# Supplementary material for: Future heat adaptation and exposure among urban populations and why a prospering economy alone won’t save us
Source: Sci Rep. 2021 Oct 13;11:20309. doi: 10.1038/s41598-021-99757-0 (PMC8514539; doi:10.1038/s41598-021-99757-0)
Supplement: Supplementary file 2 — Supplementary Table S1. [file 41598_2021_99757_MOESM2_ESM.xlsx]

## Sheet: Notes
	Supplementary Table S1 city data ENSMEAN
	Future heat adaptation and exposure among urbanpopulations and why a prospering economy alone won’t save us
	Linda Krummenauer (1,2*), Luis Costa(1), Boris F. Prahl(1), and Jürgen P. Kropp(1,2) 1 Potsdam Institute for Climate Impact Research, RD2 Climate Resilience, Potsdam, 14412, Germany 2 University of Potsdam, Institute of Environmental Science and Geography, Potsdam, 14476, Germany *lindakrummenauer@pik-potsdam.de
	Parameter	Time reference
	MMT	2100
	EXD	2090-2099
	MAG	2090-2099
	DELTA.MMT	2000-2100
	DELTA.EXD	1991-2000 to 2090-2099
	DELTA.MAG	1991-2000 to 2090-2099

## Sheet: RCP2.6 SSP1
world_cities.Name1	world_cities.ISO3	world_cities.Continent	world_cities.Latitude	world_cities.Longitude	MMT	EXD	MAG	DELTA.MMT	DELTA.EXD	DELTA.MAG
Buenos Aires	ARG	Americas-South America	-34.6084	-58.3732	29.0093	6.4	0.0276595	4.12189	-32.5091	-0.173023
San Isidro	ARG	Americas-South America	-34.4708	-58.5286	29.4504	9.2	0.0378782	4.15173	-34.8	-0.205528
San Miguel	ARG	Americas-South America	-34.5585	-58.7354	29.1629	7	0.0301413	4.13128	-33.7273	-0.179344
Berazategui	ARG	Americas-South America	-34.762	-58.2113	29.0093	6.4	0.0276595	4.12189	-32.5091	-0.173023
Florencio Varela	ARG	Americas-South America	-34.7966	-58.276	29.0093	6.4	0.0276595	4.12189	-32.5091	-0.173023
Merlo	ARG	Americas-South America	-34.6685	-58.7282	29.1629	7	0.0301413	4.13128	-33.7273	-0.179344
San Fernando	ARG	Americas-South America	-34.4431	-58.558	29.4504	9.2	0.0378782	4.15173	-34.8	-0.205528
Moreno	ARG	Americas-South America	-34.634	-58.7914	29.1629	7	0.0301413	4.13128	-33.7273	-0.179344
Corrientes	ARG	Americas-South America	-27.4712	-58.8396	32.9808	16.5	0.0812172	4.0213	-32.6818	-0.218166
Mendoza	ARG	Americas-South America	-32.8902	-68.844	29.597	15.1	0.0499429	4.4704	-33.8091	-0.150017
Lichuan	CHN	Asia	30.3007	108.942	29.367	0	0	5.61399	-0.909091	-0.000962516
Nanchuan	CHN	Asia	29.1609	107.105	31.3403	0.1	1.64476e-05	5.01685	-2.17273	-0.00413488
Xuanwei	CHN	Asia	26.2078	104.106	26.2046	7.9	0.0616187	5.65569	-3.73636	-0.038847
Bordj Arreridj	DZA	Africa	36.0705	4.7786	29.8401	84.6	1.61727	4.74579	-15.4909	-0.610546
Morena	IND	Asia	26.5009	78.0015	38.1405	108.5	4.56972	2.13651	2.22727	0.74653
Jalgaon	IND	Asia	21.0115	75.5759	37.1089	107.6	3.24567	2.41598	-23.9455	-0.681219
Pudukkottai	IND	Asia	10.3842	78.8265	36.0761	1.2	0.00217894	2.76753	-24.1636	-0.0809099
Ede	NGA	Africa	7.7332	4.44737	36.4855	2	0.0238886	2.76249	-2.63636	-0.00962349
Cabinda	AGO	Africa	-5.55	12.2	34.5725	0	0	2.67899	0	0
Bujumbura	BDI	Africa	-3.37611	29.36	29.4552	49.6	0.473471	4.1536	-37.6727	-0.513895
Parakou	BEN	Africa	9.35	2.61667	36.9271	81	1.36069	2.32608	-7.45454	-0.240588
Bobo Dioulasso	BFA	Africa	11.2	-4.3	36.6296	156.4	8.14208	2.48532	-8.05455	0.0214338
Ouagadougou	BFA	Africa	12.3703	-1.52472	37.3842	191.6	10.8349	2.14726	-10.8545	-0.36237
Gaborone	BWA	Africa	-24.6464	25.9119	32.1809	143.5	2.60265	3.92704	-26.4091	-0.346123
Bangui	CAF	Africa	4.38333	18.6167	34.1862	7.8	0.0324276	3.36007	3.98182	0.020751
Abidjan	CIV	Africa	5.31667	-4.03333	35.0156	0	0	3.55319	0	0
Bouaké	CIV	Africa	7.68333	-5.03333	35.0833	14.1	0.112894	3.84812	-10.2636	-0.121489
Daloa	CIV	Africa	6.88333	-6.45	34.4255	0.4	0.00117842	4.02224	0.0363636	-0.00298598
Korhogo	CIV	Africa	9.45	-5.63333	35.3273	73.7	1.95681	3.70863	-12.0273	-0.455959
Yamoussoukro	CIV	Africa	6.81667	-5.28333	34.9536	0.5	0.00191514	3.91276	0.136364	-0.00211327
Bafoussam	CMR	Africa	5.46667	10.4167	31.0106	0	0	4.08739	0	0
Bamenda	CMR	Africa	5.93333	10.1667	30.2372	3	0.0103527	4.22171	-6.09091	-0.0209304
Bertoua	CMR	Africa	4.58333	13.6833	33.4564	0.3	0.000951353	3.6585	-0.245455	-0.000553483
Douala	CMR	Africa	4.04	9.7	35.1273	0	0	2.95676	0	0
Edea	CMR	Africa	3.8	10.1333	34.719	0	0	3.10846	0	0
Foumban	CMR	Africa	5.71667	10.9167	31.7896	9	0.0409327	3.98435	-13.1818	-0.0560241
Garoua	CMR	Africa	9.3	13.4	37.1378	172	7.29061	2.42563	-4.09091	-0.519511
Kumba	CMR	Africa	4.63333	9.41667	33.8333	0	0	3.38949	0	0
Kumbo	CMR	Africa	6.2	10.6667	30.5968	73.2	1.3882	4.35632	-14.3455	-0.305147
Loum	CMR	Africa	4.71667	9.73333	34.1293	0	0	3.30944	0	0
Maroua	CMR	Africa	10.6	14.3333	37.1641	197.2	11.0128	2.43097	-7.16364	-0.820458
Ngaoundéré	CMR	Africa	7.31667	13.5833	32.5114	111.9	3.45849	4.02851	-9.37273	0.0215471
Nkongsamba	CMR	Africa	4.95	9.93333	34.1293	0	0	3.30944	0	0
Yaounde	CMR	Africa	3.86667	11.5167	33.0602	0	0	3.68115	0	0
Boma	COD	Africa	-5.85	13.05	34.2085	0	0	2.8361	0	0
Bukavu	COD	Africa	-2.51	28.84	26.9261	0.2	0.000234261	4.53345	-10.2545	-0.0275642
Kananga	COD	Africa	-5.89	22.4	32.8721	6.3	0.0188067	3.5303	-1.06364	-0.015223
Kikwit	COD	Africa	-5.03	18.81	33.7282	0.2	0.000192081	3.35671	0.109091	2.70959e-05
Kinshasa	COD	Africa	-4.31	15.32	32.941	0	0	3.73456	-0.636364	-0.00161036
Kisangani	COD	Africa	0.53	25.19	33.9293	0	0	3.40833	0	0
Kolwezi	COD	Africa	-10.7	25.66	31.8032	75	1.53379	3.95538	-11.3636	-0.546151
Likasi	COD	Africa	-10.98	26.73	32.4464	75.3	1.654	3.79175	-4.42727	-0.461993
Lubumbashi	COD	Africa	-11.66	27.48	32.0259	76.3	1.68034	3.95528	-4.97272	-0.310149
Matadi	COD	Africa	-5.82	13.48	34.2085	0	0	2.8361	0	0
Mbandaka	COD	Africa	0.04	18.26	33.8139	0	0	3.48571	0	0
Mbuji-Mayi	COD	Africa	-6.13	23.59	33.7675	40.1	0.377008	3.34279	-14.3545	-0.214162
Tshikapa	COD	Africa	-6.41	20.77	33.3489	4.7	0.0237244	3.44916	-8.11818	-0.0470468
Brazzaville	COG	Africa	-4.25	15.26	32.941	0	0	3.73456	-0.636364	-0.00161036
Laghouat	DZA	Africa	33.82	2.92	33.9707	155.9	8.51597	3.79806	-12.0091	0.116303
Alger	DZA	Africa	36.7631	3.05056	31.218	22.3	0.145824	4.23576	-31.7909	-0.259056
Annaba	DZA	Africa	36.9	7.76667	30.2747	40.8	0.382878	4.55529	-28.3818	-0.35693
Batna	DZA	Africa	35.5553	6.17861	30.1379	98.1	2.59043	4.62335	-14.4455	-0.515097
Bechar	DZA	Africa	31.6167	-2.21667	36.2016	216.5	15.4303	2.98388	-4.5	0.740123
Biskra	DZA	Africa	34.85	5.73333	36.418	161.4	8.3871	2.75444	-11.6909	0.167657
Blida	DZA	Africa	36.4686	2.82889	31.4731	67.8	0.939614	4.41728	-13.2909	-0.423398
Bordj El Kiffan	DZA	Africa	36.7475	3.19306	31.218	22.3	0.145824	4.23576	-31.7909	-0.259056
Bou Saada	DZA	Africa	35.2142	4.1825	32.6001	126.9	4.85805	4.20053	-14.0091	-0.343083
Chlef	DZA	Africa	36.1647	1.33472	33.0831	63.9	0.694726	3.89111	-14.6455	-0.365278
Constantine	DZA	Africa	36.365	6.61472	29.998	64.9	0.976878	4.70514	-19.2818	-0.408512
Djelfa	DZA	Africa	34.6667	3.25	31.4385	130.6	5.31057	4.48686	-14.3091	-0.360514
El Eulma	DZA	Africa	36.15	5.68333	29.6457	68.9	1.16486	4.75574	-19.7364	-0.518151
El Oued	DZA	Africa	33.3333	6.88333	36.7492	187.3	9.9089	2.7099	-6.7	0.315476
Ghardaia	DZA	Africa	32.4833	3.66667	36.4406	192.7	12.3402	2.84459	-9.20909	0.00103664
Guelma	DZA	Africa	36.4661	7.43389	29.7059	63.1	0.917815	4.76399	-21.1727	-0.415956
Jijel	DZA	Africa	36.8	5.76667	29.9251	41.1	0.401274	4.55839	-29.3545	-0.424561
Medea	DZA	Africa	36.2675	2.75	31.4731	67.8	0.939614	4.41728	-13.2909	-0.423398
Mostaganem	DZA	Africa	35.9333	0.0902778	32.5904	52.6	0.476524	4.19961	-17.2182	-0.274791
M Sila	DZA	Africa	35.71	4.54	32.2913	120.3	4.07758	4.29767	-13.5182	-0.476964
Oran	DZA	Africa	35.6911	-0.641667	31.2872	18.4	0.0944206	4.44127	-26.4182	-0.165192
Ouargla	DZA	Africa	31.9575	5.32778	37.4331	211.4	13.7729	2.39605	-2.32729	0.456224
Relizane	DZA	Africa	35.7425	0.559167	33.1297	74.2	1.03461	4.09217	-11.5273	-0.315135
Saida	DZA	Africa	34.8333	0.15	30.8709	104.1	2.50259	4.74429	-7.17273	-0.401753
Setif	DZA	Africa	36.1914	5.40944	29.9524	74.3	1.31198	4.66575	-19.1545	-0.552906
Sidi Bel Abbes	DZA	Africa	35.1939	-0.641389	30.8317	38.6	0.267777	4.52374	-23.1273	-0.280089
Skikda	DZA	Africa	36.8792	6.90667	29.5421	37.8	0.336177	4.66128	-28.0182	-0.367694
Souk Ahras	DZA	Africa	36.2864	7.95111	29.7899	61.5	0.89003	4.74359	-22.4091	-0.380652
Tebessa	DZA	Africa	35.4042	8.12417	31.3455	105.1	2.81136	4.35238	-13.8091	-0.267788
Tiaret	DZA	Africa	35.3758	1.31306	31.5504	100.2	2.30638	4.51398	-5.89091	-0.409558
Tilemcen	DZA	Africa	34.88	-1.35	29.1345	66.6	0.82814	4.94118	-17.1273	-0.376545
Touggourt	DZA	Africa	33.1	6.06667	36.8355	185.8	10.3155	2.6691	-6.47272	0.463181
Al-Fayyum	EGY	Africa	29.3078	30.84	34.4839	158.6	2.87561	4.11305	-29.8545	-1.03808
Al-Hawamidiyah	EGY	Africa	29.9	31.25	34.1083	137.1	1.77262	4.27706	-34.0818	-0.931446
Al-Jizah	EGY	Africa	30.0086	31.2122	33.9469	80.2	0.525428	4.25004	-55.4364	-0.713434
Al-Mahallah al-Kubra	EGY	Africa	30.9761	31.1669	32.8789	10.3	0.0448306	4.38108	-61.1545	-0.279072
Al-Mansurah	EGY	Africa	31.0431	31.3767	32.276	0.3	0.000169491	4.4764	-19.7909	-0.0463102
Al-Minyâ	EGY	Africa	28.1	30.75	34.6211	189.9	5.30333	4.04694	-22.2818	-1.09969
Al-Qahirah	EGY	Africa	30.05	31.25	33.9469	80.2	0.525428	4.25004	-55.4364	-0.713434
Al-Uqsor	EGY	Africa	25.6833	32.65	36.5551	260.7	16.1223	3.08241	-4.20908	-0.450174
As-Suways	EGY	Africa	29.9667	32.55	34.1624	151.4	2.48075	4.21662	-31.8727	-0.949431
Aswan	EGY	Africa	24.0875	32.8989	37.5008	287.7	21.475	2.66185	-6.66364	0.24078
Asyut	EGY	Africa	27.1833	31.1833	34.9789	221.4	8.54885	3.94674	-14.0546	-1.1373
Az-Zaqâzîq	EGY	Africa	30.5914	31.5103	33.0557	15.6	0.0661329	4.32712	-69.4909	-0.353484
Banha	EGY	Africa	30.4608	31.1875	33.9469	80.2	0.525428	4.25004	-55.4364	-0.713434
Bani Suwayf	EGY	Africa	29.0639	31.0889	34.4118	158.8	2.87306	4.22408	-30.9273	-1.123
Bilbays	EGY	Africa	30.4167	31.5667	33.6724	95.7	0.719567	4.34135	-50.1182	-0.8304
Idfu	EGY	Africa	24.9803	32.8747	37.2083	278.7	19.5334	2.76184	-6.11816	-0.071888
Al-Ismailiyah	EGY	Africa	30.5833	32.2667	33.1405	29.2	0.133885	4.30986	-73.9818	-0.473378
Jirja	EGY	Africa	26.3333	31.8833	35.7904	239.5	12.0875	3.47522	-6.95454	-0.697875
Kafr ashShaykh	EGY	Africa	31.1114	30.9364	32.3516	0.4	0.0010112	4.46908	-11.7818	-0.0292172
Mallawi	EGY	Africa	27.7333	30.8333	34.7041	212.2	7.32195	3.99606	-13.6182	-0.932808
Mit Ghamr	EGY	Africa	30.7167	31.2525	32.8789	10.3	0.0448306	4.38108	-61.1545	-0.279072
Qalyub	EGY	Africa	30.1831	31.2053	33.9469	80.2	0.525428	4.25004	-55.4364	-0.713434
Qina	EGY	Africa	26.1667	32.7167	35.8861	256.8	14.5309	3.40649	-4.56366	-0.775145
Sawhaj	EGY	Africa	26.5453	31.6949	35.2874	230.6	10.428	3.73415	-9.49091	-0.941382
Shebin El Kom	EGY	Africa	30.55	31	32.8789	10.3	0.0448306	4.38108	-61.1545	-0.279072
Shubra al-Khaymah	EGY	Africa	30.11	31.25	33.9469	80.2	0.525428	4.25004	-55.4364	-0.713434
Talkha	EGY	Africa	31.0531	31.3739	32.276	0.3	0.000169491	4.4764	-19.7909	-0.0463102
Tanta	EGY	Africa	30.7911	30.9981	32.7812	9.7	0.0466744	4.40928	-58.3909	-0.260959
Asmara	ERI	Africa	15.3333	38.9333	32.5726	32	0.273216	2.69332	-11.2727	-0.0517437
Addis Ababa	ETH	Africa	9.0333	38.7	25.1786	21.7	0.125012	5.0653	-66.6636	-0.500891
Akaki	ETH	Africa	8.9	38.75	27.0385	24.9	0.166422	4.95164	-60.1909	-0.497249
Dese	ETH	Africa	11.08	39.67	29.5195	26.4	0.238578	4.79503	-36.3273	-0.355487
Dire Dawa	ETH	Africa	9.58333	41.8667	36.129	32.3	0.288884	2.9518	-24.6091	-0.15486
Gonder	ETH	Africa	12.65	37.48	30.8818	84.5	1.52132	4.08811	-40.2273	-0.963863
Jimma	ETH	Africa	7.66667	36.8333	26.5864	0	0	5.21491	-0.181818	-0.000432593
Mek'alle	ETH	Africa	13.4967	39.4753	30.9727	45.2	0.422477	4.20291	-52.9818	-0.460516
Nazet	ETH	Africa	8.65	39.32	29.2969	20.8	0.128505	4.6748	-51.9273	-0.380194
Bahir Dar	ETH	Africa	11.5983	37.379	30.5745	56.4	0.756754	4.30865	-30.3273	-0.579434
Port Gentil	GAB	Africa	-0.72	8.78	33.8327	0	0	3.31434	0	0
Accra	GHA	Africa	5.55	-0.216667	35.3601	0	0	2.70695	0	0
Ashiaman	GHA	Africa	5.7	-0.33	35.3601	0	0	2.70695	0	0
Cape Coast	GHA	Africa	5.11	-1.25	34.8051	0	0	2.75571	0	0
Koforidua	GHA	Africa	6.02	-0.2	34.5314	0	0	3.09793	0	0
Kumasi	GHA	Africa	6.75	-1.58	35.0269	0.4	0.000814902	2.97961	-3.05455	-0.0156657
Obuasi	GHA	Africa	6.25	-1.6	34.923	0	0	2.9992	-0.272727	-0.00253937
Tafo	GHA	Africa	6.218	-0.356	34.5314	0	0	3.09793	0	0
Tamale	GHA	Africa	9.4	-0.833333	36.2838	107.2	3.86135	2.61649	-7.52728	-0.317198
Tema	GHA	Africa	5.67	-0.02	35.3601	0	0	2.70695	0	0
Teshie	GHA	Africa	5.58333	-0.1	35.3601	0	0	2.70695	0	0
Kankan	GIN	Africa	10.3833	-9.3	35.8515	92.9	2.2465	4.02196	-15.8273	-0.456311
Kindia	GIN	Africa	10.0667	-12.85	35.1779	2.1	0.00629093	4.05312	-21.2636	-0.0797536
Nzérékoré	GIN	Africa	7.74722	-8.82389	34.2573	1.4	0.0111716	4.51983	-5.87273	-0.0355231
Eldoret	KEN	Africa	0.516667	35.2833	26.9492	20.4	0.120689	4.15845	-53.6	-0.570928
Nairobi	KEN	Africa	-1.28333	36.8167	27.8978	0.2	0.000217296	3.9733	-17.1636	-0.0559505
Nakuru	KEN	Africa	-0.283333	36.0667	24.0544	9.1	0.0356594	4.36441	-66.3545	-0.506003
Harbel	LBR	Africa	6.28	-10.3467	35.3129	0	0	2.68304	0	0
Ajdabiyah	LBY	Africa	30.7592	20.2231	36.5839	93	1.61636	2.93092	-31.9091	-0.46567
al-Marj	LBY	Africa	32.5	20.8333	35.2751	10.7	0.102398	3.48013	-7.11818	-0.0663121
Azzawiya	LBY	Africa	32.76	12.72	36.8269	55.6	0.778448	2.83346	-18.7636	-0.057807
Bangazi	LBY	Africa	32.12	20.07	36.2714	11.3	0.0980881	3.00042	-5.88182	-0.0545378
Garyan	LBY	Africa	32.17	13.02	36.8496	88.5	1.51148	2.79146	-14.5909	-0.0205197
Misurata	LBY	Africa	32.3783	15.0906	36.1959	12.3	0.115198	3.04221	-6.79091	-0.0211376
Tarhunah	LBY	Africa	32.4333	13.6333	36.8129	77.9	1.23421	2.78886	-16.2818	-0.0302932
Tarabulus	LBY	Africa	32.8925	13.18	36.8137	38.9	0.451353	2.78067	-10.7364	-0.0178152
Yafran	LBY	Africa	32.0631	12.5269	37.2457	103.2	1.98736	2.64437	-15.0727	0.00809145
Zlitan	LBY	Africa	32.48	14.56	36.5566	30.2	0.280362	2.90282	-5.8	-0.0103946
Maseru	LSO	Africa	-29.3167	27.4833	27.0017	152.5	3.19891	4.55124	-39.9545	-0.562265
Agadir	MAR	Africa	30.5	-9.667	28.2413	13	0.0845686	5.67759	-66	-0.468334
Bani Mallal	MAR	Africa	32.35	-6.37	32.1562	77.9	1.31175	5.3129	-16.1	-0.465286
El-Jadida	MAR	Africa	33.22	-8.47	30.3029	0.4	0.00108249	5.1943	-19.3273	-0.047842
Fes	MAR	Africa	34.0528	-4.98278	32.0307	49.5	0.453569	5.33385	-24.9545	-0.444254
Khouribga	MAR	Africa	32.8833	-6.9	31.8426	34	0.295759	5.32767	-36.3636	-0.515129
Laayoune	MAR	Africa	27.16	-13.2	31.6107	12.3	0.1008	4.51656	-37.1545	-0.218107
Marrakech	MAR	Africa	31.6333	-8	32.8818	67.2	0.815892	4.79945	-30.0727	-0.698946
Meknes	MAR	Africa	33.9	-5.55	30.8454	19.8	0.121468	5.70186	-42.1091	-0.425505
Mohammedia	MAR	Africa	33.6942	-7.3925	29.784	0.7	0.0032141	5.57958	-14.0273	-0.0383634
Nador	MAR	Africa	35.17	-2.95	31.518	48.8	0.390498	5.33678	-32.2909	-0.518211
Oujda	MAR	Africa	34.6867	-1.91139	29.7678	65.7	0.746387	5.95501	-26.1182	-0.637267
Safi	MAR	Africa	32.3	-9.23861	30.1042	5.1	0.0202637	5.17007	-45.4455	-0.250545
Settat	MAR	Africa	33.0053	-7.61833	30.2043	1.1	0.00504455	5.30515	-28.5364	-0.106503
Tanger	MAR	Africa	35.7847	-5.81278	29.5597	1.5	0.00599737	5.46855	-45.4091	-0.202629
Taza	MAR	Africa	34.2167	-4.01667	31.5649	70.1	0.976676	5.53654	-17.1727	-0.468383
Antananarivo	MDG	Africa	-18.9167	47.5167	30.9077	0	0	3.49917	0	0
Fianarantsoa	MDG	Africa	-21.45	47.06	31.727	0	0	3.44233	0	0
Toamasina	MDG	Africa	-18.1667	49.3833	34.7153	0	0	2.60432	0	0
Toliary	MDG	Africa	-23.35	43.6667	35.4773	0.3	0.000952439	2.32936	-0.427273	-0.000703626
Bamako	MLI	Africa	12.65	-8	38.0952	199.7	10.6071	1.7868	-2.66364	0.990936
Segou	MLI	Africa	13.43	-6.25	38.6323	217.3	12.4301	1.55756	-1.15454	0.950342
Sikasso	MLI	Africa	11.3076	-5.65858	37.5624	142.4	5.83131	1.97567	-1.23637	0.0921621
Chimoio	MOZ	Africa	-19.1164	33.4833	35.1126	0.6	0.00112743	3.72669	-0.490909	-0.00492478
Gurue	MOZ	Africa	-15.46	36.98	35.4705	1.8	0.0035505	3.50936	-4.10909	-0.0164845
Lichinga	MOZ	Africa	-13.3128	35.2406	34.0934	7.5	0.0285303	4.04426	-20.1364	-0.119493
Machaze	MOZ	Africa	-20.85	33.43	36.2254	0.9	0.0039782	3.20443	-0.554546	-0.000908911
Maputo	MOZ	Africa	-25.9653	32.5892	35.9043	0.3	0.000938541	3.00313	0.3	0.000938541
Matola	MOZ	Africa	-25.97	32.46	35.8582	0.4	0.00324952	3.03004	-0.418182	0.00108158
Maxixe	MOZ	Africa	-23.8597	35.3472	35.7944	0	0	3.05809	0	0
Nacala	MOZ	Africa	-14.56	40.68	36.6076	0	0	2.59197	0	0
Nampula	MOZ	Africa	-15.13	39.24	36.2494	0	0	2.92179	0	0
Quelimane	MOZ	Africa	-17.8786	36.8883	36.9093	0	0	2.73949	0	0
Tete	MOZ	Africa	-16.1564	33.5867	37.6475	35.1	0.305487	2.62737	1.19091	0.0631248
Nouakchott	MRT	Africa	18.1	-15.95	39.2274	241.8	6.05666	1.05048	0.254547	-0.114991
Port Louis	MUS	Africa	-20.17	57.5	31.704	0	0	4.41216	0	0
Blantyre	MWI	Africa	-15.7833	35	31.6078	23.5	0.147675	4.12262	-22.3182	-0.21221
Lilongwe	MWI	Africa	-13.9833	33.7833	30.5855	36.2	0.24259	4.23299	-32.5273	-0.418729
Windhoek	NAM	Africa	-22.57	17.0836	29.5656	273.4	9.53992	3.99286	-45.4182	-2.54114
Maradi	NER	Africa	13.4917	7.09639	38.0438	218.9	12.2621	1.88825	-4.73637	-0.0454454
Niamey	NER	Africa	13.5167	2.11667	38.7692	261.6	15.2895	1.56299	4.41818	0.384859
Zinder	NER	Africa	13.8	8.98333	38.3669	255.9	14.7952	1.75906	-4.91818	-0.349915
Aba	NGA	Africa	5.1	7.35	35.9882	0	0	2.82881	0	0
Abakaliki	NGA	Africa	6.33333	8.1	36.286	2.4	0.0251291	2.861	-3.23636	-0.0178308
Abeokuta	NGA	Africa	7.15	3.35	36.7986	0.3	0.00212698	2.55004	0.3	0.00212698
Abuja	NGA	Africa	9.12	7.46	36.7173	93.3	1.61493	2.73372	-9.24545	-0.365815
Ado	NGA	Africa	7.67	5.27	36.1618	3.8	0.0406449	2.9259	-3.47273	-0.013248
Akure	NGA	Africa	7.25	5.2	36.2797	0.6	0.00259829	2.83691	-0.0363636	-0.00058026
Amaigbo	NGA	Africa	5.78	7.83	36.3262	0	0	2.83562	-0.272727	-0.0004396
Awka	NGA	Africa	6.22	7.07	36.3587	2	0.0273421	2.81321	-2.63636	-0.0136675
Azare	NGA	Africa	11.68	10.19	37.9575	210.6	10.9705	2.25061	-4.12727	-0.117155
Bama	NGA	Africa	11.52	13.68	38.6473	228.9	13.3541	1.89299	1.89999	-0.584208
Bauchi	NGA	Africa	10.31	9.84	36.5399	155.6	5.81435	2.79331	-9.94545	-0.533305
Benin City	NGA	Africa	6.33333	5.63333	36.5188	0	0	2.70148	-0.363636	-0.0029203
Bida	NGA	Africa	9.08	6.01	37.4721	101.9	2.16379	2.38055	-7.55454	-0.295058
Buguma City	NGA	Africa	4.73583	6.86361	36.0905	0	0	2.78572	0	0
Calabar	NGA	Africa	4.95	8.31667	36.2025	0	0	2.85006	0	0
Damaturu	NGA	Africa	11.75	11.96	38.0971	212.8	11.6934	2.20451	-2.74545	-0.0933313
Efon Alaye	NGA	Africa	7.65	4.91667	36.0921	3.1	0.0350114	2.92625	-4.80909	-0.0198734
Ejigbo	NGA	Africa	7.9	4.31667	36.4855	2	0.0238886	2.76249	-2.63636	-0.00962349
Enugu	NGA	Africa	6.43333	7.48333	36.3587	2	0.0273421	2.81321	-2.63636	-0.0136675
Funtua	NGA	Africa	11.5333	7.31667	37.1756	165.7	7.64553	2.54734	-9.84546	-0.169657
Gashua	NGA	Africa	12.8667	11.05	38.4801	250.1	15.0499	2.01501	-1.26363	0.445575
Gboko	NGA	Africa	7.32	8.99	36.8162	51.8	0.725837	2.65308	-11.9273	-0.263698
Gbongan	NGA	Africa	7.46667	4.35	36.7264	0.3	0.00198652	2.62092	0.118182	-0.000351517
Gombe	NGA	Africa	10.29	11.17	37.6668	169.5	8.19316	2.32078	-5.04546	-0.423128
Gusau	NGA	Africa	12.1642	6.66667	37.6382	181.9	8.98941	2.39376	-7.82729	-0.0496292
Hadejia	NGA	Africa	12.45	10.05	38.2246	230	13.1504	2.16396	-1.72728	0.362167
Ibadan	NGA	Africa	7.38778	3.89639	36.7504	0.3	0.00161423	2.60837	0.118182	-0.0003225
Ife	NGA	Africa	7.51	4.53	36.0921	3.1	0.0350114	2.92625	-4.80909	-0.0198734
Igboho	NGA	Africa	8.83333	3.75	36.6413	30.5	0.246622	2.69402	-15.5	-0.191384
Ijebu Igbo	NGA	Africa	6.96667	4	36.7269	0.1	0.000283439	2.53226	0.1	0.000283439
Ijebu Ode	NGA	Africa	6.81667	3.93333	36.6716	0	0	2.55261	0	0
Ijero	NGA	Africa	7.81667	5.08333	36.1618	3.8	0.0406449	2.9259	-3.47273	-0.013248
Ikare	NGA	Africa	7.51667	5.75	36.0951	5.9	0.0665487	2.94836	-5.82727	-0.0362309
Ikire	NGA	Africa	7.35	4.18333	36.7264	0.3	0.00198652	2.62092	0.118182	-0.000351517
Ikirun	NGA	Africa	7.91667	4.66667	36.0921	3.1	0.0350114	2.92625	-4.80909	-0.0198734
Ikorodu	NGA	Africa	6.61667	3.51667	36.6716	0	0	2.55261	0	0
Ikot Ekpene	NGA	Africa	5.19	7.71	36.0775	0	0	2.88986	0	0
Ila	NGA	Africa	8.02	4.9	36.5199	7.4	0.0744306	2.79174	-6.87273	-0.0360946
Ilawe	NGA	Africa	7.58	5.01	36.1618	3.8	0.0406449	2.9259	-3.47273	-0.013248
Ilesa	NGA	Africa	7.65	4.77	36.0921	3.1	0.0350114	2.92625	-4.80909	-0.0198734
Ilorin	NGA	Africa	8.53	4.57	37.0219	48.7	0.486242	2.54366	-14.4818	-0.225586
Inisa	NGA	Africa	7.84	4.33	36.4855	2	0.0238886	2.76249	-2.63636	-0.00962349
Ise	NGA	Africa	7.46	5.42	36.2797	0.6	0.00259829	2.83691	-0.0363636	-0.00058026
Iseyin	NGA	Africa	7.96667	3.6	36.6584	1.4	0.0157988	2.68675	-1.6	-0.0031086
Iwo	NGA	Africa	7.63	4.18	36.4855	2	0.0238886	2.76249	-2.63636	-0.00962349
Jalingo	NGA	Africa	8.89	11.37	37.4812	137.6	4.47136	2.39605	-4.49091	-0.532762
Jimeta	NGA	Africa	9.28	12.46	37.6475	150.4	5.32501	2.34238	-2.87273	-0.505533
Jos	NGA	Africa	9.91667	8.9	34.6642	119.6	2.9401	3.50932	-12.2182	-0.733639
Kaduna	NGA	Africa	10.5231	7.44028	36.6391	151.2	5.81674	2.73604	-5.70909	-0.265579
Kano	NGA	Africa	11.9964	8.51667	37.4962	191.7	8.94759	2.41496	-9.20909	-0.48755
Katsina	NGA	Africa	13	7.53	38.3121	222.5	12.0276	2.08158	-8.86363	-0.270921
Kishi	NGA	Africa	9.09	3.85	36.8338	78.5	1.2986	2.60355	-11.8636	-0.358215
Lafia	NGA	Africa	8.49	8.52	37.0891	85.8	1.60936	2.56625	-8.2	-0.275317
Maiduguri	NGA	Africa	11.88	13.27	38.5754	226.4	12.9303	1.94354	1.21817	-0.441099
Makurdi	NGA	Africa	7.73333	8.53333	37.2106	71.3	1.3482	2.50017	-12.6091	-0.33707
Minna	NGA	Africa	9.61667	6.55	37.1312	120.3	3.45367	2.56168	-6.15454	-0.222566
Mubi	NGA	Africa	10.2667	13.2667	37.3407	170.5	7.86313	2.53712	-8.13637	-0.506528
Nkpor	NGA	Africa	6.15	6.83333	36.3823	0.9	0.00921185	2.8016	-0.463636	-0.00250963
Nnewi	NGA	Africa	6.01667	6.91667	36.3823	0.9	0.00921185	2.8016	-0.463636	-0.00250963
Obosi	NGA	Africa	6.1	6.81667	36.3823	0.9	0.00921185	2.8016	-0.463636	-0.00250963
Offa	NGA	Africa	8.14	4.72	36.5199	7.4	0.0744306	2.79174	-6.87273	-0.0360946
Ogbomosho	NGA	Africa	8.13333	4.26667	36.6463	6	0.0585961	2.73195	-5.81818	-0.0294711
Okene	NGA	Africa	7.55	6.23333	36.4863	10.6	0.110808	2.79222	-10.6727	-0.0900915
Okpoko	NGA	Africa	6.44698	6.7222	36.3823	0.9	0.00921185	2.8016	-0.463636	-0.00250963
Okrika	NGA	Africa	4.74	7.08	36.1049	0	0	2.7855	0	0
Ondo	NGA	Africa	7.09	4.84	36.3249	0.4	0.00286809	2.78341	0.0363636	-0.00065328
Onitsha	NGA	Africa	6.16667	6.78333	36.3823	0.9	0.00921185	2.8016	-0.463636	-0.00250963
Oshogbo	NGA	Africa	7.76667	4.56667	36.0921	3.1	0.0350114	2.92625	-4.80909	-0.0198734
Otukpo	NGA	Africa	6.88547	8.66863	36.521	26.5	0.262657	2.7179	-11.1364	-0.0946053
Owerri	NGA	Africa	5.48333	7.03333	35.9882	0	0	2.82881	0	0
Owo	NGA	Africa	7.19	5.59	36.4238	1.8	0.0114535	2.77871	-0.563636	-0.000521001
Oyo	NGA	Africa	7.83	3.92	36.6584	1.4	0.0157988	2.68675	-1.6	-0.0031086
Port Harcourt	NGA	Africa	4.77833	7.01167	36.1049	0	0	2.7855	0	0
Sango Ota	NGA	Africa	6.7	3.23	36.6368	0	0	2.56535	0	0
Sapele	NGA	Africa	5.91667	5.7	36.4471	0	0	2.66952	0	0
Shagamu	NGA	Africa	6.85	3.65	36.6716	0	0	2.55261	0	0
Shaki	NGA	Africa	8.66	3.4	36.6679	23.8	0.15363	2.69899	-13.6545	-0.155363
Sokoto	NGA	Africa	13.0333	5.25	38.5857	220.7	14.0291	1.94733	-1.57272	0.258225
Suleja	NGA	Africa	9.17583	7.18083	36.7173	93.3	1.61493	2.73372	-9.24545	-0.365815
Ugep	NGA	Africa	5.8	8.08333	36.0243	0	0	2.95338	-0.272727	-0.000726366
Umuahia	NGA	Africa	5.53333	7.48333	36.1778	0.3	0.00309354	2.81814	-0.7	-0.00490464
Uromi	NGA	Africa	6.7	6.33333	36.413	1.3	0.0090888	2.77023	-1.15455	-0.0166932
Warri	NGA	Africa	5.51	5.75	36.4471	0	0	2.66952	0	0
Zaria	NGA	Africa	11.02	7.73	36.7139	161.4	6.56686	2.73962	-9.32729	-0.620923
Kigali	RWA	Africa	-1.96389	30.0383	27.7705	27.2	0.144243	4.04095	-26.3455	-0.232405
ad-Damazin	SDN	Africa	11.7667	34.35	37.9788	140.2	5.6452	2.04044	0.563629	0.506382
ad-Duayn	SDN	Africa	11.43	26.16	38.0981	199.1	12.2017	2.04426	1.37273	0.327312
al-Fashir	SDN	Africa	13.6333	25.35	37.9343	262.8	14.3922	2.22651	7.52727	0.345541
al-Junaynah	SDN	Africa	13.45	22.44	37.6532	211.5	12.0051	2.21268	-1.04546	0.0438366
al-Khartûm	SDN	Africa	15.5881	32.5342	39.2142	311.7	16.2819	1.52646	4.51819	0.206732
Al-Khartum Bahri	SDN	Africa	15.64	32.52	39.2142	311.7	16.2819	1.52646	4.51819	0.206732
al-Qadârif	SDN	Africa	14.0333	35.4	38.4289	214.3	7.59222	1.78313	6.57272	-0.170039
al-Ubayyid	SDN	Africa	13.18	30.22	38.4166	238.3	13.3518	1.85868	2.11818	-0.252653
Amadi	SDN	Africa	5.51583	30.3358	37.4223	65.4	1.21125	2.22586	9.30909	0.365684
Atbarah	SDN	Africa	17.7317	33.9996	39.479	341.3	19.1991	1.35915	1.3909	0.819675
Berber	SDN	Africa	18.0167	33.9833	39.4965	331.6	20.8279	1.37746	-6.39999	0.88302
Bûr Sûdân	SDN	Africa	19.5393	37.2234	38.9013	152.1	5.89149	1.6764	-1.44545	0.182413
Dongola	SDN	Africa	19.1667	30.4833	39.202	325.9	25.3345	1.57952	-5.64545	-0.00131989
Juba	SDN	Africa	4.833	31.583	37.1378	39.4	0.530187	2.3678	4.58182	0.117235
Kassala	SDN	Africa	15.4558	36.3989	38.863	234.9	6.69022	1.59658	5.89999	0.0245681
Kusti	SDN	Africa	13.17	32.46	38.6043	226.4	11.6878	1.74881	-0.78183	-0.507938
Malakâl	SDN	Africa	9.53694	31.6561	37.7684	121.8	5.08597	2.16933	-7.92728	0.141364
Merowe	SDN	Africa	18.4847	31.8133	39.5413	347.9	25.7996	1.3697	-3.91818	0.717884
Nyala	SDN	Africa	12.05	24.8833	37.5686	211.2	13.5121	2.27254	-2.61818	0.490498
Sinnâr	SDN	Africa	13.546	33.4074	38.4547	222.1	10.8627	1.86253	-1.89999	-0.0419788
Umm Durman	SDN	Africa	15.617	32.483	39.2521	328.2	17.647	1.51352	4.92728	-0.033371
Umm Ruwabah	SDN	Africa	12.9	31.2167	38.3531	214.5	11.3725	1.8755	-1.22728	-0.193553
Wad Madani	SDN	Africa	14.361	33.5006	38.5796	238.1	10.6	1.79475	-1.99091	-0.159171
Waw	SDN	Africa	7.7	27.99	37.7493	122.5	4.87169	2.10656	1.22727	0.751429
Dagoudane Pikine	SEN	Africa	14.7569	-17.3956	34.0449	83.6	1.26662	3.15778	-31.9455	-0.585338
Dakar	SEN	Africa	14.717	-17.478	34.0449	83.6	1.26662	3.15778	-31.9455	-0.585338
Diourbel	SEN	Africa	14.6667	-16.25	35.3236	169.1	3.72591	2.92625	-25.7182	-0.853423
Kaolack	SEN	Africa	14.15	-16.0667	35.3651	157.4	3.41971	2.87025	-23.6	-0.771171
Mbour	SEN	Africa	14.4	-16.9667	34.7361	121.5	2.22802	3.08207	-28.7727	-0.766453
Rufisque	SEN	Africa	14.7167	-17.2833	34.0449	83.6	1.26662	3.15778	-31.9455	-0.585338
Thiès	SEN	Africa	14.8	-16.9333	34.5082	116.7	2.21297	3.15644	-28.4818	-0.759537
Zinguinchor	SEN	Africa	12.585	-16.2898	34.6163	109.1	1.95685	3.08834	-26.4455	-0.586921
Botown	SLE	Africa	7.969	-11.735	35.7702	0	0	2.39495	0	0
Sefadu	SLE	Africa	8.57	-10.91	35.2996	2.3	0.0114415	2.62048	-1.24545	-0.0126569
Moundou	TCD	Africa	8.6	16.09	38.622	143.7	6.02617	1.67858	3.42728	0.525147
N'Djaména	TCD	Africa	12.1167	15.05	39.4731	231.7	13.8186	1.24078	3.51817	0.0827341
Sarh	TCD	Africa	9.15	18.3833	38.7627	140	5.33327	1.57802	0.72728	-0.201882
Litime	TGO	Africa	7.05	0.82	35.0246	0.2	0.000845795	3.11746	-0.254545	0.000275026
Lomé	TGO	Africa	6.17	1.35	35.7421	0	0	2.74491	0	0
Sokodé	TGO	Africa	8.98333	1.13333	36.0962	45.9	0.366247	2.81924	-9.00909	-0.21306
Ariana	TUN	Africa	36.8625	10.1956	32.3735	24	0.101608	4.56854	-40.5455	-0.34243
Bardo	TUN	Africa	36.82	10.13	32.3735	24	0.101608	4.56854	-40.5455	-0.34243
Bizerte	TUN	Africa	37.2744	9.87389	32.1257	25.5	0.125475	4.64608	-42.4091	-0.384278
Gabès	TUN	Africa	33.8833	10.1167	33.348	109.5	1.68653	4.31406	-40.8636	-0.645575
Jerba	TUN	Africa	33.88	10.85	34.5122	94.3	1.23639	3.82247	-33.7	-0.476192
Kairouan	TUN	Africa	35.6744	10.1017	33.7181	56.9	0.464205	4.19619	-22.9182	-0.348422
Sfax	TUN	Africa	34.7406	10.7603	32.6248	51.6	0.329137	4.45383	-41.7636	-0.494967
Sousse	TUN	Africa	35.8256	10.6411	33.5705	38.7	0.219332	4.19963	-34.3	-0.354055
Tunis	TUN	Africa	36.8028	10.1797	32.3735	24	0.101608	4.56854	-40.5455	-0.34243
Arusha	TZA	Africa	-3.36667	36.6833	30.1979	0.9	0.00227438	3.88067	-8.37273	-0.0290136
Dar es Salaam	TZA	Africa	-6.88	39.3	34.5154	0	0	2.73333	0	0
Dodoma	TZA	Africa	-6.17	35.74	32.1591	3.6	0.00762191	3.48721	-25.8545	-0.0973564
Geita	TZA	Africa	-2.86667	32.1667	31.4485	38.5	0.24952	3.87227	-40.5	-0.452319
Iringa	TZA	Africa	-7.76667	35.7	29.8934	0.3	0.000391832	3.92083	-5.42727	-0.0143737
Kigoma	TZA	Africa	-4.87694	29.6267	31.9093	47.4	0.399339	3.86232	-26.7818	-0.549262
Kilosa	TZA	Africa	-6.83333	36.9833	32.5809	0	0	3.3299	-0.181818	-0.00033353
Mbeya	TZA	Africa	-8.9	33.45	30.5729	48.8	0.43168	3.94756	-35.4727	-0.660237
Morogoro	TZA	Africa	-6.82	37.67	34.0157	0	0	2.85023	0	0
Moshi	TZA	Africa	-3.35	37.3333	27.8728	0.2	0.000699898	4.16207	-6.61818	-0.0196134
Mtwara	TZA	Africa	-10.2667	40.1833	34.428	0	0	2.74875	0	0
Musoma	TZA	Africa	-1.53	33.78	31.8372	12.5	0.0648295	3.6526	-20.6818	-0.143968
Mwanza	TZA	Africa	-2.52	32.93	32.0668	43.1	0.276905	3.73226	-36.2636	-0.413249
Tabora	TZA	Africa	-5.02	32.8	32.8165	81.8	0.938121	3.30646	-35.7455	-0.789299
Zanzibar	TZA	Africa	-6.13	39.23	34.5287	0	0	2.73478	0	0
Kampala	UGA	Africa	0.316667	32.5833	31.8524	0	0	3.69986	0	0
Alberton	ZAF	Africa	-26.2333	28.1333	27.1965	91.9	1.19158	4.46395	-49.9182	-0.708576
Atteridgeville	ZAF	Africa	-25.7728	28.0678	29.0942	88.1	1.15468	4.23366	-42.5364	-0.589478
Bellville	ZAF	Africa	-33.9	18.6333	26.7473	7	0.020228	3.95978	-42	-0.204478
Benoni	ZAF	Africa	-26.1833	28.3167	27.1965	91.9	1.19158	4.46395	-49.9182	-0.708576
Bisho	ZAF	Africa	-32.8667	27.4333	25.6468	12	0.0756437	3.99992	-30.1818	-0.169361
Bloemfontein	ZAF	Africa	-29.1183	26.2249	28.2448	164.7	3.85634	4.43165	-30.1182	-0.49304
Boksburg	ZAF	Africa	-26.2167	28.25	27.1965	91.9	1.19158	4.46395	-49.9182	-0.708576
Botshabelo	ZAF	Africa	-29.23	26.73	27.7293	156.3	3.46861	4.49398	-35.1545	-0.529388
Brakpan	ZAF	Africa	-26.2333	28.3667	27.1965	91.9	1.19158	4.46395	-49.9182	-0.708576
Carltonville	ZAF	Africa	-26.3667	27.4167	28.2114	116.7	1.7804	4.44328	-38.6636	-0.604012
Daveyton	ZAF	Africa	-26.15	28.4167	27.1965	91.9	1.19158	4.46395	-49.9182	-0.708576
Durban	ZAF	Africa	-29.85	31.0167	28.9744	0	0	3.6695	-1.09091	-0.00124595
East London	ZAF	Africa	-32.97	27.87	26.0624	9.9	0.0709835	3.87547	-20.8273	-0.114755
East Rand	ZAF	Africa	-26.25	28.333	27.1965	91.9	1.19158	4.46395	-49.9182	-0.708576
Evaton	ZAF	Africa	-26.5333	27.85	28.6306	125.9	1.81358	4.35181	-37.8273	-0.619207
George	ZAF	Africa	-33.9667	22.45	26.1226	6.4	0.0182771	4.13567	-37.9636	-0.185164
Germiston	ZAF	Africa	-26.2167	28.1833	27.1965	91.9	1.19158	4.46395	-49.9182	-0.708576
Johannesburg	ZAF	Africa	-26.2	28.0833	27.1965	91.9	1.19158	4.46395	-49.9182	-0.708576
Katlehong	ZAF	Africa	-26.3333	28.15	27.1965	91.9	1.19158	4.46395	-49.9182	-0.708576
Kayamnandi	ZAF	Africa	-33.9167	18.85	26.7473	7	0.020228	3.95978	-42	-0.204478
Kempton Park	ZAF	Africa	-26.1	28.25	27.1965	91.9	1.19158	4.46395	-49.9182	-0.708576
Kimberley	ZAF	Africa	-28.7333	24.7667	31.1254	187.7	5.32748	4.03499	-24.5727	-0.779458
Klerksdorp	ZAF	Africa	-26.8667	26.6667	29.3592	147.5	2.79745	4.28551	-31.9545	-0.39883
Krugersdorp	ZAF	Africa	-26.1	27.7667	27.213	106.3	1.44145	4.57387	-47.8818	-0.778639
Kwamashu	ZAF	Africa	-29.75	30.9833	28.2589	0.2	0.000273213	3.85962	-1.34545	-0.0031006
Kwanobuhle	ZAF	Africa	-33.8025	25.3925	26.0031	1.4	0.00435323	3.85627	-21.1455	-0.0689372
Kwa-Thema	ZAF	Africa	-26.3	28.4	27.1965	91.9	1.19158	4.46395	-49.9182	-0.708576
Lekoa	ZAF	Africa	-26.8	27.95	28.6306	125.9	1.81358	4.35181	-37.8273	-0.619207
Madadeni	ZAF	Africa	-27.75	30.0333	27.4289	35.8	0.434949	4.27451	-34.0182	-0.208881
Mamelodi	ZAF	Africa	-25.7072	28.3472	29.0942	88.1	1.15468	4.23366	-42.5364	-0.589478
Mangaung	ZAF	Africa	-29.1	26.3	28.2448	164.7	3.85634	4.43165	-30.1182	-0.49304
Mdantsane	ZAF	Africa	-32.95	27.7667	26.0624	9.9	0.0709835	3.87547	-20.8273	-0.114755
New Castle	ZAF	Africa	-27.75	29.9333	26.2613	43.5	0.491455	4.44506	-44.2273	-0.295163
Nigel	ZAF	Africa	-26.4167	28.4667	27.1965	91.9	1.19158	4.46395	-49.9182	-0.708576
Nyanga	ZAF	Africa	-33.9833	18.5833	26.7473	7	0.020228	3.95978	-42	-0.204478
Osizweni	ZAF	Africa	-27.7833	30.15	27.4289	35.8	0.434949	4.27451	-34.0182	-0.208881
Paarl	ZAF	Africa	-33.7333	18.9667	26.7473	7	0.020228	3.95978	-42	-0.204478
Pietermaritzburg	ZAF	Africa	-29.6167	30.3833	25.7419	1.2	0.00388062	4.11549	-4.25455	-0.0143607
Port Elizabeth	ZAF	Africa	-33.9667	25.5833	26.9759	1.7	0.00649543	3.78276	-18.2091	-0.0639367
Potchefstroom	ZAF	Africa	-26.7167	27.1	28.9805	137.2	2.40696	4.32878	-33.5273	-0.448585
Pretoria	ZAF	Africa	-25.75	28.2	29.0942	88.1	1.15468	4.23366	-42.5364	-0.589478
Randburg	ZAF	Africa	-26.1	27.9833	27.213	106.3	1.44145	4.57387	-47.8818	-0.778639
Randfontein	ZAF	Africa	-26.1667	27.7167	27.213	106.3	1.44145	4.57387	-47.8818	-0.778639
Roodepoort	ZAF	Africa	-26.167	27.883	27.213	106.3	1.44145	4.57387	-47.8818	-0.778639
Rustenburg	ZAF	Africa	-25.6667	27.25	29.9968	108.6	1.61339	4.15578	-36.6727	-0.467058
Sandton	ZAF	Africa	-26.1	28.0667	27.1965	91.9	1.19158	4.46395	-49.9182	-0.708576
Soshanguve	ZAF	Africa	-25.5147	28.1081	29.0942	88.1	1.15468	4.23366	-42.5364	-0.589478
Soweto	ZAF	Africa	-26.2667	27.8667	27.213	106.3	1.44145	4.57387	-47.8818	-0.778639
Springs	ZAF	Africa	-26.267	28.433	27.1965	91.9	1.19158	4.46395	-49.9182	-0.708576
Tembisa	ZAF	Africa	-25.967	28.233	29.0942	88.1	1.15468	4.23366	-42.5364	-0.589478
Thabong	ZAF	Africa	-27.9667	26.7833	29.4267	154.3	3.23508	4.24687	-29.1545	-0.359185
Tsakane	ZAF	Africa	-26.35	28.3833	27.1965	91.9	1.19158	4.46395	-49.9182	-0.708576
Umlazi	ZAF	Africa	-29.9667	30.8833	28.2589	0.2	0.000273213	3.85962	-1.34545	-0.0031006
Vanderbijlpark	ZAF	Africa	-26.7	27.8167	28.6306	125.9	1.81358	4.35181	-37.8273	-0.619207
Vereeniging	ZAF	Africa	-26.683	27.933	28.6306	125.9	1.81358	4.35181	-37.8273	-0.619207
Verwoerdburg	ZAF	Africa	-25.8744	28.1706	29.0942	88.1	1.15468	4.23366	-42.5364	-0.589478
Welkom	ZAF	Africa	-27.9833	26.7333	29.4267	154.3	3.23508	4.24687	-29.1545	-0.359185
Westonaria	ZAF	Africa	-26.3167	27.65	27.213	106.3	1.44145	4.57387	-47.8818	-0.778639
Westrand	ZAF	Africa	-26.117	27.75	27.213	106.3	1.44145	4.57387	-47.8818	-0.778639
Witbank	ZAF	Africa	-25.8667	29.2333	27.5376	69.9	0.826524	4.38875	-52.1909	-0.563962
Chingola	ZMB	Africa	-12.5333	27.85	32.2329	79.5	1.68687	4.35134	-5.77273	-0.317364
Kabwe	ZMB	Africa	-14.4333	28.45	33.1789	78.8	1.44348	4.07825	-4.38181	-0.156841
Kitwe	ZMB	Africa	-12.8167	28.2	32.1882	79.7	1.65502	4.32262	-5.02728	-0.322361
Luanshya	ZMB	Africa	-13.1333	28.4	32.7803	79.8	1.62356	4.16854	-4.83636	-0.244564
Lusaka	ZMB	Africa	-15.433	28.333	33.2591	77.7	1.34816	4.075	-4.20909	-0.109089
Mufulira	ZMB	Africa	-12.55	28.2333	32.1882	79.7	1.65502	4.32262	-5.02728	-0.322361
Ndola	ZMB	Africa	-12.9667	28.6333	32.6195	79.3	1.62	3.77167	-3.60909	-0.181695
Bulawayo	ZWE	Africa	-20.15	28.5833	29.1776	107.9	1.78068	3.91881	-23.3727	-0.150123
Chitungwiza	ZWE	Africa	-18	31.1	28.0011	77.4	0.901339	4.09178	-20.6	-0.230659
Gweru	ZWE	Africa	-19.45	29.8167	28.8843	102.6	1.69574	4.00447	-11.6727	0.00878549
Harare	ZWE	Africa	-17.8333	31.05	28.0011	77.4	0.901339	4.09178	-20.6	-0.230659
Mutare	ZWE	Africa	-18.9667	32.6667	27.4948	26.1	0.173214	4.06596	-16.4455	-0.0992088
Vanazdor	ARM	Asia	40.8128	44.4883	19.6372	18.2	0.0981211	4.86717	-29.8909	-0.268209
Erevan	ARM	Asia	40.1833	44.5	23.4639	30.1	0.208856	4.99562	-24.9909	-0.274264
Ganja	AZE	Asia	40.667	46.367	30.5757	8.6	0.0428475	4.10339	-16.7636	-0.155224
Barîsâl	BGD	Asia	22.7	90.3667	36.4512	0.2	0.000388716	2.09217	0.2	0.000388716
Bogra	BGD	Asia	24.85	89.3667	36.8436	9.2	0.0804288	2.13186	2.83636	0.0516758
Brahman Bariya	BGD	Asia	23.9994	91.1108	35.4776	0.2	0.000579193	2.79509	0.2	0.000579193
Comilla	BGD	Asia	23.4578	91.2044	36.2712	0	0	2.17698	0	0
Dhaka	BGD	Asia	23.7231	90.4086	36.7158	1.1	0.00664085	2.06429	0.463636	0.00532234
Dinajpur	BGD	Asia	25.6333	88.6333	36.5422	9	0.0622092	2.1755	0.636364	0.0126135
Gazipur	BGD	Asia	23.8	90.65	36.5857	0.3	0.00130823	2.08805	0.209091	0.00116253
Jamalpur	BGD	Asia	24.9	89.95	36.6789	5.6	0.0477793	2.16936	2.78182	0.0389768
Jessor	BGD	Asia	23.167	89.2	37.0719	1.4	0.00756116	1.97547	0.854545	0.00510542
Khulna	BGD	Asia	22.817	89.567	36.8254	0.3	0.000707199	1.99773	0.209091	0.00049323
Mymenshing	BGD	Asia	24.75	90.4	36.4138	2.2	0.0175036	2.29572	1.56364	0.0156204
Narayanganj	BGD	Asia	23.6233	90.5011	36.5857	0.3	0.00130823	2.08805	0.209091	0.00116253
Narsingdi	BGD	Asia	23.9208	90.7181	36.5857	0.3	0.00130823	2.08805	0.209091	0.00116253
Naugâon	BGD	Asia	24.8167	88.9833	37.0532	12.2	0.0947454	2.05498	1.56364	0.00862468
Nawâbganj	BGD	Asia	24.59	88.27	37.2361	20.3	0.191064	1.9813	-1.97273	0.0091522
Pabna	BGD	Asia	24	89.25	37.0183	5.8	0.0329863	2.01067	2.89091	0.0225247
Rajshahi	BGD	Asia	24.3667	88.6	37.147	10.7	0.08831	1.97435	-0.0272732	0.0103306
Rangpûr	BGD	Asia	25.74	89.25	36.4008	5.6	0.0344726	2.20461	1.87273	0.0159864
Sabhar	BGD	Asia	23.8442	90.2511	36.7158	1.1	0.00664085	2.06429	0.463636	0.00532234
Saidpur	BGD	Asia	25.78	88.89	36.5422	9	0.0622092	2.1755	0.636364	0.0126135
Sirajganj	BGD	Asia	24.45	89.7167	36.7919	5.3	0.0344833	2.09146	2.75455	0.0249859
Sitakunda	BGD	Asia	22.6453	91.6633	36.2064	0	0	2.16264	0	0
Sylhet	BGD	Asia	24.9	91.9333	35.9437	0.1	0.000105664	2.40351	0.1	0.000105664
Tangail	BGD	Asia	24.25	89.9167	36.7919	5.3	0.0344833	2.09146	2.75455	0.0249859
Tongi	BGD	Asia	23.89	90.4058	36.7158	1.1	0.00664085	2.06429	0.463636	0.00532234
Anqing	CHN	Asia	30.5092	117.051	33.7832	1.9	0.00883953	4.29305	-2.46364	-0.000489055
Bangbu	CHN	Asia	32.9408	117.361	33.2037	1.3	0.00447618	4.40875	-2.7	-0.00543867
Bozhou	CHN	Asia	33.8772	115.77	33.1063	5.4	0.0321255	4.30711	-9.87273	-0.0405963
Chaohu	CHN	Asia	31.6	117.867	33.4894	1.9	0.0046162	4.37522	-2.64545	-0.00642677
Chizhou	CHN	Asia	30.6578	117.483	33.7832	1.9	0.00883953	4.29305	-2.46364	-0.000489055
Chuzhou	CHN	Asia	32.3219	118.298	33.1628	1.3	0.0019489	4.45839	-3.06364	-0.00708566
Dianbu	CHN	Asia	31.8867	117.463	33.6507	1.9	0.00695134	4.32305	-1.73636	-0.000218022
Fuyang	CHN	Asia	32.9	115.817	33.2064	2	0.00917961	4.29064	-5.09091	-0.0118273
Hefei	CHN	Asia	31.8639	117.281	33.6507	1.9	0.00695134	4.32305	-1.73636	-0.000218022
Huaibei	CHN	Asia	33.9744	116.792	33.0461	3.5	0.02085	4.32586	-7.86364	-0.0201868
Huainan	CHN	Asia	32.6619	117.02	33.2037	1.3	0.00447618	4.40875	-2.7	-0.00543867
Huangshan	CHN	Asia	30.0606	118.16	31.3845	3.6	0.0140893	4.97611	-2.85455	-0.00763086
Chengguan	CHN	Asia	32.3369	116.261	33.3958	2.1	0.00553086	4.2468	-2.17273	-0.00447603
Jieshou	CHN	Asia	33.25	115.35	33.1316	4.4	0.0226797	4.23986	-8.50909	-0.0248713
Liu'an	CHN	Asia	31.7569	116.491	33.4104	2	0.00943076	4.36561	-2	-0.000317249
Chengguan	CHN	Asia	31.2472	117.287	33.6377	2.1	0.00746095	4.34654	-1.80909	-0.000326353
Ma'anshan	CHN	Asia	31.7333	118.483	33.3301	2	0.00473627	4.43819	-2.27273	-0.00637019
Mingguang	CHN	Asia	32.7797	117.983	33.1407	1.1	0.00320198	4.46691	-3.26364	-0.00571084
Ningguo	CHN	Asia	30.6253	118.977	32.6051	2.2	0.00879608	4.68424	-3.89091	-0.0117533
Chengguan	CHN	Asia	31.46	116.937	32.9853	2.2	0.00791187	4.54622	-1.98182	-0.00119406
Suixi	CHN	Asia	33.8766	116.745	33.0461	3.5	0.02085	4.32586	-7.86364	-0.0201868
Suzhou	CHN	Asia	33.6361	116.979	33.0461	3.5	0.02085	4.32586	-7.86364	-0.0201868
Chengguan	CHN	Asia	33.1617	115.612	33.2218	3.3	0.0177	4.26998	-7.24546	-0.0214535
Tianchang	CHN	Asia	32.6914	118.999	32.7744	0.5	0.00183966	4.59528	-3.13636	-0.0056527
Tongcheng	CHN	Asia	31.0556	116.946	32.9853	2.2	0.00791187	4.54622	-1.98182	-0.00119406
Tongling	CHN	Asia	30.95	117.783	33.339	2.7	0.00783061	4.43384	-3.3	-0.0109568
Wuhu	CHN	Asia	31.35	118.367	33.3952	2.7	0.00741943	4.42281	-2.11818	-0.0072836
Wucheng	CHN	Asia	31.3	117.9	33.6419	2.7	0.00714498	4.33241	-2.3	-0.00760449
Longcheng	CHN	Asia	34.19	116.938	32.8812	5.5	0.0325453	4.3591	-10.0455	-0.0336098
Xuancheng	CHN	Asia	30.9525	118.755	32.6051	2.2	0.00879608	4.68424	-3.89091	-0.0117533
Beijing	CHN	Asia	39.9062	116.388	32.4823	37.5	0.479158	4.77838	-36.0455	-0.369568
Chongqing	CHN	Asia	29.5628	106.553	33.5609	0.9	0.00286364	4.37243	-4.1	-0.00772069
Hechuan	CHN	Asia	29.9947	106.257	33.6941	1.1	0.00323383	4.32669	-4.9	-0.00847107
Jiangjin	CHN	Asia	29.2906	106.254	33.8052	1.4	0.004022	4.27361	-3.78182	-0.00762603
Yongchuan	CHN	Asia	29.3514	105.895	33.6897	1.3	0.00320489	4.32431	-3.33636	-0.00643468
Fu'an	CHN	Asia	27.0881	119.649	31.985	0	0	4.64272	-1.18182	-0.000929504
Fuding	CHN	Asia	27.3347	120.216	32.6806	0	0	4.47271	-0.0909091	-4.98983e-05
Fuqing	CHN	Asia	25.7208	119.379	33.5737	0	0	4.0239	0	0
Fuzhou	CHN	Asia	26.0614	119.306	32.5934	0	0	4.32465	0	0
Jian'ou	CHN	Asia	27.0469	118.325	33.1496	3.1	0.0108074	4.34025	-3.35455	-0.00890976
Jianyang	CHN	Asia	27.3333	118.124	33.1496	3.1	0.0108074	4.34025	-3.35455	-0.00890976
Jinjiang	CHN	Asia	24.8178	118.576	34.4497	0	0	3.6602	0	0
Longhai	CHN	Asia	24.45	117.817	33.6745	0	0	3.86717	0	0
Longyan	CHN	Asia	25.0969	117.022	32.246	0	0	4.45789	-0.363636	-0.00158421
Nanan	CHN	Asia	24.9614	118.379	34.1136	0	0	3.78573	0	0
Nanping	CHN	Asia	26.645	118.174	32.6583	1	0.00270157	4.42122	-2.09091	-0.00615116
Ningde	CHN	Asia	26.6617	119.523	33.6051	0	0	4.07612	0	0
Daitou	CHN	Asia	25.2617	119.226	33.863	0	0	3.83354	0	0
Huangshi	CHN	Asia	25.3833	119.067	33.863	0	0	3.83354	0	0
Hushi	CHN	Asia	25.3169	119.088	33.863	0	0	3.83354	0	0
Putian	CHN	Asia	25.4394	119.01	33.863	0	0	3.83354	0	0
Quanzhou	CHN	Asia	24.9139	118.586	34.4497	0	0	3.6602	0	0
Sanming	CHN	Asia	26.2486	117.619	32.7983	0.1	1.57487e-05	4.3009	-1.08182	-0.00322004
Shaowu	CHN	Asia	27.3	117.5	33.0194	3.6	0.011604	4.369	-3.76364	-0.0197277
Shishi	CHN	Asia	24.7386	118.626	34.4497	0	0	3.6602	0	0
Wuyishan	CHN	Asia	27.7586	118.04	32.4215	2.6	0.00741583	4.55764	-3.49091	-0.0105147
Bangtou	CHN	Asia	25.4261	118.748	34.0766	0	0	3.81629	0	0
Yongan	CHN	Asia	25.98	117.364	32.8198	0.1	0.000136007	4.36054	-1.17273	-0.00249132
Sui'an	CHN	Asia	24.1	117.617	33.6745	0	0	3.86717	0	0
Zhangzhou	CHN	Asia	24.5167	117.667	33.5446	0	0	3.96867	0	0
Baiyin	CHN	Asia	36.5583	104.208	25.6745	85.5	1.59686	6.14583	-54.0455	-1.45038
Dunhuang	CHN	Asia	40.1667	94.6833	31.1068	206.3	11.2094	5.30354	-16.1545	-3.22725
Jiayuguan	CHN	Asia	39.8167	98.3	23.3188	139.7	2.99154	6.25095	-43.1182	-2.23654
Jinchang	CHN	Asia	38.4953	102.174	24.0038	100.2	1.91305	6.24626	-53.2545	-2.08567
Jiuquan	CHN	Asia	39.7667	98.5667	27.7776	152.3	4.12363	6.08053	-35.5182	-2.37441
Lanzhou	CHN	Asia	36.0564	103.792	25.6247	58	0.847029	6.17608	-60.3636	-1.04457
Pingliang	CHN	Asia	35.5392	106.686	25.6583	24.1	0.215623	6.02989	-51.0818	-0.45957
Tianshui	CHN	Asia	34.5803	105.727	25.8712	9.9	0.0808013	5.86722	-35.6455	-0.186235
Wuwei	CHN	Asia	37.9281	102.641	23.807	84.3	1.59244	6.12185	-57.6091	-1.53957
Yumen	CHN	Asia	39.8333	97.7333	19.907	141.4	3.07704	6.02831	-39.7818	-2.12525
Zhangye	CHN	Asia	38.9342	100.452	16.8676	77.7	0.733961	5.57356	-54.8455	-1.39519
Luoyang	CHN	Asia	23.1667	114.267	34.5876	0	0	3.67913	-0.727273	-0.00126906
Anbu	CHN	Asia	23.4517	116.68	34.7482	0	0	3.49802	0	0
Caitang	CHN	Asia	23.5089	116.655	33.8642	0	0	3.8279	0	0
Fengxi	CHN	Asia	23.645	116.608	33.8642	0	0	3.8279	0	0
Chaoyang	CHN	Asia	23.2728	116.598	34.7482	0	0	3.49802	0	0
Chaozhou	CHN	Asia	23.6658	116.64	33.8642	0	0	3.8279	0	0
Conghua	CHN	Asia	23.55	113.567	33.9955	0	0	3.90486	-0.636364	-0.00168599
Denghai	CHN	Asia	23.4694	116.767	34.7482	0	0	3.49802	0	0
Yangjiao	CHN	Asia	21.6736	110.977	34.9182	0	0	3.55791	-0.0909091	0
Dongguan	CHN	Asia	23.0489	113.745	34.6023	0	0	3.66836	-0.454545	-0.000520877
Enping	CHN	Asia	22.1833	112.3	33.9668	0	0	3.83066	-0.181818	-6.32414e-05
Foshan	CHN	Asia	23.0333	113.117	34.8829	0	0	3.58534	-0.454545	-0.000289182
Gaoming	CHN	Asia	22.8667	112.833	34.4382	0	0	3.72688	-0.181818	-8.09588e-05
Gaoyao	CHN	Asia	22.95	112.417	33.9823	0	0	3.8693	-0.181818	-5.84422e-05
Gaozhou	CHN	Asia	21.9167	110.867	34.9182	0	0	3.55791	-0.0909091	0
Guangzhou	CHN	Asia	23.1167	113.25	34.8829	0	0	3.58534	-0.454545	-0.000289182
Heshan	CHN	Asia	22.7892	112.953	34.4382	0	0	3.72688	-0.181818	-8.09588e-05
Heyuan	CHN	Asia	23.7333	114.683	34.1702	0	0	3.85941	-0.909091	-0.00456378
Huaicheng	CHN	Asia	23.9131	112.179	34.2688	0	0	3.81951	-0.363636	-0.000395441
Huazhou	CHN	Asia	21.6333	110.583	34.9182	0	0	3.55791	-0.0909091	0
Daling	CHN	Asia	23.0158	114.696	34.2827	0	0	3.80472	-0.818182	-0.00207456
Pingshan	CHN	Asia	22.9833	114.717	34.0899	0	0	3.82495	-0.181818	-0.000159815
Huicheng	CHN	Asia	23.0369	116.291	34.1923	0	0	3.69468	0	0
Huiyang	CHN	Asia	22.7986	114.464	34.3403	0	0	3.72356	-0.0909091	0
Huizhou	CHN	Asia	23.0833	114.4	34.5876	0	0	3.67913	-0.727273	-0.00126906
Jiangmen	CHN	Asia	22.5833	113.083	34.7238	0	0	3.61768	-0.181818	-1.50247e-05
Paotai	CHN	Asia	23.5028	116.484	33.8429	0	0	3.82803	-0.0909091	-2.28939e-05
Jieyang	CHN	Asia	23.5297	116.366	33.8429	0	0	3.82803	-0.0909091	-2.28939e-05
Kaiping	CHN	Asia	22.3833	112.683	34.1847	0	0	3.72547	-0.0909091	0
Lechang	CHN	Asia	25.1333	113.333	32.9749	0	0	4.42818	-0.272727	-0.000366394
Leizhou	CHN	Asia	20.9133	110.096	35.1947	0	0	3.46985	0	0
Anpu	CHN	Asia	21.45	110.017	35.2153	0	0	3.51291	-0.272727	-0.000583276
Lianzhou	CHN	Asia	24.7811	112.382	33.0813	0	0	4.35567	0	0
Luoding	CHN	Asia	22.7667	111.567	34.0451	0	0	3.85662	-0.181818	-3.42372e-05
Maoming	CHN	Asia	21.65	110.9	34.9182	0	0	3.55791	-0.0909091	0
Meizhou	CHN	Asia	24.3	116.117	33.4723	0	0	4.01468	-0.272727	-0.000514497
Nanhai	CHN	Asia	23.0322	113.143	34.8829	0	0	3.58534	-0.454545	-0.000289182
Nanxiong	CHN	Asia	25.1167	114.3	33.6253	0	0	4.17892	-0.909091	-0.00221423
Puning	CHN	Asia	23.2939	116.175	34.1923	0	0	3.69468	0	0
Qingyuan	CHN	Asia	23.7132	113.023	34.6151	0	0	3.70389	-0.636364	-0.00126182
Maba	CHN	Asia	24.6833	113.583	34.1902	0	0	3.97556	-0.545455	-0.000183611
Sanshui	CHN	Asia	23.1592	112.884	34.5184	0	0	3.72184	-0.363636	-0.00027755
Shantou	CHN	Asia	23.3667	116.667	34.7482	0	0	3.49802	0	0
Shaoguan	CHN	Asia	24.8	113.583	34.1902	0	0	3.97556	-0.545455	-0.000183611
Shenzhen	CHN	Asia	22.5435	114.11	34.3403	0	0	3.72356	-0.0909091	0
Shunde	CHN	Asia	22.8408	113.245	34.7238	0	0	3.61768	-0.181818	-1.50247e-05
Sihui	CHN	Asia	23.3519	112.683	34.5184	0	0	3.72184	-0.363636	-0.00027755
Taishan	CHN	Asia	22.25	112.783	34.1847	0	0	3.72547	-0.0909091	0
Xingning	CHN	Asia	24.1333	115.717	34.2571	0	0	3.7496	-0.545455	-0.00142629
Xinhui	CHN	Asia	22.5178	113.04	34.7238	0	0	3.61768	-0.181818	-1.50247e-05
Xinyi	CHN	Asia	22.3542	110.939	34.4494	0	0	3.75305	-0.0909091	0
Yangchun	CHN	Asia	22.1667	111.783	33.6847	0	0	3.93035	-0.181818	-5.91853e-05
Yingde	CHN	Asia	24.1667	113.4	34.0402	0	0	3.96362	-0.0909091	-0.000284563
Yunfu	CHN	Asia	22.9333	112.033	33.9823	0	0	3.8693	-0.181818	-5.84422e-05
Zengcheng	CHN	Asia	23.2833	113.817	34.6023	0	0	3.66836	-0.454545	-0.000520877
Zhanjiang	CHN	Asia	21.2	110.383	35.2153	0	0	3.51291	-0.272727	-0.000583276
Zhaoqing	CHN	Asia	23.05	112.45	34.2297	0	0	3.81118	-0.181818	-0.000139066
Zhongshan	CHN	Asia	22.5175	113.366	34.7238	0	0	3.61768	-0.181818	-1.50247e-05
Zhuhai	CHN	Asia	22.2769	113.568	34.449	0	0	3.57591	0	0
Baise	CHN	Asia	23.8997	106.613	34.798	0.1	0.000168332	3.6976	-0.445455	-0.00308452
Beiliu	CHN	Asia	22.7072	110.349	34.2233	0	0	3.90784	-0.0909091	-0.000182045
Cenxi	CHN	Asia	22.9228	110.984	34.2395	0	0	3.8717	0	0
Fangchenggang	CHN	Asia	21.7833	108.383	34.4619	0	0	3.76802	-0.0909091	-0.000180303
Guigang	CHN	Asia	23.0964	109.609	34.5004	0	0	3.76267	-0.454545	-0.000500656
Guilin	CHN	Asia	25.2819	110.286	34.3956	0	0	3.93234	0	0
Guiping	CHN	Asia	23.3966	110.072	34.7979	0	0	3.69716	-0.545455	-0.000690355
Hechi	CHN	Asia	24.7	108.033	34.1571	0	0	3.91319	0	0
Hezhou	CHN	Asia	24.4167	111.517	33.2113	0	0	4.21399	-0.0909091	-1.19771e-06
Laipin	CHN	Asia	23.7	109.267	34.324	0	0	3.8434	-0.454545	-0.000543784
Nanning	CHN	Asia	22.8167	108.317	34.6471	0	0	3.71197	-0.454545	-0.000577522
Qinzhou	CHN	Asia	21.95	108.617	34.9702	0	0	3.57551	-0.0909091	-0.000192876
Wuzhou	CHN	Asia	23.4833	111.317	34.4936	0	0	3.77412	-0.272727	-0.000412595
Yizhou	CHN	Asia	24.5	108.667	33.967	0	0	3.95021	-0.0909091	-0.000127609
Yulin	CHN	Asia	22.6333	110.15	34.2233	0	0	3.90784	-0.0909091	-0.000182045
Anshun	CHN	Asia	26.25	105.933	30.0518	0.4	0.00493985	5.09163	-0.872727	-0.0050211
Bijie	CHN	Asia	27.3125	105.294	27.3621	0	0	5.81177	-1.27273	-0.00357239
Duyuen	CHN	Asia	26.2667	107.517	31.5846	0	0	4.81018	0	0
Fuquan	CHN	Asia	26.7	107.55	31.3819	0.1	6.27157e-05	5.00709	0.1	6.27157e-05
Guiyang	CHN	Asia	26.5833	106.717	29.0754	0	0	5.53392	-0.454545	-0.000928249
Kaili	CHN	Asia	26.5858	107.98	31.3819	0.1	6.27157e-05	5.00709	0.1	6.27157e-05
Liupanshui	CHN	Asia	26.7	104.8	24.7829	0.7	0.00811499	5.87604	-2.57273	-0.013211
Qingzhen	CHN	Asia	26.55	106.467	28.541	0.1	0.000272186	5.62876	-0.445455	-0.0012069
Renhuai	CHN	Asia	27.8197	106.405	29.9365	0	0	5.40621	-1.36364	-0.00428861
Tongren	CHN	Asia	27.7172	109.185	32.4822	0.1	0.000353231	4.73133	-0.809091	-0.000847531
Caohai	CHN	Asia	26.8731	104.284	24.7847	4.7	0.037327	5.90703	-4.3	-0.0401454
Xingyi	CHN	Asia	25.05	104.983	28.0878	3.3	0.0193231	5.36005	-2.79091	-0.0253022
Zunyi	CHN	Asia	27.6867	106.907	31.1579	0	0	5.12322	-1.18182	-0.00372536
Danzhou	CHN	Asia	19.5147	109.57	35.1335	0	0	3.35694	0	0
Dongfang	CHN	Asia	19.0973	108.629	35.2179	0	0	3.35027	0	0
Haikou	CHN	Asia	20.0458	110.342	35.2464	0	0	3.3361	0	0
Qionghai	CHN	Asia	19.2425	110.464	34.1471	0	0	3.61463	0	0
Qiongshan	CHN	Asia	20.0058	110.354	35.2464	0	0	3.3361	0	0
Wanning	CHN	Asia	18.8003	110.397	34.3635	0	0	3.52445	0	0
Wenchang	CHN	Asia	19.6208	110.751	34.822	0	0	3.43776	0	0
Anguo	CHN	Asia	38.4072	115.31	33.0222	46.1	0.585489	4.58578	-39.7182	-0.57431
Baoding	CHN	Asia	38.8511	115.49	32.8216	48.1	0.644122	4.67785	-35.0818	-0.534152
Bazhou	CHN	Asia	39.1083	116.394	32.8289	41.4	0.506087	4.57084	-37.6	-0.471531
Cangzhou	CHN	Asia	38.3167	116.867	33.0129	30.1	0.312149	4.46318	-36.1727	-0.395716
Changli	CHN	Asia	39.7042	119.151	30.7901	11	0.0944347	5.23674	-22.2727	-0.118625
Chengde	CHN	Asia	40.9725	117.936	27.8293	32.4	0.453115	5.84403	-50.7818	-0.543583
Cizhou	CHN	Asia	36.3553	114.377	32.6288	19.7	0.171341	4.58132	-23.3	-0.172991
Dingzhou	CHN	Asia	38.5131	114.996	32.0167	39.8	0.455786	5.00455	-32.8364	-0.471483
Fengnan	CHN	Asia	39.5667	118.083	31.9171	24.5	0.264275	4.97285	-28.0455	-0.209751
Fengrun	CHN	Asia	39.8333	118.117	31.9171	24.5	0.264275	4.97285	-28.0455	-0.209751
Funing	CHN	Asia	39.8831	119.225	30.7901	11	0.0944347	5.23674	-22.2727	-0.118625
Gaobeidian	CHN	Asia	39.3239	115.852	32.8829	40.7	0.49331	4.55385	-36.7545	-0.457647
Gaocheng	CHN	Asia	38.0336	114.829	33.0714	39.5	0.46587	4.73534	-31.0455	-0.386792
Gu'an	CHN	Asia	39.4308	116.295	32.8289	41.4	0.506087	4.57084	-37.6	-0.471531
Handan	CHN	Asia	36.6006	114.468	32.1028	20	0.154381	4.9326	-27.8182	-0.215194
Hejian	CHN	Asia	38.425	116.084	33.0605	31.8	0.336061	4.44636	-38.2	-0.420875
Hengshui	CHN	Asia	37.7322	115.701	32.9988	35.5	0.367343	4.43308	-34.6818	-0.398083
Jinzhou	CHN	Asia	38.027	115.025	33.0222	46.1	0.585489	4.58578	-39.7182	-0.57431
Jizhou	CHN	Asia	37.5622	115.559	32.9988	35.5	0.367343	4.43308	-34.6818	-0.398083
Langfang	CHN	Asia	39.5097	116.695	32.7063	42.1	0.540224	4.71153	-37.9	-0.413016
Bencheng	CHN	Asia	39.5	118.7	31.2314	16.4	0.139263	5.14385	-23.2364	-0.137402
Luquan	CHN	Asia	38.0806	114.296	32.5971	35.7	0.412906	4.908	-32.5727	-0.370721
Mancheng	CHN	Asia	38.9461	115.311	32.8216	48.1	0.644122	4.67785	-35.0818	-0.534152
Nangong	CHN	Asia	37.3581	115.374	32.9335	35.7	0.373263	4.48814	-36.2091	-0.427956
Fenghuang	CHN	Asia	37.6119	114.912	33.1074	34.3	0.359053	4.61401	-30.1545	-0.341588
Potou	CHN	Asia	38.0667	116.567	33.0129	30.1	0.312149	4.46318	-36.1727	-0.395716
Qianan	CHN	Asia	40.0722	118.691	30.5877	22.4	0.247311	5.33641	-27.8727	-0.166852
Renqiu	CHN	Asia	38.6989	116.094	33.0775	38.5	0.45846	4.45862	-38.3182	-0.480838
Sanhe	CHN	Asia	39.9839	117.071	32.8097	41.8	0.516019	4.73625	-31.2909	-0.328033
Shahe	CHN	Asia	36.9383	114.506	33.1104	26.8	0.236743	4.56937	-24.6545	-0.218391
Shenzhou	CHN	Asia	38.0889	115.548	32.97	37.7	0.420188	4.50383	-39.0273	-0.516314
Shijiazhuang	CHN	Asia	38.0414	114.479	32.5971	35.7	0.412906	4.908	-32.5727	-0.370721
Tangshan	CHN	Asia	39.6333	118.183	31.9171	24.5	0.264275	4.97285	-28.0455	-0.209751
Wu'an	CHN	Asia	36.6944	114.196	32.1028	20	0.154381	4.9326	-27.8182	-0.215194
Xingtai	CHN	Asia	37.0631	114.494	31.8825	22.6	0.192841	5.01817	-31.2182	-0.296194
Xinji	CHN	Asia	38	115.204	32.9745	41.3	0.466984	4.49817	-36.2455	-0.47975
Xinle	CHN	Asia	38.3334	114.672	33.0714	39.5	0.46587	4.73534	-31.0455	-0.386792
Ansu	CHN	Asia	39.0192	115.644	32.8829	40.7	0.49331	4.55385	-36.7545	-0.457647
Yongqing	CHN	Asia	39.32	116.49	32.8289	41.4	0.506087	4.57084	-37.6	-0.471531
Yutian	CHN	Asia	39.8786	117.739	32.5968	34.9	0.447396	4.82746	-35.3727	-0.339429
Zhangjiakou	CHN	Asia	40.81	114.879	26.9792	43.3	0.52666	6.00761	-47.1545	-0.611909
Zhaozhou	CHN	Asia	37.7464	114.769	33.1074	34.3	0.359053	4.61401	-30.1545	-0.341588
Zhengding	CHN	Asia	38.1397	114.559	33.0714	39.5	0.46587	4.73534	-31.0455	-0.386792
Zhuozhou	CHN	Asia	39.4811	115.963	32.8829	40.7	0.49331	4.55385	-36.7545	-0.457647
Zunhua	CHN	Asia	40.1792	117.959	30.3769	34.7	0.468629	5.41431	-40.9364	-0.407053
Acheng	CHN	Asia	45.5333	126.983	28.0529	12.3	0.0902953	5.49235	-23.4273	-0.18489
Anda	CHN	Asia	46.407	125.316	28.4662	24.5	0.252567	5.30014	-35.5	-0.374824
Bei'an	CHN	Asia	48.2667	126.6	25.9833	16.2	0.120501	5.78836	-33.6182	-0.261313
Daqing	CHN	Asia	46.5833	125	28.3669	25.5	0.276798	5.28588	-33.8636	-0.392849
Fujin	CHN	Asia	47.26	132.032	27.2463	4.9	0.0312767	5.68518	-19.3727	-0.097753
Hailin	CHN	Asia	44.5833	129.417	25.3916	1.6	0.00541895	5.81834	-18.5818	-0.0723781
Hailun	CHN	Asia	47.454	126.952	26.771	16	0.133995	5.68741	-28.7273	-0.21725
Harbin	CHN	Asia	45.75	126.65	28.0529	12.3	0.0902953	5.49235	-23.4273	-0.18489
Hegang	CHN	Asia	47.4	130.367	26.5764	6.7	0.0546831	5.68387	-18.0273	-0.0914398
Heihe	CHN	Asia	50.257	127.462	25.1439	9.7	0.0833795	5.81924	-33.3909	-0.22943
Hulin	CHN	Asia	45.7686	132.992	27.2833	2	0.00820026	5.57575	-16.1818	-0.0704771
Jiamusi	CHN	Asia	46.8333	130.35	26.8682	7.4	0.063592	5.60977	-19.6909	-0.105241
Jixi	CHN	Asia	45.3	130.967	26.4838	3.4	0.015585	5.70534	-16.9636	-0.0674485
Longjiang	CHN	Asia	47.3303	123.184	27.7368	40.7	0.627079	5.49939	-40.8455	-0.432872
Mishan	CHN	Asia	45.5431	131.882	26.6613	3.9	0.0195614	5.6155	-17.8273	-0.0751394
Mudanjiang	CHN	Asia	44.5833	129.6	25.9344	1.7	0.00623866	5.7517	-16.6636	-0.0664413
Muling	CHN	Asia	44.5168	130.269	24.3987	2.2	0.0105404	5.8344	-21.6182	-0.0837928
Nehe	CHN	Asia	48.4833	124.833	26.3992	29.4	0.353896	5.67362	-33.6	-0.289117
Ningan	CHN	Asia	44.3833	129.433	26.6614	1.9	0.00420841	5.77199	-16.4636	-0.0795919
Qiqiha'er	CHN	Asia	47.3408	123.967	28.3119	40	0.602748	5.42258	-38.1818	-0.408053
Qitaihe	CHN	Asia	45.8	130.85	26.9331	5.5	0.0313354	5.64138	-18.9545	-0.0815946
Shangzhi	CHN	Asia	45.2135	127.969	26.897	6.8	0.0455081	5.6501	-21.6545	-0.133179
Shuangcheng	CHN	Asia	45.35	126.283	28.3868	14.8	0.11036	5.40809	-19.3818	-0.158044
Shuangyashan	CHN	Asia	46.6361	131.154	26.9434	6.9	0.0584396	5.62725	-20.2818	-0.0983064
Suihua	CHN	Asia	46.6406	126.997	27.974	15.1	0.121221	5.45974	-25.2636	-0.218649
Tieli	CHN	Asia	46.95	128.05	24.2792	12.2	0.125917	5.79336	-26.6182	-0.122938
Wuchang	CHN	Asia	44.9159	127.154	27.4532	5.9	0.0371983	5.61331	-19.1909	-0.126601
Yichun	CHN	Asia	47.7	128.9	23.6557	7.4	0.0730179	5.81074	-25.6	-0.0931195
Zhaodong	CHN	Asia	46.0833	125.983	28.3649	21.1	0.208579	5.31005	-30.2636	-0.287776
Anyang	CHN	Asia	36.0994	114.329	32.6288	19.7	0.171341	4.58132	-23.3	-0.172991
Linzhou	CHN	Asia	36.0667	113.817	29.4871	13.8	0.106703	5.3565	-26.2909	-0.193485
Changge	CHN	Asia	34.2137	113.763	32.501	10.8	0.0755711	4.39622	-16.2	-0.0832872
Dengfeng	CHN	Asia	34.4553	113.028	31.7386	10.9	0.0792834	4.77217	-15.7364	-0.0654409
Dengzhou	CHN	Asia	32.6822	112.082	33.4141	3.6	0.0149217	4.32926	-5.4	-0.017479
Gongyi	CHN	Asia	34.76	112.971	32.9989	17.3	0.157824	4.46733	-9.79091	-0.00871114
Haobi	CHN	Asia	35.8992	114.192	32.5423	18.1	0.173557	4.52088	-22.6273	-0.133917
Huixian	CHN	Asia	35.4586	113.798	32.9629	17.5	0.174868	4.2884	-20.5909	-0.102162
Jiaozuo	CHN	Asia	35.2397	113.233	31.8222	20	0.195948	4.80344	-18.3636	-0.0800761
Jiyuan	CHN	Asia	35.09	112.58	31.827	19.8	0.196517	4.82276	-15.6545	-0.0526619
Kaifeng	CHN	Asia	34.7442	114.419	32.8432	16.3	0.157345	4.29664	-16.0636	-0.0600975
Lingbao	CHN	Asia	34.5197	110.864	31.5224	20.8	0.221751	5.05388	-15.4727	-0.0386825
Luohe	CHN	Asia	33.5634	114.026	32.9015	7	0.0465377	4.27714	-14	-0.0582998
Luoyang	CHN	Asia	34.6836	112.454	32.6908	18.6	0.175617	4.6178	-9.76364	-0.00809874
Nanyang	CHN	Asia	32.9947	112.533	33.2815	3.7	0.0180361	4.33308	-7.02727	-0.0192576
Pingdingshan	CHN	Asia	33.7408	113.306	32.6567	8.1	0.0528263	4.52457	-12.2636	-0.044586
Puyang	CHN	Asia	35.7028	115.053	32.8228	18.8	0.182211	4.39351	-21.2909	-0.158738
Qinyang	CHN	Asia	35.0881	112.939	31.827	19.8	0.196517	4.82276	-15.6545	-0.0526619
Ruzhou	CHN	Asia	34.1617	112.83	31.5077	10	0.0714072	4.86061	-14.6364	-0.0588868
Sanmenling	CHN	Asia	34.7747	111.181	30.7818	18	0.183964	5.21447	-13.8182	-0.0437617
Shangqiu	CHN	Asia	34.45	115.65	32.9759	7.9	0.0508917	4.33459	-12.1909	-0.0574854
Weihui	CHN	Asia	35.43	114.053	32.9362	18.9	0.192941	4.28968	-21.1909	-0.112757
Wugang	CHN	Asia	33.2956	113.521	32.7855	3.5	0.0183666	4.34008	-8.13636	-0.021954
Xiangcheng	CHN	Asia	33.4409	114.896	33.0462	4.8	0.025176	4.19942	-7.92727	-0.0281921
Xinmi	CHN	Asia	34.5131	113.362	31.8405	17.1	0.156276	4.78066	-15.1727	-0.0420882
Xinxiang	CHN	Asia	35.3089	113.867	32.9629	17.5	0.174868	4.2884	-20.5909	-0.102162
Xinyang	CHN	Asia	32.125	114.06	33.3348	0.8	0.00204495	4.23623	-3.10909	-0.0080689
Xinzheng	CHN	Asia	34.3953	113.718	32.501	10.8	0.0755711	4.39622	-16.2	-0.0832872
Xuchang	CHN	Asia	34.0167	113.817	32.501	10.8	0.0755711	4.39622	-16.2	-0.0832872
Yanshi	CHN	Asia	34.7156	112.809	32.9989	17.3	0.157824	4.46733	-9.79091	-0.00871114
Chengguan	CHN	Asia	34.4197	112.419	31.824	10.5	0.0775691	4.83242	-12.1364	-0.0542711
Yima	CHN	Asia	34.7381	111.884	31.3279	16.4	0.152994	5.01923	-10.6909	-0.0222051
Yongcheng	CHN	Asia	33.9297	116.364	33.1023	4.4	0.0272803	4.30877	-8.78182	-0.0275356
Yuzhou	CHN	Asia	34.1628	113.464	31.7386	10.9	0.0792834	4.77217	-15.7364	-0.0654409
Zhengzhou	CHN	Asia	34.7578	113.649	32.5349	16.5	0.154849	4.39479	-16.6818	-0.0676758
Zhoukou	CHN	Asia	33.6333	114.633	32.8614	7.5	0.0487814	4.23811	-12.5909	-0.0606355
Zhumadian	CHN	Asia	32.9805	114.017	33.0759	1.9	0.0091565	4.29754	-4.73636	-0.0100969
Xingyang	CHN	Asia	34.781	113.35	31.8405	17.1	0.156276	4.78066	-15.1727	-0.0420882
Anlu	CHN	Asia	31.2575	113.678	33.8602	1.3	0.00403778	4.28157	-4.15455	-0.0104357
Chibi	CHN	Asia	29.8833	113.633	34.1916	4.9	0.0265474	4.21274	-2.37273	-0.00258286
Dangyang	CHN	Asia	30.8292	111.789	33.1531	0.2	0.000398638	4.48932	-3.34545	-0.00947813
Danjiangkou	CHN	Asia	32.5428	111.509	33.0717	3.6	0.0156757	4.45495	-4.67273	-0.0171037
Daye	CHN	Asia	30.0833	114.95	34.1063	4.4	0.0197214	4.16401	-0.781818	0.00168371
Enshi	CHN	Asia	30.3	109.483	30.3041	0	0	5.43193	-0.818182	-0.000796045
Ezhou	CHN	Asia	30.4	114.833	34.1063	4.4	0.0197214	4.16401	-0.781818	0.00168371
Douhuti	CHN	Asia	30.0606	112.224	33.6827	1.3	0.00553861	4.38955	-4.42727	-0.0131622
Guangshui	CHN	Asia	31.6161	113.816	33.4909	0.8	0.00213511	4.36074	-3.92727	-0.00902771
Hanchuan	CHN	Asia	30.65	113.767	34.0968	2.4	0.0073981	4.21876	-4.14545	-0.0128854
Chengguan	CHN	Asia	31.2867	114.615	33.7056	2.1	0.00671216	4.26302	-3.26364	-0.00681478
Honghu	CHN	Asia	29.8167	113.467	34.333	4.8	0.024779	4.10816	-3.10909	-0.00854675
Huanggang	CHN	Asia	30.4474	114.864	34.1063	4.4	0.0197214	4.16401	-0.781818	0.00168371
Huangmei	CHN	Asia	30.0667	115.933	33.3421	3.4	0.0125831	4.4218	-1.14545	-0.00306585
Huangshi	CHN	Asia	30.2094	115.1	34.118	4.2	0.0194313	4.14034	-1.07273	0.0012277
Yezhou	CHN	Asia	30.6167	109.633	30.6436	0.2	0.000210374	5.30432	-1.52727	-0.00255971
Jingmen	CHN	Asia	31.0336	112.205	33.4794	1	0.0027304	4.36524	-3.45455	-0.0139622
Xinshi	CHN	Asia	31.0219	113.103	33.0548	1	0.00236527	4.47797	-5.09091	-0.022353
Jingzhou	CHN	Asia	30.3503	112.19	33.6827	1.3	0.00553861	4.38955	-4.42727	-0.0131622
Laohekou	CHN	Asia	32.3858	111.668	32.8064	1.8	0.00411356	4.53864	-4.01818	-0.0164808
Huayuan	CHN	Asia	31.2461	113.967	33.8602	1.3	0.00403778	4.28157	-4.15455	-0.0104357
Macheng	CHN	Asia	31.1783	115.032	32.9517	2.7	0.0104322	4.55541	-2.39091	-0.00136073
Qianjiang	CHN	Asia	30.4167	112.85	33.8345	3.1	0.0129311	4.25833	-4.08182	-0.0154792
Caohe	CHN	Asia	30.2333	115.433	34.118	4.2	0.0194313	4.14034	-1.07273	0.0012277
Shishou	CHN	Asia	29.7167	112.4	34.0738	3	0.0125677	4.25686	-4.09091	-0.0140667
Shiyan	CHN	Asia	32.6475	110.778	32.0475	5.5	0.0298538	4.81981	-3.59091	-0.0128977
Songzi	CHN	Asia	30.1756	111.772	33.3207	0.6	0.00246002	4.49674	-3.30909	-0.00722162
Suizhou	CHN	Asia	31.7111	113.363	33.542	1.3	0.00268673	4.29558	-3.79091	-0.0188365
Tianmen	CHN	Asia	30.65	113.1	33.8065	2.4	0.00468672	4.25136	-4.32727	-0.0238118
Wuhan	CHN	Asia	30.5833	114.267	34.0151	2.7	0.00911825	4.22787	-4.20909	-0.0146305
Wuxue	CHN	Asia	29.85	115.55	34.101	4.7	0.0198105	4.15253	-0.572728	0.000906279
Xiangfan	CHN	Asia	32.0468	112.144	33.4693	1.1	0.00312977	4.31111	-4.99091	-0.0148743
Zhangwan	CHN	Asia	32.0833	112.033	33.4693	1.1	0.00312977	4.31111	-4.99091	-0.0148743
Xianning	CHN	Asia	29.8833	114.217	33.8654	4.6	0.0243337	4.31767	-1.94545	-0.00159753
Xiantao	CHN	Asia	30.3833	113.4	34.0065	3.6	0.014902	4.23087	-4.03636	-0.0137763
Xiaogan	CHN	Asia	30.9167	113.9	34.0968	2.4	0.0073981	4.21876	-4.14545	-0.0128854
Qingquan	CHN	Asia	30.45	115.217	34.118	4.2	0.0194313	4.14034	-1.07273	0.0012277
Xingguo	CHN	Asia	29.8333	115.167	33.4611	4.1	0.0200789	4.37163	-1.17273	-0.000187363
Yichang	CHN	Asia	30.7144	111.285	32.1868	0.4	0.000324679	4.78753	-1.87273	-0.00386918
Yicheng	CHN	Asia	31.7057	112.255	33.5912	1.2	0.00375156	4.30616	-3.16364	-0.0125897
Yidu	CHN	Asia	30.3925	111.45	31.7204	0.2	0.000876424	4.96522	-2.61818	-0.00337263
Yingcheng	CHN	Asia	30.95	113.55	34.0968	2.4	0.0073981	4.21876	-4.14545	-0.0128854
Chengguan	CHN	Asia	31.0228	113.731	33.8602	1.3	0.00403778	4.28157	-4.15455	-0.0104357
Zaoyang	CHN	Asia	32.1272	112.754	33.4751	1.5	0.00342817	4.26333	-6.40909	-0.0216892
Zhijiang	CHN	Asia	30.4214	111.753	33.3207	0.6	0.00246002	4.49674	-3.30909	-0.00722162
Zhongxiang	CHN	Asia	31.1661	112.583	33.2258	1.3	0.00309151	4.39041	-4.60909	-0.0223288
Changde	CHN	Asia	29.0322	111.678	33.9364	2.2	0.00781801	4.30177	-2.89091	-0.00665975
Changning	CHN	Asia	26.4128	112.386	32.8291	0.1	3.52938e-05	4.52331	-1.99091	-0.00599125
Changsha	CHN	Asia	28.2	112.967	34.1067	4.1	0.0207241	4.1715	-2.62727	-0.00301562
Chenzhou	CHN	Asia	25.8	113.033	33.1746	0	0	4.4083	-0.818182	-0.00129415
Lingyang	CHN	Asia	29.32	111.092	33.3417	0.7	0.00298742	4.49347	-2.84545	-0.00566173
Daojiang	CHN	Asia	25.5333	111.583	33.7061	0	0	4.18997	-0.454545	-0.000760657
Gaosha	CHN	Asia	26.9592	110.68	33.5174	0	0	4.4101	-0.818182	-0.00169932
Xidu	CHN	Asia	26.9761	112.344	34.179	1.7	0.00724802	4.17236	-1.84545	-0.00501925
Hengyang	CHN	Asia	26.8881	112.615	34.3564	3.2	0.0144264	4.05654	-2.70909	-0.00286262
Hongjiang	CHN	Asia	27.11	109.996	33.1591	0.1	0.000347294	4.51233	-0.536364	-8.80537e-05
Huaihua	CHN	Asia	27.5494	109.959	33.0818	0.1	0.000366041	4.5365	-1.08182	-0.000929245
Jinshi	CHN	Asia	29.6333	111.883	33.7646	1.2	0.0052637	4.34898	-3.43636	-0.00912185
Jishou	CHN	Asia	28.3167	109.717	32.0952	0.1	0.000260727	4.87863	-1.08182	-0.00157662
Leiyang	CHN	Asia	26.4131	112.849	34.003	0.9	0.00189385	4.12827	-2.64545	-0.007357
Lengshuijiang	CHN	Asia	27.6833	111.417	32.0899	0.6	0.00166286	4.86105	-1.85455	-0.00534607
Lianyuan	CHN	Asia	27.6833	111.667	32.9986	0.9	0.00476673	4.59675	-2.00909	-0.00489767
Liling	CHN	Asia	27.6667	113.5	34.3655	4.5	0.0223229	4.07198	-2.31818	0.000338415
Linxiang	CHN	Asia	29.4833	113.45	34.2708	4.9	0.0253924	4.13746	-2.73636	-0.00233223
Liuyang	CHN	Asia	28.15	113.633	33.2987	3.7	0.0174322	4.49539	-4.02727	-0.0118191
Loudi	CHN	Asia	27.75	111.983	32.9986	0.9	0.00476673	4.59675	-2.00909	-0.00489767
Miluo	CHN	Asia	28.8022	113.041	33.9401	4.4	0.0243897	4.26315	-3.32727	-0.00224274
Shunling	CHN	Asia	25.6	111.9	33.7061	0	0	4.18997	-0.454545	-0.000760657
Hongqiao	CHN	Asia	26.7839	112.125	34.179	1.7	0.00724802	4.17236	-1.84545	-0.00501925
Liangshi	CHN	Asia	27.25	111.75	33.5446	1.2	0.00580108	4.41063	-1.70909	-0.00407896
Shaoyang	CHN	Asia	27.25	111.467	33.2912	0.7	0.00244824	4.48886	-1.57273	-0.00369465
Zhangjiang	CHN	Asia	28.8994	111.482	33.1882	0.6	0.00273462	4.55077	-2.4	-0.0061647
Wugang	CHN	Asia	26.7266	110.615	33.5174	0	0	4.4101	-0.818182	-0.00169932
Xiangtan	CHN	Asia	27.85	112.9	33.9798	3.8	0.0187974	4.2188	-2.74545	-0.00184736
Xiangxiang	CHN	Asia	27.7333	112.533	33.9798	3.8	0.0187974	4.2188	-2.74545	-0.00184736
Shangmei	CHN	Asia	27.75	111.3	32.0899	0.6	0.00166286	4.86105	-1.85455	-0.00534607
Lufeng	CHN	Asia	27.9094	110.586	31.952	0.6	0.000670661	4.91891	-1.21818	-0.00437262
Yiyang	CHN	Asia	28.5928	112.328	34.1296	2.5	0.0111249	4.26596	-2.95455	-0.0058236
Yongzhou	CHN	Asia	26.2333	111.617	34.111	0	0	4.07476	-1.36364	-0.0025569
Yuanjiang	CHN	Asia	28.8511	112.373	34.1296	2.5	0.0111249	4.26596	-2.95455	-0.0058236
Yueyang	CHN	Asia	29.38	113.1	34.2708	4.9	0.0253924	4.13746	-2.73636	-0.00233223
Zhangjiajie	CHN	Asia	29.2803	110.409	31.5964	0.2	0.000378712	5.08646	-0.981818	-0.00130492
Zhuzhou	CHN	Asia	27.8333	113.15	34.3655	4.5	0.0223229	4.07198	-2.31818	0.000338415
Zixing	CHN	Asia	25.9696	113.399	33.1746	0	0	4.4083	-0.818182	-0.00129415
Baotou	CHN	Asia	40.6522	109.822	28.2692	110.3	2.49465	6.16013	-35.9727	-1.47157
Chifeng	CHN	Asia	42.2683	118.964	28.1074	31.9	0.421268	5.47844	-57.6455	-0.615631
Dongsheng	CHN	Asia	39.8158	109.977	28.6826	90.8	1.99475	6.05755	-38.6545	-0.978836
Genhe	CHN	Asia	50.7833	121.517	18.4721	17.2	0.0789683	5.42803	-49.1636	-0.424951
Haila'er	CHN	Asia	49.2	119.7	24.5055	40.5	0.421287	5.7452	-39.6818	-0.54526
Huhehaote	CHN	Asia	40.8106	111.652	27.6454	79.3	1.49556	6.1362	-49.8818	-1.40127
Jining	CHN	Asia	41.0275	113.106	24.9928	63	0.955686	6.26981	-51.9091	-0.935982
Linhe	CHN	Asia	40.7514	107.421	29.3037	153.4	4.79857	6.03661	-25.2364	-1.95084
Manzhouli	CHN	Asia	49.6	117.433	24.3727	57.2	0.645389	5.36941	-34.2545	-0.66653
Tongliao	CHN	Asia	43.6125	122.265	28.8496	47.3	0.662808	5.52099	-60.7	-0.78646
Wuhai	CHN	Asia	39.6647	106.812	28.9063	151.3	5.02659	6.11534	-27.7	-1.83673
Wulanhaote	CHN	Asia	46.0833	122.083	27.247	54.6	0.749234	5.56533	-52.9455	-0.872531
Xilinhaote	CHN	Asia	43.9667	116.033	25.5121	59.7	0.851279	6.0633	-56.9364	-1.01189
Yakeshi	CHN	Asia	49.2833	120.733	22.2722	31.1	0.209921	5.68501	-45.7182	-0.516546
Zhalantun	CHN	Asia	48	122.717	24.1772	30.9	0.397729	5.86155	-43.9182	-0.333557
Jiangyin	CHN	Asia	31.9058	120.268	32.9516	1.2	0.00376293	4.65047	-3.61818	-0.00730389
Dongkan	CHN	Asia	33.9997	119.831	32.2881	0.8	0.0052436	4.83034	-2.65455	-0.000907747
Yixing	CHN	Asia	31.3667	119.833	32.847	1.8	0.00657103	4.67171	-4.29091	-0.00917956
Changshu	CHN	Asia	31.6442	120.738	32.8078	1.1	0.00254052	4.72068	-4.26364	-0.00743841
Changzhou	CHN	Asia	31.7833	119.967	32.9889	1.8	0.00585322	4.62317	-3.56364	-0.00701172
Dafeng	CHN	Asia	33.2	120.467	32.2701	0.2	0.00160111	4.91988	-3.34545	-0.00482299
Danyang	CHN	Asia	32	119.57	32.8474	1.8	0.00449805	4.63787	-3.10909	-0.00664264
Xuzhou	CHN	Asia	34.2669	117.192	32.6428	3.8	0.0247009	4.46139	-8.83636	-0.0229895
Niushan	CHN	Asia	34.5169	118.766	31.854	2.2	0.0137018	4.80675	-3.61818	-0.00654335
Dongtai	CHN	Asia	32.8406	120.313	32.4956	0.3	0.00100717	4.84845	-3.88182	-0.00823422
Fengcheng	CHN	Asia	34.6936	116.595	32.7402	8	0.0594652	4.37861	-9.54545	-0.0301536
Qingkou	CHN	Asia	34.8364	119.119	31.6504	2	0.00911206	5.10471	-2.36364	-0.003058
Gaoyou	CHN	Asia	32.7766	119.425	32.8132	0.8	0.00270021	4.63595	-2.92727	-0.00515433
Yishan	CHN	Asia	34.325	119.217	31.9594	1.6	0.0113555	4.91656	-3.76364	-0.00474582
Hai'an	CHN	Asia	32.5436	120.45	32.4956	0.3	0.00100717	4.84845	-3.88182	-0.00823422
Haimen	CHN	Asia	31.8972	121.154	32.7468	0.2	0.000723942	4.77229	-2.98182	-0.00407849
Huai'an	CHN	Asia	33.5039	119.144	32.45	1.3	0.00825795	4.7551	-3.06364	-0.00198136
Huaiyin	CHN	Asia	33.5886	119.019	32.45	1.3	0.00825795	4.7551	-3.06364	-0.00198136
Wangying	CHN	Asia	33.6342	119.018	32.45	1.3	0.00825795	4.7551	-3.06364	-0.00198136
Jiangdu	CHN	Asia	32.4367	119.551	32.8474	1.8	0.00449805	4.63787	-3.10909	-0.00664264
Dongshan	CHN	Asia	31.8625	118.763	33.3298	2.4	0.00592463	4.45259	-2.23636	-0.00587107
Zhujiang	CHN	Asia	32.0561	118.615	32.9695	1.3	0.00234095	4.53856	-3.06364	-0.00786571
Jiangyan	CHN	Asia	32.5061	120.143	32.4956	0.3	0.00100717	4.84845	-3.88182	-0.00823422
Jingjiang	CHN	Asia	32.0142	120.263	32.6018	1.3	0.00242913	4.76768	-3.7	-0.00925338
Jintan	CHN	Asia	31.7439	119.565	32.9889	1.8	0.00585322	4.62317	-3.56364	-0.00701172
Jurong	CHN	Asia	31.9333	119.167	33.1005	2.1	0.0064552	4.58538	-3.08182	-0.00609409
Kunshan	CHN	Asia	31.3844	120.951	33.1179	1.2	0.00327036	4.6177	-4.07273	-0.0083825
Lianyungang	CHN	Asia	34.7319	119.442	31.6504	2	0.00911206	5.10471	-2.36364	-0.003058
Liyang	CHN	Asia	31.4333	119.483	33.217	2	0.00767936	4.54348	-3.90909	-0.00793907
Nanjing	CHN	Asia	32.0588	118.773	32.9695	1.3	0.00234095	4.53856	-3.06364	-0.00786571
Nantong	CHN	Asia	32.0303	120.875	32.3973	0.8	0.00135381	4.86832	-4.2	-0.0106746
Peicheng	CHN	Asia	34.7361	116.925	32.7402	8	0.0594652	4.37861	-9.54545	-0.0301536
Pizhou	CHN	Asia	34.3114	117.95	32.6321	2.3	0.015118	4.49594	-7.51818	-0.0152559
Qidong	CHN	Asia	31.8111	121.655	32.6347	0.2	0.000109323	4.78296	-0.981818	-0.00186591
Rugao	CHN	Asia	32.3883	120.555	32.3973	0.8	0.00135381	4.86832	-4.2	-0.0106746
Hede	CHN	Asia	33.7681	120.252	32.0277	0.3	0.00206024	5.00777	-2.7	-0.00304607
Shucheng	CHN	Asia	34.1294	118.773	32.182	1.5	0.010771	4.62827	-3.22727	-0.00426453
Qingyang	CHN	Asia	33.4567	118.206	32.8812	1.2	0.00491013	4.44178	-2.34545	-0.0023717
Zhongxing	CHN	Asia	33.7039	118.679	32.4134	1.3	0.00775642	4.5554	-3.24545	-0.00219332
Suicheng	CHN	Asia	33.8931	117.943	32.8283	1.7	0.010917	4.40754	-4.93636	-0.00867156
Suqian	CHN	Asia	33.9492	118.296	32.6642	1.5	0.00956826	4.45806	-4.04545	-0.00456601
Suzhou	CHN	Asia	31.3114	120.618	33.1179	1.2	0.00327036	4.6177	-4.07273	-0.0083825
Taicang	CHN	Asia	31.4478	121.094	33.0849	0.4	0.000953964	4.65813	-2.87273	-0.00485889
Taixing	CHN	Asia	32.1667	120.014	32.6018	1.3	0.00242913	4.76768	-3.7	-0.00925338
Taizhou	CHN	Asia	32.4933	119.908	32.8474	1.8	0.00449805	4.63787	-3.10909	-0.00664264
Tongzhou	CHN	Asia	32.0866	121.015	32.329	0.2	0.000487104	4.93072	-3.25455	-0.00664563
Wujiang	CHN	Asia	31.1536	120.608	33.1179	1.2	0.00327036	4.6177	-4.07273	-0.0083825
Wujin	CHN	Asia	31.7862	120	32.9516	1.2	0.00376293	4.65047	-3.61818	-0.00730389
Wuxi	CHN	Asia	31.5772	120.294	32.9516	1.2	0.00376293	4.65047	-3.61818	-0.00730389
Xinghua	CHN	Asia	32.9392	119.834	32.6359	0.8	0.00205104	4.69628	-2.92727	-0.00557124
Xinyi	CHN	Asia	34.3758	118.345	32.4663	1.8	0.0130885	4.52557	-5.2	-0.00819736
Xucheng	CHN	Asia	33.0111	118.489	32.8812	1.2	0.00491013	4.44178	-2.34545	-0.0023717
Yancheng	CHN	Asia	33.3856	120.125	32.2701	0.2	0.00160111	4.91988	-3.34545	-0.00482299
Yangzhong	CHN	Asia	32.2314	119.826	32.8474	1.8	0.00449805	4.63787	-3.10909	-0.00664264
Yangzhou	CHN	Asia	32.3856	119.427	32.824	1.8	0.00497995	4.64116	-3.29091	-0.00659864
Yizheng	CHN	Asia	32.2692	119.179	32.824	1.8	0.00497995	4.64116	-3.29091	-0.00659864
Zhangjiagang	CHN	Asia	31.865	120.539	32.8078	1.1	0.00254052	4.72068	-4.26364	-0.00743841
Zhenjiang	CHN	Asia	32.2334	119.418	32.824	1.8	0.00497995	4.64116	-3.29091	-0.00659864
Poyang	CHN	Asia	28.9833	116.667	34.424	3.7	0.0195374	3.9859	-1.3	0.00480029
Dexing	CHN	Asia	28.9	117.567	33.2252	4.2	0.0176404	4.39845	0.109091	0.00439065
Fengcheng	CHN	Asia	28.2	115.767	34.6717	3.8	0.0151539	3.86722	-1.56364	-0.00275075
Fuzhou	CHN	Asia	28.0167	116.333	34.4928	3.7	0.0136163	3.94258	-1.57273	-0.00492144
Ganzhou	CHN	Asia	25.85	114.933	34.6151	0.5	0.000960718	3.86142	-1.31818	-0.00384865
Gao'an	CHN	Asia	28.4167	115.367	34.3257	3.5	0.015606	4.01351	-1.77273	-0.0054076
Guixi	CHN	Asia	28.2833	117.183	34.124	3	0.0105464	4.09138	-1.90909	-0.00641841
Ji'an	CHN	Asia	27.1333	115	34.6083	3.4	0.0130059	3.95807	-0.781818	-0.00179054
Jingdezhen	CHN	Asia	29.2897	117.202	33.5826	3.3	0.0145582	4.30602	-2.15455	-0.000279562
Jiujiang	CHN	Asia	29.7231	115.984	34.101	4.7	0.0198105	4.15253	-0.572728	0.000906279
Nanchang	CHN	Asia	28.6833	115.883	34.3775	3.9	0.0212437	3.9916	-0.827272	0.00554956
Nankang	CHN	Asia	25.6667	114.75	34.6151	0.5	0.000960718	3.86142	-1.31818	-0.00384865
Pingxiang	CHN	Asia	27.6167	113.85	33.8988	3.1	0.0155093	4.26432	-3.44545	-0.00671648
Ruichang	CHN	Asia	29.6667	115.65	34.101	4.7	0.0198105	4.15253	-0.572728	0.000906279
Ruijin	CHN	Asia	25.8	116	33.6623	0.4	0.000618907	4.12212	-1.6	-0.00313591
Shangrao	CHN	Asia	28.4667	117.967	33.4865	2.6	0.00790576	4.28485	-2.30909	-0.00907354
Xinyu	CHN	Asia	27.8	114.933	34.3977	3.5	0.0136659	4.04214	-1.13636	-0.0034019
Yichun	CHN	Asia	27.8333	114.4	33.5175	2.9	0.0125643	4.39405	-2.55455	-0.00806351
Yingtan	CHN	Asia	28.2333	117	34.124	3	0.0105464	4.09138	-1.90909	-0.00641841
Yueping	CHN	Asia	28.9667	117.117	34.0467	3.2	0.0156795	4.13747	-1.70909	0.00279968
Zhangshu	CHN	Asia	28.0833	115.517	34.6717	3.8	0.0151539	3.86722	-1.56364	-0.00275075
Baicheng	CHN	Asia	45.6167	122.817	28.9291	49.8	0.64419	5.31796	-53.4727	-0.716829
Baishan	CHN	Asia	41.9431	126.429	26.8537	0.5	0.00261949	5.73383	-7.04545	-0.0279154
Changchun	CHN	Asia	43.88	125.323	28.6101	9.4	0.0714445	5.58588	-29.1455	-0.267022
Da'an	CHN	Asia	45.5	124.3	28.7579	33.3	0.382356	5.31928	-44.9727	-0.522995
Dehui	CHN	Asia	44.5333	125.7	28.7046	15.9	0.134568	5.4056	-21.4636	-0.185391
Dunhua	CHN	Asia	43.3725	128.243	25.2343	1.1	0.00257873	5.84586	-17.0818	-0.0624812
Gongzhuling	CHN	Asia	43.5072	124.812	29.1328	15.3	0.131361	5.39736	-27.1545	-0.275988
Helong	CHN	Asia	42.5456	129.025	23.7048	0.8	0.00160836	6.00334	-23.6545	-0.0794324
Huadian	CHN	Asia	42.9633	126.748	26.3639	1.4	0.00546857	5.7476	-11.5091	-0.0484991
Hunchun	CHN	Asia	42.8675	130.358	26.1554	0.5	0.00242891	5.98613	-14.1364	-0.0327168
Jiaohe	CHN	Asia	43.7286	127.345	25.7923	2.3	0.00992201	5.82445	-18.6091	-0.0977701
Jilin	CHN	Asia	43.8508	126.56	28.014	3.2	0.0173612	5.59292	-16.6182	-0.104165
Jiutai	CHN	Asia	44.1525	125.833	28.777	9.9	0.0785797	5.50896	-27.0091	-0.233858
Liaoyuan	CHN	Asia	42.9036	125.136	28.8571	4.8	0.0313447	5.48399	-17.2909	-0.109609
Linjiang	CHN	Asia	41.8069	126.908	27.1254	0.1	6.64228e-06	5.71717	-6.71818	-0.0218966
Longjing	CHN	Asia	42.7714	129.423	23.7048	0.8	0.00160836	6.00334	-23.6545	-0.0794324
Meihekou	CHN	Asia	42.5272	125.675	28.8745	3.1	0.0177836	5.45981	-11.9909	-0.0704585
Nongan	CHN	Asia	44.4333	125.183	28.9671	13.1	0.105307	5.52316	-29.9	-0.305627
Panshi	CHN	Asia	42.9422	126.056	29.3046	2.4	0.0112935	5.37836	-8.14545	-0.0504944
Shuangliao	CHN	Asia	43.5064	123.506	29.5228	24.9	0.258919	5.28259	-33.8273	-0.350153
Shulan	CHN	Asia	44.4078	126.947	28.3968	5.3	0.0343759	5.54419	-19.1545	-0.144547
Siping	CHN	Asia	43.1633	124.369	29.4583	15.6	0.14817	5.28392	-27.6727	-0.256456
Songyuan	CHN	Asia	45.4742	125.018	28.7965	23.1	0.217094	5.41846	-24.8091	-0.264692
Taonan	CHN	Asia	45.3333	122.783	29.2044	53.8	0.722904	5.39549	-50.9273	-0.687205
Tonghua	CHN	Asia	41.7197	125.926	26.9043	0.6	0.0029126	5.74189	-6.76364	-0.0268449
Tumen	CHN	Asia	42.9661	129.843	24.1034	1.3	0.00317777	6.00189	-23.1545	-0.0819091
Yanji	CHN	Asia	42.9075	129.508	24.1034	1.3	0.00317777	6.00189	-23.1545	-0.0819091
Yitong	CHN	Asia	43.3425	125.299	28.6141	6.1	0.0449251	5.53948	-24.4455	-0.177992
Yushu	CHN	Asia	44.8	126.533	28.1877	9.4	0.0672166	5.50543	-20.3273	-0.154488
Anshan	CHN	Asia	41.1236	122.99	30.347	5.8	0.0369568	5.17623	-20.0182	-0.119304
Beining	CHN	Asia	41.5956	121.793	30.1347	19.6	0.223092	5.32938	-37.4909	-0.260674
Beipiao	CHN	Asia	41.7919	120.779	27.9145	29	0.374076	5.77691	-55.0909	-0.514896
Benxi	CHN	Asia	41.2886	123.765	28.8419	1.9	0.0103913	5.52589	-12.7364	-0.0653701
Chaoyang	CHN	Asia	41.5703	120.459	28.2257	29.5	0.381308	5.74517	-51.9545	-0.521157
Dandong	CHN	Asia	40.1292	124.395	28.6973	0	0	5.64648	-2.72727	-0.0076029
Dashiqiao	CHN	Asia	40.6342	122.508	29.3705	3.1	0.0163893	5.38343	-18.6273	-0.0909201
Dengta	CHN	Asia	41.425	123.331	29.6821	3.9	0.0214669	5.37906	-16.2818	-0.0904383
Fengcheng	CHN	Asia	40.4536	124.072	28.6973	0	0	5.64648	-2.72727	-0.0076029
Fushun	CHN	Asia	41.8558	123.923	29.8191	4.6	0.0283087	5.37544	-15.8545	-0.0969512
Fuxin	CHN	Asia	42.0133	121.647	28.9484	29.3	0.355798	5.51953	-48.5182	-0.433668
Gaizhou	CHN	Asia	40.3942	122.369	29.5846	1.6	0.00777159	5.51056	-11.3091	-0.0408432
Haicheng	CHN	Asia	40.8519	122.742	29.3705	3.1	0.0163893	5.38343	-18.6273	-0.0909201
Jinzhou	CHN	Asia	41.1078	121.142	30.1015	15.8	0.159458	5.32682	-34.0182	-0.21126
Kaiyuan	CHN	Asia	42.5331	124.04	29.4062	9.9	0.0973409	5.41438	-27.1	-0.202314
Liaoyang	CHN	Asia	41.2719	123.173	29.6821	3.9	0.0214669	5.37906	-16.2818	-0.0904383
Linghai	CHN	Asia	41.1653	121.367	30.1015	15.8	0.159458	5.32682	-34.0182	-0.21126
Lingyuan	CHN	Asia	41.24	119.401	26.7741	25.9	0.347522	5.93958	-49.1	-0.395571
Panjin	CHN	Asia	41.1881	122.049	30.5515	9.4	0.0796639	5.20447	-21.0545	-0.105557
Pulandian	CHN	Asia	39.3953	121.967	30.0668	0.6	0.00211246	5.53089	-9.94545	-0.026558
Shenyang	CHN	Asia	41.7922	123.433	30.0695	6.2	0.0493717	5.326	-22.5273	-0.138862
Tiefa	CHN	Asia	42.4667	123.55	29.5888	6.5	0.0489763	5.40847	-24.5	-0.165533
Tieling	CHN	Asia	42.2931	123.841	29.5888	6.5	0.0489763	5.40847	-24.5	-0.165533
Wafangdian	CHN	Asia	39.6183	122.008	29.3675	0.9	0.00288309	5.53473	-9.1	-0.0303725
Xingcheng	CHN	Asia	40.6167	120.717	29.0935	11.1	0.0898072	5.60735	-29.9909	-0.182297
Xinmin	CHN	Asia	41.9908	122.825	30.3911	9	0.0778036	5.17861	-27.1818	-0.194354
Yingkou	CHN	Asia	40.6681	122.225	30.4542	5.4	0.0410303	5.24526	-16.7818	-0.0710575
Zhuanghe	CHN	Asia	39.7008	122.991	29.3224	0.3	0.00154238	5.51662	-7.79091	-0.0270687
Shizuishan	CHN	Asia	39.2333	106.769	29.2705	140.3	4.24793	6.00081	-29.8818	-1.71555
Qingtongxia	CHN	Asia	37.8967	106.01	28.6044	115.4	3.08615	5.97024	-37.6909	-1.20194
Wuzhong	CHN	Asia	37.9919	106.203	28.6044	115.4	3.08615	5.97024	-37.6909	-1.20194
Yinchuan	CHN	Asia	38.4681	106.273	29.9621	127.6	3.69552	5.81345	-32.8545	-1.18831
Geermu	CHN	Asia	36.3667	94.9167	17.6519	152.2	2.93692	5.58174	-64.0727	-2.9353
Xining	CHN	Asia	36.6167	101.767	21.267	83.6	1.19382	5.98954	-76.8545	-1.57507
Ankang	CHN	Asia	32.68	109.017	30.4916	2.3	0.0102057	5.37976	-4.60909	-0.00959494
Baoji	CHN	Asia	34.3536	107.375	27.1473	6.5	0.0549614	5.94394	-28.0455	-0.107916
Hancheng	CHN	Asia	35.4603	110.429	32.264	30.6	0.390834	4.87429	-22.0364	-0.0908268
Hanzhong	CHN	Asia	33.0728	107.03	30.2327	0.7	0.00331587	5.42758	-5.84545	-0.0119092
Huayin	CHN	Asia	34.5653	110.066	31.8888	21.2	0.217356	5.02564	-15.0727	-0.0334351
Shangzhou	CHN	Asia	33.8667	109.931	27.6159	5.9	0.0476299	5.80803	-17.3727	-0.0620179
Tongchuan	CHN	Asia	35.0806	109.09	29.4401	27	0.34048	5.61175	-26.8182	-0.110004
Weinan	CHN	Asia	34.5086	109.514	31.8878	22.2	0.236647	5.06414	-15.2545	-0.0316338
Xi'an	CHN	Asia	34.262	108.938	31.1562	11.4	0.105532	5.25474	-15.7818	-0.0465172
Xianyang	CHN	Asia	34.339	108.712	31.1562	11.4	0.105532	5.25474	-15.7818	-0.0465172
Xingping	CHN	Asia	34.3	108.487	31.1324	11	0.10166	5.25955	-14.3636	-0.0421135
Yan'an	CHN	Asia	36.599	109.492	28.5502	54.6	0.904952	5.98034	-42.3091	-0.465374
Yulin	CHN	Asia	38.2906	109.749	28.3939	73.2	1.57964	6.06028	-42.3455	-0.620249
Anqiu	CHN	Asia	36.4342	119.192	31.4542	2.9	0.0185094	5.03304	-7.28182	-0.0303976
Binzhou	CHN	Asia	37.3667	118.017	32.5146	14.8	0.112873	4.73238	-23.0182	-0.172845
Bianzhuang	CHN	Asia	34.8486	118.045	32.4573	3.2	0.019135	4.61608	-4.8	-0.00918469
Changyi	CHN	Asia	36.8566	119.394	31.8667	6.4	0.0355011	4.94536	-9.14545	-0.054944
Dezhou	CHN	Asia	37.4486	116.293	32.9789	26.1	0.237456	4.36396	-30.3545	-0.286433
Dongying	CHN	Asia	37.4466	118.486	32.5146	14.8	0.112873	4.73238	-23.0182	-0.172845
Feicheng	CHN	Asia	36.2486	116.766	32.4175	14.7	0.112776	4.49782	-16.9364	-0.117379
Feicheng	CHN	Asia	35.261	117.968	31.9386	4.6	0.0274029	4.75221	-9.85455	-0.0372307
Gaomi	CHN	Asia	36.3833	119.753	31.1643	1.1	0.00591296	5.12943	-3.62727	-0.0115204
Haiyang	CHN	Asia	36.7767	121.16	30.4984	0.3	0.00131743	5.50692	-3.51818	-0.0110478
Heze	CHN	Asia	35.2431	115.441	32.8468	14.6	0.136494	4.31619	-18.1273	-0.118261
Jiaonan	CHN	Asia	35.8786	119.975	30.9683	0.9	0.0039153	5.2044	-3.1	-0.00550914
Jiaozhou	CHN	Asia	36.2839	120.003	30.9871	0.2	0.00074775	5.22978	-2.52727	-0.00611631
Jimo	CHN	Asia	36.3897	120.462	30.9871	0.2	0.00074775	5.22978	-2.52727	-0.00611631
Jinan	CHN	Asia	36.6683	116.997	33.1877	22.2	0.161589	4.31825	-20.0727	-0.173295
Jining	CHN	Asia	35.405	116.581	32.4843	9	0.0708196	4.4377	-13.5455	-0.0668833
Shizilu	CHN	Asia	35.1711	118.829	31.537	2.4	0.0149731	4.86417	-5.96364	-0.0171584
Chengyang	CHN	Asia	35.5794	118.833	31.1503	3.5	0.0193392	4.98999	-7.68182	-0.0288121
Laiwu	CHN	Asia	36.1928	117.657	31.6971	6.1	0.0400507	4.88063	-13.9909	-0.0711454
Laixi	CHN	Asia	36.8592	120.527	30.3833	0.4	0.00115975	5.38516	-4.50909	-0.0156182
Laiyang	CHN	Asia	36.9758	120.714	30.3833	0.4	0.00115975	5.38516	-4.50909	-0.0156182
Leling	CHN	Asia	37.7347	117.22	32.7916	24.4	0.223312	4.56283	-29.6909	-0.245366
Liaocheng	CHN	Asia	36.4439	115.965	32.9126	20.5	0.190173	4.37302	-20.1364	-0.148361
Lingcheng	CHN	Asia	37.332	116.572	33.0213	24.1	0.19706	4.35196	-28.2636	-0.255314
Linqing	CHN	Asia	36.8456	115.712	33.0126	28	0.257618	4.42294	-27.7273	-0.244085
Linqu	CHN	Asia	36.5156	118.54	32.073	6.9	0.0409448	4.83851	-12.5545	-0.0727229
Linyi	CHN	Asia	35.0631	118.343	32.0526	3.9	0.0218314	4.70097	-7.00909	-0.0247947
Mengyin	CHN	Asia	35.7069	117.926	32.0819	5.8	0.0334761	4.74221	-11.2	-0.0503925
Penglai	CHN	Asia	37.8086	120.751	30.5585	1.3	0.00632354	5.3216	-9.42727	-0.0438269
Pingdu	CHN	Asia	36.7844	119.946	31.3104	2.5	0.0081843	5.08886	-6.5	-0.0309879
Pingyin	CHN	Asia	36.2831	116.445	32.6325	17.6	0.148326	4.42926	-17.5818	-0.131766
Yancheng	CHN	Asia	36.7994	116.744	33.1877	22.2	0.161589	4.31825	-20.0727	-0.173295
Qingdao	CHN	Asia	36.0986	120.372	30.9871	0.2	0.00074775	5.22978	-2.52727	-0.00611631
Qingzhou	CHN	Asia	36.6967	118.48	31.8357	8.5	0.0530677	4.89549	-17.0455	-0.110448
Qixia	CHN	Asia	37.2975	120.826	30.0213	1	0.00367372	5.42313	-9	-0.0393936
Qufu	CHN	Asia	35.5967	116.991	32.5098	11.4	0.0920075	4.44151	-14.5091	-0.0833008
Rizhao	CHN	Asia	35.4275	119.455	31.1452	1.8	0.00952983	5.20856	-3.83636	-0.00750631
Rongcheng	CHN	Asia	37.15	122.383	29.3631	0.2	0.000585682	5.86659	-7.52727	-0.0138527
Shouguang	CHN	Asia	36.88	118.737	32.073	6.9	0.0409448	4.83851	-12.5545	-0.0727229
Sishui	CHN	Asia	35.6489	117.276	32.1729	8.7	0.0655163	4.60884	-13.8455	-0.0691917
Tai'an	CHN	Asia	36.185	117.12	31.3599	8.7	0.0697326	4.8589	-17.7545	-0.0975434
Tancheng	CHN	Asia	34.6136	118.34	32.4573	3.2	0.019135	4.61608	-4.8	-0.00918469
Tengzhou	CHN	Asia	35.0783	117.151	32.0889	7.2	0.0485333	4.6103	-11.7091	-0.0479792
Weifang	CHN	Asia	36.71	119.102	31.8667	6.4	0.0355011	4.94536	-9.14545	-0.054944
Xiazhen	CHN	Asia	34.8022	117.112	32.5098	6.1	0.0420688	4.50812	-8.08182	-0.0187093
Wendeng	CHN	Asia	37.1936	122.051	29.3631	0.2	0.000585682	5.86659	-7.52727	-0.0138527
Wucheng	CHN	Asia	37.1428	115.888	32.9804	30.6	0.289803	4.41395	-33.2182	-0.341353
Hongning	CHN	Asia	35.7503	119.205	30.546	1.5	0.0102454	5.27604	-5.5	-0.0136759
Xiajin	CHN	Asia	36.9486	115.998	33.0126	28	0.257618	4.42294	-27.7273	-0.244085
Xintai	CHN	Asia	35.9006	117.752	32.0819	5.8	0.0334761	4.74221	-11.2	-0.0503925
Yanzhou	CHN	Asia	35.5528	116.829	32.5098	11.4	0.0920075	4.44151	-14.5091	-0.0833008
Jiehu	CHN	Asia	35.5428	118.455	31.6644	4.4	0.0250059	4.83525	-8.96364	-0.0358592
Yishui	CHN	Asia	35.7847	118.628	31.1503	3.5	0.0193392	4.98999	-7.68182	-0.0288121
Nanma	CHN	Asia	36.1817	118.158	30.8548	4.3	0.025447	5.06522	-10.8818	-0.0525656
Yucheng	CHN	Asia	36.9303	116.629	33.1877	22.2	0.161589	4.31825	-20.0727	-0.173295
Zaozhuang	CHN	Asia	34.8647	117.554	32.4484	3.7	0.0242714	4.63471	-7.11818	-0.016735
Zhangqiu	CHN	Asia	36.7167	117.5	31.9257	10.3	0.0714505	4.89669	-20.2455	-0.141138
Zhaoyuan	CHN	Asia	37.3592	120.396	30.1971	2.2	0.00917727	5.33706	-12.4364	-0.0628771
Zhucheng	CHN	Asia	35.9947	119.397	30.546	1.5	0.0102454	5.27604	-5.5	-0.0136759
Zibo	CHN	Asia	36.7906	118.063	31.8357	8.5	0.0530677	4.89549	-17.0455	-0.110448
Zoucheng	CHN	Asia	35.4006	116.966	32.4843	9	0.0708196	4.4377	-13.5455	-0.0668833
Zouping	CHN	Asia	36.8833	117.7	31.9257	10.3	0.0714505	4.89669	-20.2455	-0.141138
Shanghai	CHN	Asia	31.23	121.47	33.0849	0.4	0.000953964	4.65813	-2.87273	-0.00485889
Changzhi	CHN	Asia	36.1839	113.105	28.3025	15.8	0.13082	5.67375	-31.1091	-0.220799
Datong	CHN	Asia	40.0936	113.291	27.5481	47.7	0.694707	5.94192	-49.8455	-0.717069
Fenyang	CHN	Asia	37.2647	111.778	28.6447	40.7	0.48452	5.70054	-42.6636	-0.539716
Gaoping	CHN	Asia	35.7933	112.917	29.59	18.8	0.18318	5.38315	-26.4727	-0.156564
Gujiao	CHN	Asia	37.905	112.134	28.2371	41.3	0.492295	5.79583	-43.5182	-0.558231
Hejin	CHN	Asia	35.58	110.7	30.8838	33	0.423465	5.27498	-31	-0.211974
Huozhou	CHN	Asia	36.5756	111.719	29.524	35.9	0.40332	5.55822	-39.1909	-0.411139
Jiexiu	CHN	Asia	37.0244	111.912	28.6447	40.7	0.48452	5.70054	-42.6636	-0.539716
Jincheng	CHN	Asia	35.5022	112.833	29.59	18.8	0.18318	5.38315	-26.4727	-0.156564
Jinzhong	CHN	Asia	37.6803	112.732	28.6073	37.5	0.45824	5.85983	-44.6818	-0.524145
Linfen	CHN	Asia	36.0889	111.519	30.7619	31.6	0.35717	5.26091	-32.8545	-0.273001
Lishi	CHN	Asia	37.5156	111.134	26.7041	57.4	0.896706	5.95442	-47.7818	-0.808194
Yongji	CHN	Asia	34.8661	110.44	31.8888	21.2	0.217356	5.02564	-15.0727	-0.0334351
Shuozhou	CHN	Asia	39.3158	112.422	25.5799	57.4	0.825674	6.21269	-44.2364	-0.692769
Taiyuan	CHN	Asia	37.8694	112.56	28.6073	37.5	0.45824	5.85983	-44.6818	-0.524145
Xiaoyi	CHN	Asia	37.1228	111.802	28.6447	40.7	0.48452	5.70054	-42.6636	-0.539716
Xinzhou	CHN	Asia	38.4092	112.733	28.2675	40.6	0.539441	5.97128	-45.2182	-0.52838
Yangquan	CHN	Asia	37.8575	113.563	29.1128	27.2	0.264736	5.67798	-39.9818	-0.433584
Yuanping	CHN	Asia	38.7153	112.757	28.4315	43	0.560993	5.86656	-42.8182	-0.566297
Yuncheng	CHN	Asia	35.0231	110.993	32.3708	29.4	0.363965	4.80891	-21.0545	-0.0817309
Yueyang	CHN	Asia	30.15	105.3	32.8516	0.2	0.000167726	4.64237	-2.25455	-0.00448352
Bazhong	CHN	Asia	31.85	106.7	31.5351	0	0	5.00997	-0.818182	-0.00026693
Chengdu	CHN	Asia	30.6667	104.067	32.1066	0	0	4.83729	-4.18182	-0.00695237
Chongzhou	CHN	Asia	30.6312	103.668	32.1826	0	0	4.82028	-0.0909091	0
Jinyuan	CHN	Asia	30.6833	103.483	27.1489	0	0	5.81186	0	0
Penglai	CHN	Asia	30.6	105.233	32.7753	0	0	4.65882	-5.18182	-0.0116192
Dazhou	CHN	Asia	31.2389	107.478	31.9985	0	0	4.89657	-1.36364	-0.00137704
Deyang	CHN	Asia	31.1333	104.4	32.0913	0	0	4.8397	-0.545455	-0.00057079
Dujiangyan	CHN	Asia	31.0038	103.618	29.1113	0	0	5.50768	0	0
Emeishan	CHN	Asia	29.5833	103.517	32.8828	0	0	4.62809	-0.636364	-0.000956486
Xunchang	CHN	Asia	28.4167	104.7	32.0807	0.1	7.56763e-05	4.85177	-1.53636	-0.00249816
Guangan	CHN	Asia	30.4667	106.6	32.8814	0.4	0.000730099	4.60302	-3.69091	-0.00499927
Guanghan	CHN	Asia	31.0167	104.267	32.0913	0	0	4.8397	-0.545455	-0.00057079
Guangyuan	CHN	Asia	32.4403	105.821	30.8721	0	0	5.17721	-5.18182	-0.00873236
Huaying	CHN	Asia	30.3833	106.75	32.8814	0.4	0.000730099	4.60302	-3.69091	-0.00499927
Jiangyou	CHN	Asia	31.7667	104.717	31.6238	0	0	4.95623	-1.63636	-0.0032237
Jianyang	CHN	Asia	30.4	104.55	32.2095	0.3	0.00117915	4.80278	-7.33636	-0.0164108
Zhaozhen	CHN	Asia	30.85	104.45	32.1066	0	0	4.83729	-4.18182	-0.00695237
Langzhong	CHN	Asia	31.5756	105.966	32.243	0	0	4.80937	-4.36364	-0.010049
Leshan	CHN	Asia	29.5667	103.733	32.8828	0	0	4.62809	-0.636364	-0.000956486
Jin'e	CHN	Asia	29.3481	105.287	33.5647	1	0.0031027	4.37323	-3.45455	-0.00571736
Luzhou	CHN	Asia	28.8828	105.465	33.1891	0.9	0.00196567	4.49784	-2.00909	-0.0041212
Meishan	CHN	Asia	30.05	103.858	32.2625	0	0	4.83192	-0.909091	-0.001209
Mianyang	CHN	Asia	31.4667	104.767	32.2496	0	0	4.78716	-1.90909	-0.0032742
Mianzhu	CHN	Asia	31.3333	104.2	32.0913	0	0	4.8397	-0.545455	-0.00057079
Nanlong	CHN	Asia	31.3167	106.033	32.3514	0	0	4.77162	-1.63636	-0.00175053
Nanchong	CHN	Asia	30.8	106.067	32.8934	0.1	6.14793e-05	4.59849	-1.35455	-0.00153111
Neijiang	CHN	Asia	29.5836	105.059	33.4444	0.4	0.00091239	4.44746	-2.96364	-0.00452067
Panzhihua	CHN	Asia	26.55	101.733	29.9784	30.2	0.328405	5.16137	-22.2545	-0.187045
Pengzhou	CHN	Asia	30.9851	103.938	32.1826	0	0	4.82028	-0.0909091	0
Qionglai	CHN	Asia	30.4167	103.483	31.2597	0	0	5.11925	0	0
Wenlin	CHN	Asia	30.05	104.15	31.9446	0.1	9.81056e-05	4.88581	-3.44545	-0.00638997
Taihe	CHN	Asia	30.9	105.3	32.7753	0	0	4.65882	-5.18182	-0.0116192
Shifang	CHN	Asia	31.1333	104.183	32.0913	0	0	4.8397	-0.545455	-0.00057079
Suining	CHN	Asia	30.5333	105.533	33.0686	0	0	4.56398	-2.36364	-0.00284109
Yanling	CHN	Asia	29.55	104.65	32.9693	0.5	0.000868956	4.55942	-5.31818	-0.0102872
Xichang	CHN	Asia	27.8983	102.271	25.7667	14.8	0.128212	5.75259	-18.2	-0.161008
Xindu	CHN	Asia	30.8333	104.2	32.1066	0	0	4.83729	-4.18182	-0.00695237
Dongxiang	CHN	Asia	31.4167	107.633	32.1739	0.2	0.000239796	4.9791	-1.16364	-0.00135981
Ya'an	CHN	Asia	29.9833	103.083	29.7515	0	0	5.44453	-0.181818	-4.55794e-05
Baixi	CHN	Asia	28.7	104.517	33.5067	0.1	0.000458703	4.36777	-1.62727	-0.00227142
Yibin	CHN	Asia	28.7667	104.567	33.5067	0.1	0.000458703	4.36777	-1.62727	-0.00227142
Zigong	CHN	Asia	29.4	104.783	33.3722	0.2	0.000478915	4.41365	-2.07273	-0.00397469
Ziyang	CHN	Asia	30.1167	104.65	32.2095	0.3	0.00117915	4.80278	-7.33636	-0.0164108
JIXIAN	CHN	Asia	40.0378	117.396	30.757	40.4	0.523096	5.29488	-38.3273	-0.390452
TIANJIN	CHN	Asia	39.1284	117.185	32.9209	37.1	0.42289	4.6036	-32.2636	-0.357491
Lhasa	CHN	Asia	29.65	91.1	18.4463	36.2	0.754349	5.97316	-30.8	0.0919462
Akesu	CHN	Asia	41.1231	80.2644	31.1996	129.1	2.53959	5.71363	-29.9909	-1.22698
Changji	CHN	Asia	44.0167	87.3167	33.8577	55	0.446623	4.98003	-43.2727	-0.824757
Hami	CHN	Asia	42.8	93.45	33.0059	181.9	8.92332	5.0482	-12.6455	-1.70793
Hetian	CHN	Asia	37.0997	79.9269	32.2193	161.6	5.27742	4.8823	-21.4909	-0.647185
Kelamayi	CHN	Asia	44.3223	84.8503	27.4695	8.7	0.0325134	6.48515	-58.6636	-0.499374
Keshi	CHN	Asia	39.4547	75.9797	30.1264	17.3	0.140879	5.24983	-31.3364	-0.117194
Ku'erle	CHN	Asia	41.7597	86.1469	32.3478	173.3	6.47017	5.31007	-15.8818	-2.32039
Kuitun	CHN	Asia	44.4167	85	31.2126	9.5	0.0347203	5.80206	-49.8636	-0.399175
Miquan	CHN	Asia	43.9667	87.7	27.3275	38.8	0.281178	6.73183	-68.3818	-1.13904
Shihezi	CHN	Asia	44.3	86.0333	32.4016	8.2	0.0224298	5.4709	-48.3455	-0.339064
Tulufan	CHN	Asia	42.9333	89.1667	36.4277	170	8.43769	3.5228	-8.81818	-0.939989
Wulumuqi	CHN	Asia	43.8	87.5833	27.3275	38.8	0.281178	6.73183	-68.3818	-1.13904
Yining	CHN	Asia	43.8946	81.3457	27.9014	21.1	0.0996351	6.18484	-57.2636	-0.631247
Anning	CHN	Asia	24.9058	102.492	28.2057	17.3	0.134029	5.43838	-8.7	-0.0754707
Baoshan	CHN	Asia	25.1167	99.15	28.8232	0.5	0.00383788	5.32603	-0.681818	0.00189694
Chuxiong	CHN	Asia	25.0364	101.546	28.4793	28.3	0.303369	5.44856	-10.7909	-0.0580183
Dali	CHN	Asia	25.7	100.183	27.4134	1.2	0.00467771	5.53475	-3.61818	-0.0115311
Zhongan	CHN	Asia	25.6667	104.233	26.3565	8.3	0.066762	5.62308	-5.06364	-0.0540849
Gejiu	CHN	Asia	23.3656	103.156	30.4092	0.1	0.000252954	5.0914	-0.990909	-0.00276125
Jinghong	CHN	Asia	21.9833	100.817	31.8697	1.3	0.00285237	5.00396	-5.7	-0.0263005
Kaiyuan	CHN	Asia	23.7111	103.246	28.804	0.2	0.000930378	5.37395	-3.52727	-0.0142272
Kunming	CHN	Asia	25.0389	102.718	27.1028	24	0.228109	5.5578	-11.3636	-0.0985282
Sanchahe	CHN	Asia	25.05	103.8	27.5204	12.7	0.0782673	5.49298	-9.3	-0.0855286
Zhongshu	CHN	Asia	25.05	103.65	27.5204	12.7	0.0782673	5.49298	-9.3	-0.0855286
Luxi	CHN	Asia	24.5167	103.767	27.6921	4.1	0.0123946	5.44794	-7.44546	-0.0392705
Mengma	CHN	Asia	22.2667	99.4	31.5032	33.1	0.324168	5.24627	-4.26364	-0.0733506
Qujing	CHN	Asia	25.4833	103.783	27.5204	12.7	0.0782673	5.49298	-9.3	-0.0855286
Simao	CHN	Asia	22.7667	101.083	30.2064	0.5	0.00136188	5.32465	-5.40909	-0.0253367
Yuxi	CHN	Asia	24.355	102.542	28.5182	3.8	0.018007	5.41444	-7.74546	-0.0566404
Zhaotong	CHN	Asia	27.3167	103.717	26.2857	4.6	0.03504	5.8841	-5.58182	-0.0567796
Dipu	CHN	Asia	30.6353	119.687	33.0011	2.1	0.00922207	4.60375	-4.71818	-0.0114516
Lingxi	CHN	Asia	27.5069	120.393	32.5906	0	0	4.48028	-0.636364	-0.00046723
Zhicheng	CHN	Asia	31.0061	119.904	32.847	1.8	0.00657103	4.67171	-4.29091	-0.00917956
Cixi	CHN	Asia	30.1686	121.234	33.4382	0.6	0.000810466	4.44456	-3.03636	-0.00838705
Dongyang	CHN	Asia	29.2678	120.225	32.9321	0.3	0.00013504	4.49783	-3.15455	-0.00675366
Fenghua	CHN	Asia	29.6583	121.413	32.4702	0	0	4.73431	-2.09091	-0.00515031
Fuyang	CHN	Asia	30.0533	119.952	32.5471	4.3	0.0162862	4.68875	-1.88182	-0.00112111
Haining	CHN	Asia	30.5272	120.689	33.2655	1.3	0.00442704	4.55186	-4.79091	-0.0104467
Wuyuan	CHN	Asia	30.5183	120.931	33.2655	1.3	0.00442704	4.55186	-4.79091	-0.0104467
Hangzhou	CHN	Asia	30.2553	120.169	33.5262	2.6	0.00641333	4.38812	-4.58182	-0.0135719
Huzhou	CHN	Asia	30.8661	120.096	33.3778	2.5	0.00827422	4.493	-4.31818	-0.0122114
Jiande	CHN	Asia	29.4775	119.272	33.5841	4.9	0.0163712	4.28402	0.9	0.00809825
Jiangshan	CHN	Asia	28.7392	118.623	33.3054	4.4	0.0170649	4.37316	0.763636	0.0099236
Weitang	CHN	Asia	30.8425	120.907	33.2655	1.3	0.00442704	4.55186	-4.79091	-0.0104467
Jiaxing	CHN	Asia	30.7656	120.748	33.2655	1.3	0.00442704	4.55186	-4.79091	-0.0104467
Jinhua	CHN	Asia	29.1078	119.655	33.233	3.5	0.0113074	4.39874	0.227273	0.00553186
Lanxi	CHN	Asia	29.2136	119.487	33.5841	4.9	0.0163712	4.28402	0.9	0.00809825
Yueqing	CHN	Asia	28.1272	120.954	31.9114	0	0	4.76825	0	0
Linan	CHN	Asia	30.2358	119.718	32.5471	4.3	0.0162862	4.68875	-1.88182	-0.00112111
Linhai	CHN	Asia	28.85	121.117	32.2636	0	0	4.62864	-0.0909091	-7.14566e-05
Lishui	CHN	Asia	28.4581	119.914	32.9606	0.3	0.000104447	4.44829	-0.518182	-0.0004164
Ningbo	CHN	Asia	29.875	121.542	32.8313	0	0	4.60154	-1.09091	-0.00253035
Pinghu	CHN	Asia	30.7017	121.011	33.2694	0.6	0.00120278	4.57841	-3.03636	-0.00581329
Puyang	CHN	Asia	29.4603	119.886	33.233	3.5	0.0113074	4.39874	0.227273	0.00553186
Quzhou	CHN	Asia	28.9594	118.869	33.3054	4.4	0.0170649	4.37316	0.763636	0.0099236
Keqiao	CHN	Asia	30.0686	120.471	33.5262	2.6	0.00641333	4.38812	-4.58182	-0.0135719
Shengzhou	CHN	Asia	29.5958	120.817	32.9177	0.9	0.00140448	4.58409	-4.55455	-0.0112423
Taizhou	CHN	Asia	28.5367	121.391	32.2636	0	0	4.62864	-0.0909091	-7.14566e-05
Tongxiang	CHN	Asia	30.6356	120.54	33.2655	1.3	0.00442704	4.55186	-4.79091	-0.0104467
Wenzhou	CHN	Asia	28.0192	120.654	31.9114	0	0	4.76825	0	0
Dancheng	CHN	Asia	29.4747	121.866	32.814	0	0	4.4757	-0.818182	-0.0011062
Xiaoshan	CHN	Asia	30.1675	120.259	33.5262	2.6	0.00641333	4.38812	-4.58182	-0.0135719
Chengguan	CHN	Asia	29.4886	120.907	32.9543	0	0	4.49263	-2.09091	-0.00409265
Yiwu	CHN	Asia	29.3086	120.07	32.9321	0.3	0.00013504	4.49783	-3.15455	-0.00675366
Yongkang	CHN	Asia	28.8833	120.033	32.14	0	0	4.71952	-2.36364	-0.00410512
Yuhang	CHN	Asia	30.4225	120.297	33.5262	2.6	0.00641333	4.38812	-4.58182	-0.0135719
Yuyao	CHN	Asia	30.05	121.149	33.4382	0.6	0.000810466	4.44456	-3.03636	-0.00838705
Zhuji	CHN	Asia	29.7161	120.234	33.059	1.3	0.00196866	4.52689	-4.33636	-0.0111277
Liuzhou	CHN	Asia	24.3016	109.385	34.3953	0	0	3.81957	-0.0909091	-0.000136294
Batumi	GEO	Asia	41.6489	41.6483	28.0827	0	0	6.13454	-10.6364	-0.0351394
Kutaisi	GEO	Asia	42.2622	42.7164	28.5566	3.2	0.0115888	5.80642	-15.8	-0.086165
Rustavi	GEO	Asia	41.55	45.03	27.5578	15.6	0.0967992	5.77858	-37.4	-0.399805
Sukhumi	GEO	Asia	43.01	41	19.4899	3.4	0.00900639	5.95045	-37.6909	-0.18608
Tbilisi	GEO	Asia	41.7178	44.7844	27.7572	9.2	0.0509576	5.77272	-28.5273	-0.24873
Jiulong	HKG	Asia	22.3167	114.183	34.72	0	0	3.20399	0	0
Kwai Chung	HKG	Asia	22.35	114.133	34.72	0	0	3.20399	0	0
Ma On Shan	HKG	Asia	22.4	114.233	34.72	0	0	3.20399	0	0
Sha Tin	HKG	Asia	22.3833	114.183	34.72	0	0	3.20399	0	0
Sheung Shui	HKG	Asia	22.5167	114.117	34.3403	0	0	3.72356	-0.0909091	0
Tai Po	HKG	Asia	22.46	114.16	34.72	0	0	3.20399	0	0
Tin Shui Wai	HKG	Asia	22.4667	114	34.449	0	0	3.57591	0	0
Tseung Kwan O	HKG	Asia	22.3333	114.25	34.72	0	0	3.20399	0	0
Tseun Wan	HKG	Asia	22.35	114.083	34.72	0	0	3.20399	0	0
Tuen Mun	HKG	Asia	22.4	113.983	34.449	0	0	3.57591	0	0
Xianggang	HKG	Asia	22.2833	114.15	34.72	0	0	3.20399	0	0
Xianggangzi	HKG	Asia	22.25	114.15	34.72	0	0	3.20399	0	0
Yuen Long	HKG	Asia	22.4167	114.05	34.72	0	0	3.20399	0	0
Balikpapan	IDN	Asia	-1.25	116.833	34.9064	0	0	3.59215	0	0
Bandar Lampung	IDN	Asia	-5.45	105.267	34.477	0	0	3.80981	0	0
Bandung	IDN	Asia	-6.89833	107.579	33.4463	0	0	4.14648	0	0
Banjarmasin	IDN	Asia	-3.33333	114.583	34.4977	0	0	3.84461	0	0
Banyuwangi	IDN	Asia	-8.2	114.35	33.2751	0	0	4.11776	0	0
Batu	IDN	Asia	-7.87	112.52	33.7151	0	0	4.03478	0	0
Bekasi	IDN	Asia	-6.24167	106.965	34.7647	0	0	3.63171	0	0
Belawan	IDN	Asia	3.78333	98.6833	34.7132	0	0	3.65991	0	0
Binjai	IDN	Asia	3.6	98.5	34.7132	0	0	3.65991	0	0
Blitar	IDN	Asia	-8.1	112.15	34.5971	0	0	3.67008	-0.0909091	-6.49094e-05
Bogor	IDN	Asia	-6.58972	106.791	33.3472	0	0	4.07652	0	0
Bojonegoro	IDN	Asia	-7.15	111.867	34.8734	0.1	4.0836e-05	3.62825	-0.354545	-0.00143639
Bukit Tinggi	IDN	Asia	-0.316667	100.367	33.2485	0	0	4.11728	0	0
Cianjur	IDN	Asia	-6.82417	107.137	33.3565	0	0	4.10145	0	0
Ciawi	IDN	Asia	-6.67	106.83	33.3472	0	0	4.07652	0	0
Cibadak	IDN	Asia	-6.57083	106.961	33.3472	0	0	4.07652	0	0
Cibinong	IDN	Asia	-6.395	106.681	34.7647	0	0	3.63171	0	0
Cikampek	IDN	Asia	-6.41361	107.459	34.7353	0	0	3.6619	0	0
Cilegon	IDN	Asia	-6.01556	106.053	34.6328	0	0	3.66177	0	0
Cimahi	IDN	Asia	-6.83	107.48	33.3565	0	0	4.10145	0	0
Cimanggis	IDN	Asia	-6.32	106.73	34.7647	0	0	3.63171	0	0
Ciomas	IDN	Asia	-6.6	106.75	33.3472	0	0	4.07652	0	0
Ciparay	IDN	Asia	-7	107.64	32.1294	0	0	4.48529	0	0
Ciputat	IDN	Asia	-6.30583	106.748	34.7647	0	0	3.63171	0	0
Citeureup	IDN	Asia	-6.48	106.86	34.7647	0	0	3.63171	0	0
Dayeuhkolot	IDN	Asia	-6.67	107.637	33.4463	0	0	4.14648	0	0
Depok	IDN	Asia	-6.40306	106.823	34.7647	0	0	3.63171	0	0
Depok	IDN	Asia	-7.75	110.41	34.1665	0	0	3.89134	0	0
Dumai	IDN	Asia	1.68333	101.45	34.6956	0	0	3.60929	0	0
Garut	IDN	Asia	-7.21667	107.9	32.1294	0	0	4.48529	0	0
Gorontalo	IDN	Asia	0.56	123.06	32.1157	0	0	4.43478	0	0
Gresik	IDN	Asia	-7.15	112.633	35.0761	0	0	3.51168	-0.0909091	-0.000502162
Grogol	IDN	Asia	-7.59	110.8	34.5554	0	0	3.79367	0	0
Jakarta	IDN	Asia	-6.17444	106.829	34.7647	0	0	3.63171	0	0
Jambi	IDN	Asia	-1.6	103.617	34.8446	0	0	3.63878	0	0
Jati	IDN	Asia	-6.84	110.81	34.6621	0	0	3.65556	0	0
Jaya Pura	IDN	Asia	-2.53333	140.7	34.4882	0	0	3.64813	0	0
Jember	IDN	Asia	-8.17	113.69	33.8465	0.1	0.000207548	3.92752	-0.172727	5.31541e-05
Jepara	IDN	Asia	-6.62	110.68	34.6621	0	0	3.65556	0	0
Jombang	IDN	Asia	-7.56	112.26	34.2509	0	0	3.88991	0	0
Karawang	IDN	Asia	-6.3125	107.295	34.7353	0	0	3.6619	0	0
Kartosura	IDN	Asia	-7.55	110.74	34.5554	0	0	3.79367	0	0
Kebumen	IDN	Asia	-7.67	109.65	34.6751	0	0	3.71417	0	0
Kisaran	IDN	Asia	2.98333	99.6167	34.7344	0	0	3.64029	0	0
Klaten	IDN	Asia	-7.71	110.59	34.5554	0	0	3.79367	0	0
Kudus	IDN	Asia	-6.81	110.84	34.6621	0	0	3.65556	0	0
Kuningan	IDN	Asia	-6.98333	108.483	34.2073	0	0	3.88983	0	0
Kupang	IDN	Asia	-10.1667	123.583	34.4486	0	0	3.6936	-1.45455	-0.00617033
Lumajang	IDN	Asia	-8.13333	113.217	34.3568	0.1	9.68651e-05	3.74426	-0.354545	-0.000415445
Madiun	IDN	Asia	-7.61667	111.517	34.5669	0	0	3.77089	0	0
Magelang	IDN	Asia	-7.46667	110.217	33.3839	0	0	4.20245	0	0
Majalaya	IDN	Asia	-6.30167	107.364	34.7353	0	0	3.6619	0	0
Malang	IDN	Asia	-7.98333	112.617	33.7151	0	0	4.03478	0	0
Manado	IDN	Asia	1.48333	124.85	32.3295	0	0	4.35334	0	0
Margahayu	IDN	Asia	-6.96667	107.55	33.4463	0	0	4.14648	0	0
Mataram	IDN	Asia	-8.58333	116.117	34.0607	0.2	0.000128111	3.88356	0.0181818	-8.54079e-05
Medan	IDN	Asia	3.58333	98.6667	34.7132	0	0	3.65991	0	0
Metro	IDN	Asia	-5.11306	105.307	34.477	0	0	3.80981	0	0
Mojokerto	IDN	Asia	-7.46667	112.433	35.0768	0.3	0.000372163	3.54413	-0.245455	-0.00247219
Pacet	IDN	Asia	-6.75	107.044	33.3565	0	0	4.10145	0	0
Padalarang	IDN	Asia	-6.84222	107.482	33.3565	0	0	4.10145	0	0
Padang	IDN	Asia	-0.95	100.355	34.2411	0	0	3.76711	0	0
Padangsidempuan	IDN	Asia	1.36667	99.2667	33.7185	0	0	4.01778	0	0
Palangkaraya	IDN	Asia	-2.2	113.833	34.5957	0	0	3.83556	-0.0909091	-6.31322e-05
Palembang	IDN	Asia	-2.91667	104.75	34.9739	0	0	3.67094	0	0
Palopo	IDN	Asia	-3	120.2	33.6035	0	0	4.05343	0	0
Palu	IDN	Asia	-0.883333	119.883	33.8244	0	0	3.87945	0	0
Parepare	IDN	Asia	-4.01667	119.633	34.0141	0	0	3.83737	0	0
Pasuruan	IDN	Asia	-7.63333	112.9	33.7151	0	0	4.03478	0	0
Pekan Baru	IDN	Asia	0.533333	101.45	34.5902	0	0	3.7421	0	0
Pematangsiantar	IDN	Asia	2.95	99.05	33.4211	0	0	4.10626	0	0
Percut Sei Tuan	IDN	Asia	3.68	98.75	34.7132	0	0	3.65991	0	0
Pondok Aren	IDN	Asia	-6.26667	106.7	34.7647	0	0	3.63171	0	0
Pondokgede	IDN	Asia	-6.33361	106.925	34.7647	0	0	3.63171	0	0
Ponorogo	IDN	Asia	-7.86667	111.45	34.2746	0	0	3.90837	0	0
Pontianak	IDN	Asia	-0.0333333	109.333	34.6485	0	0	3.57771	0	0
Probolinggo	IDN	Asia	-7.75	113.217	34.5954	0	0	3.72399	0	0
Purwakarta	IDN	Asia	-6.55694	107.439	33.3565	0	0	4.10145	0	0
Purwokerto	IDN	Asia	-7.41667	109.233	33.9158	0	0	4.02159	0	0
Rantauprapat	IDN	Asia	2.1	99.8333	34.2412	0	0	3.84076	0	0
Salatiga	IDN	Asia	-7.31667	110.5	33.3839	0	0	4.20245	0	0
Samarinda	IDN	Asia	-0.5	117.15	34.9331	0	0	3.4958	0	0
Sawangan	IDN	Asia	-6.40167	106.773	34.7647	0	0	3.63171	0	0
Serang	IDN	Asia	-6.35472	107.114	34.7353	0	0	3.6619	0	0
Serpong	IDN	Asia	-6.32111	106.666	34.7647	0	0	3.63171	0	0
Sewon	IDN	Asia	-7.88333	110.35	34.1665	0	0	3.89134	0	0
Sidoarjo	IDN	Asia	-7.45	112.717	35.0761	0	0	3.51168	-0.0909091	-0.000502162
Singaraja	IDN	Asia	-8.11667	115.1	33.0512	0	0	4.20436	0	0
Subang	IDN	Asia	-6.5575	107.758	33.4463	0	0	4.14648	0	0
Sukabumi	IDN	Asia	-6.91667	106.927	33.3472	0	0	4.07652	0	0
Sunggal	IDN	Asia	3.55	98.6167	34.7132	0	0	3.65991	0	0
Surabaya	IDN	Asia	-7.25	112.75	35.0761	0	0	3.51168	-0.0909091	-0.000502162
Surakarta	IDN	Asia	-7.58333	110.833	34.5554	0	0	3.79367	0	0
Taman	IDN	Asia	-7.35389	112.699	35.0761	0	0	3.51168	-0.0909091	-0.000502162
Tanjung Balai	IDN	Asia	2.96667	99.8	34.7344	0	0	3.64029	0	0
Tanjung Morawa	IDN	Asia	3.51667	98.8167	34.7132	0	0	3.65991	0	0
Tanjungpinang	IDN	Asia	0.916667	104.45	34.9131	0	0	3.48434	0	0
Tasikmalaya	IDN	Asia	-7.33333	108.2	33.602	0	0	4.1191	0	0
Tebingtinggi	IDN	Asia	3.33333	99.15	34.4898	0	0	3.72789	0	0
Ternate	IDN	Asia	-3.27333	126.01	32.2066	0	0	4.30314	0	0
Tulungagung	IDN	Asia	-8.06667	111.9	34.4856	0	0	3.70643	0	0
Waru	IDN	Asia	-7.36	112.725	35.0761	0	0	3.51168	-0.0909091	-0.000502162
Watampone	IDN	Asia	-4.53333	120.333	34.1127	0	0	3.75164	0	0
Yogyakarta	IDN	Asia	-7.8	110.367	34.1665	0	0	3.89134	0	0
Adilabad	IND	Asia	19.6667	78.5333	37.549	105.6	3.80231	2.33569	-14.6727	-0.332724
Anantapur	IND	Asia	14.6833	77.6	36.9002	93.5	1.60612	2.53141	-6.31818	-0.0701447
Dharmavaram	IND	Asia	14.4333	77.7167	36.1926	80.1	1.04665	2.82679	-6.9	-0.140529
Guntakal	IND	Asia	15.1667	77.3833	36.6559	96	1.74472	2.67871	-9.27273	-0.241474
Hindupur	IND	Asia	13.8289	77.4933	34.7889	60.9	0.654976	3.29726	-16.1	-0.284433
Chittoor	IND	Asia	13.2	79.1167	36.6697	21.1	0.0899423	2.58815	-19.1727	-0.0937373
TIRUPATI	IND	Asia	13.65	79.4167	36.3849	26.4	0.129934	2.71865	-18.7818	-0.107415
CUDDAPAH	IND	Asia	14.4667	78.8167	36.8278	62.6	0.548054	2.52562	-11.3091	-0.0822397
PRODDATUR	IND	Asia	14.7333	78.55	37.2854	79.2	0.940599	2.30765	-11.1636	-0.0656647
KAKINADA	IND	Asia	16.9333	82.2167	36.6484	5	0.0240816	2.23818	-10.5455	-0.0470051
RAJAHMUNDRY	IND	Asia	16.9833	81.7916	36.6954	7.8	0.0496152	2.23735	-16.0182	-0.0892978
Guntur	IND	Asia	16.3	80.45	36.9376	29.5	0.274531	2.34877	-22.4091	-0.225108
TENALI	IND	Asia	16.25	80.5833	36.7289	19.2	0.125908	2.32473	-21.8909	-0.198348
SECUNDERABAD	IND	Asia	17.45	78.5	36.6166	92.1	1.81855	2.69685	-16.3545	-0.34992
Hyderabad M Corp.	IND	Asia	17.3833	78.4667	36.6166	92.1	1.81855	2.69685	-16.3545	-0.34992
KARIMNAGAR	IND	Asia	18.4333	79.15	37.3747	87.8	1.66931	2.38852	-19.1091	-0.341727
RAMAGUNDAM	IND	Asia	18.69	79.43	37.5526	94.1	2.16301	2.31681	-19.8091	-0.416006
KHAMMAM	IND	Asia	17.25	80.15	37.1913	37.8	0.449684	2.30003	-18.5636	-0.238995
GUDIVADA	IND	Asia	16.4365	80.9951	36.7289	19.2	0.125908	2.32473	-21.8909	-0.198348
VIJAYAWADA	IND	Asia	16.5167	80.6167	36.7573	22.2	0.183548	2.32747	-18.8	-0.225269
ADONI	IND	Asia	15.6333	77.2833	36.6361	102	2.15945	2.66229	-13.1818	-0.26148
KURNOOL	IND	Asia	15.8333	78.05	37.0632	94	1.54616	2.43982	-11.3636	-0.166265
NANDYAL	IND	Asia	15.4833	78.4833	37.2599	95.3	1.53609	2.33417	-10.3364	-0.112032
MAHBUBNAGAR	IND	Asia	16.7333	77.9833	36.7222	103.6	2.31084	2.61073	-13.5818	-0.322254
NALGONDA	IND	Asia	17.05	79.2667	37.2664	69.8	0.972205	2.40687	-17.2909	-0.168055
NELLORE	IND	Asia	14.46	79.98	37.3499	48.8	0.363457	2.21941	-20.3818	-0.186635
NIZAMABAD	IND	Asia	18.66	78.1	37.2321	109	3.2978	2.46049	-17.3636	-0.617079
ALWAL	IND	Asia	17.5	78.54	36.6757	86.8	1.60297	2.67799	-19.5636	-0.317706
KAPRA	IND	Asia	17.37	78.48	36.6166	92.1	1.81855	2.69685	-16.3545	-0.34992
KUKATPALLE	IND	Asia	17.49	78.41	36.6166	92.1	1.81855	2.69685	-16.3545	-0.34992
L.B.NAGAR	IND	Asia	17.43	78	36.6158	102.9	2.37434	2.69792	-13.4636	-0.395664
MALKAJGIRI	IND	Asia	17.55	78.59	36.6757	86.8	1.60297	2.67799	-19.5636	-0.317706
QUTHBULLAPUR	IND	Asia	17.43	78.47	36.6166	92.1	1.81855	2.69685	-16.3545	-0.34992
RAJENDRANAGAR	IND	Asia	17.29	78.39	36.6166	92.1	1.81855	2.69685	-16.3545	-0.34992
SERILINGAMPALLE	IND	Asia	17.48	78.33	36.6166	92.1	1.81855	2.69685	-16.3545	-0.34992
UPPALKALAN	IND	Asia	17.38	78.55	36.6478	78.2	1.24115	2.68372	-20.3455	-0.2684
SRIKAKULAM	IND	Asia	18.28	83.9	36.0602	0.2	0.000210973	2.50411	-5.70909	-0.018297
GAJUWAKA	IND	Asia	17.6867	83.2089	36.1825	1.5	0.00511581	2.44801	-7.04545	-0.029161
VISAKHAPATNAM	IND	Asia	17.7	83.3	36.1825	1.5	0.00511581	2.44801	-7.04545	-0.029161
VIZIANAGARAM	IND	Asia	18.1167	83.4167	35.8031	1.5	0.00389419	2.63245	-5.5	-0.0260768
WARANGAL	IND	Asia	18	79.5833	37.4158	77.2	1.18956	2.35057	-17.8	-0.238387
BHEEMAVARAM	IND	Asia	16.53	81.53	36.6954	7.8	0.0496152	2.23735	-16.0182	-0.0892978
ELURU	IND	Asia	16.7	81.1	36.7436	13.7	0.0893913	2.28394	-18.9364	-0.158884
TADEPALLIGUDEM	IND	Asia	16.8333	81.5	36.6954	7.8	0.0496152	2.23735	-16.0182	-0.0892978
Silchar	IND	Asia	24.8167	92.8	34.5877	0.3	0.000460106	3.43711	0.3	0.000460106
Dibrugarh	IND	Asia	27.4833	94.9	34.9957	0	0	3.06694	0	0
Guwahati	IND	Asia	26.1667	91.7667	35.0285	0.5	0.00119177	3.04404	0.5	0.00119177
Nagaon	IND	Asia	26.35	92.6833	35.1387	0	0	3.12757	0	0
Bhagalpur	IND	Asia	25.25	87	36.534	49	0.679725	2.63454	-4.45454	-0.083391
Arrah	IND	Asia	25.34	84.4	37.5311	79.9	2.07866	2.21397	-7.82727	0.0305254
Darbhanga	IND	Asia	26.1667	85.9	36.4581	49.4	0.676337	2.6435	-7.05454	-0.125868
Gaya	IND	Asia	24.7833	85	37.3399	75.6	1.86324	2.28316	-10.1273	-0.0878066
Katihar	IND	Asia	25.55	87.57	35.8319	21.6	0.178115	2.80789	-5.76364	-0.0574899
Munger	IND	Asia	25.39	86.47	36.6494	57.2	0.931675	2.58591	-7.25454	-0.137758
Muzaffarpur	IND	Asia	26.13	85.38	36.7867	55.5	0.829436	2.56713	-5.95454	-0.085667
Bihar	IND	Asia	25.21	85.52	37.0555	66.6	1.27379	2.41004	-8.21819	-0.12821
Bettiah	IND	Asia	26.81	84.5	36.8511	63.1	1.19276	2.60427	-5.99091	0.183854
Dinapur	IND	Asia	25.64	85.04	37.062	61.8	1.0439	2.45478	-7.29091	-0.135206
Patna	IND	Asia	25.6	85.1167	37.062	61.8	1.0439	2.45478	-7.29091	-0.135206
Purnia	IND	Asia	25.78	87.47	36.0177	28	0.281711	2.78925	-8.81818	-0.0854064
Dehri	IND	Asia	24.91	84.18	37.5614	84.2	2.4524	2.22685	-7.43636	0.056195
Sasaram	IND	Asia	24.96	84.01	37.5614	84.2	2.4524	2.22685	-7.43636	0.056195
Saharsa	IND	Asia	25.88	86.59	36.2765	37	0.444411	2.71934	-9.36364	-0.105112
Chhapra	IND	Asia	25.7667	84.75	37.3115	66	1.2793	2.45683	-10.7273	-0.0893286
Siwan	IND	Asia	26.23	84.35	37.1521	65.7	1.25273	2.46861	-8.93636	0.0101351
HajIpur	IND	Asia	25.68	85.2	37.062	61.8	1.0439	2.45478	-7.29091	-0.135206
Chandigarh	IND	Asia	30.7372	76.7872	36.6274	72.7	1.88634	2.70931	-2.11819	0.217172
BILASPUR	IND	Asia	22.0833	82.15	37.2782	100.3	3.97885	2.44653	-10.5182	-0.0914683
BhilaiNagar	IND	Asia	21.2167	81.4333	37.5766	101.3	3.87525	2.30689	-12.5182	-0.0787213
Durg	IND	Asia	21.1833	81.2833	37.5766	101.3	3.87525	2.30689	-12.5182	-0.0787213
KORBA	IND	Asia	22.35	82.6833	37.2232	98.3	3.66076	2.43151	-9.88181	-0.10176
RAIGARH	IND	Asia	21.9	83.4	37.2923	97.4	3.10637	2.40066	-10.5091	-0.0922709
Raipur	IND	Asia	21.2333	81.6333	37.4642	100.3	3.61496	2.3519	-11.9727	-0.102322
RAJNANDGAON	IND	Asia	21.1	81.0333	37.5766	101.3	3.87525	2.30689	-12.5182	-0.0787213
DELHIMUNICIPALCORPORATION(U)	IND	Asia	28.6377	77.2058	37.7296	94.8	2.98343	2.4287	8.61819	0.940539
NEWDELHIMUNICIPALCOUNCIL	IND	Asia	28.6667	77.2167	37.7296	94.8	2.98343	2.4287	8.61819	0.940539
Ahmadabad	IND	Asia	23.0333	72.6167	37.4669	120.5	2.12434	2.19516	-34.2273	-0.693498
Ghatlodiya	IND	Asia	23.05	72.55	37.4669	120.5	2.12434	2.19516	-34.2273	-0.693498
Vejalpur	IND	Asia	22.68	73.56	37.2684	113.2	2.71424	2.33941	-35.6182	-0.763904
Anand	IND	Asia	22.56	72.95	37.4966	116.1	1.97582	2.2013	-39.0818	-0.736174
Palanpur	IND	Asia	24.17	72.43	37.2008	128.8	2.44304	2.2978	-20.5636	-0.298428
Bharuch	IND	Asia	21.71	72.97	37.0842	120.9	1.83269	2.30225	-39.1	-0.705166
GandhInagar	IND	Asia	23.2167	72.6833	37.4669	120.5	2.12434	2.19516	-34.2273	-0.693498
Jamnagar	IND	Asia	22.4667	70.0667	36.526	14.2	0.0780489	2.48992	-11.8909	-0.0631531
Junagadh	IND	Asia	21.5167	70.4667	36.162	39.7	0.292835	2.59959	-21.2091	-0.206177
Nadiad	IND	Asia	22.7	72.85	37.4966	116.1	1.97582	2.2013	-39.0818	-0.736174
Godhra	IND	Asia	22.77	73.6	37.2684	113.2	2.71424	2.33941	-35.6182	-0.763904
Patan	IND	Asia	23.86	72.11	37.4305	145.1	2.85871	2.17178	-18.3545	-0.330568
Porbandar	IND	Asia	21.64	69.61	35.5745	34.8	0.235075	2.70263	-23.8364	-0.263322
Jetpur	IND	Asia	21.75	70.61	36.32	76	0.598702	2.5693	-22.4545	-0.253124
Rajkot	IND	Asia	22.3	70.7833	36.8808	50.7	0.324043	2.36432	-15.8455	-0.113433
Surat	IND	Asia	21.1667	72.8333	36.6583	100.2	1.02059	2.47961	-38.9818	-0.671137
Surendranagar	IND	Asia	22.71	71.67	37.3302	106.7	1.10831	2.18177	-17.7545	-0.20384
Vadodara	IND	Asia	22.3	73.2	37.3374	113	2.20262	2.23677	-38.0909	-0.669682
Bhuj	IND	Asia	23.2667	69.6667	36.9801	40.7	0.292582	2.25455	-14.2091	-0.0245976
GandhIdham	IND	Asia	23.07	70.13	37.3696	73.8	0.637267	2.17976	-16.5636	-0.0826438
Morvi	IND	Asia	22.82	70.83	37.2513	51.4	0.34431	2.21466	-14.3273	-0.0605111
Ambala	IND	Asia	30.3783	76.7808	37.2691	77	2.11464	2.59683	-0.909088	0.44937
Ambalasadar	IND	Asia	30.35	76.84	37.2691	77	2.11464	2.59683	-0.909088	0.44937
Bhiwani	IND	Asia	28.7927	76.1478	37.846	110.4	3.4441	2.4045	13.1273	0.888515
Faridabad	IND	Asia	28.4333	77.3167	37.8098	99.2	3.27106	2.3198	6.29091	0.675911
Gurgaon	IND	Asia	28.46	77.04	37.8098	99.2	3.27106	2.3198	6.29091	0.675911
Hisar	IND	Asia	29.1667	75.7167	37.9055	112.7	3.59087	2.37351	9.51818	0.685002
Bahadurgarh	IND	Asia	28.6833	76.9167	37.7631	100.8	3.1245	2.42572	9.70909	0.835827
Jind	IND	Asia	29.3167	76.3167	37.7612	97.1	2.84728	2.45774	8.64545	0.696529
Kaithal	IND	Asia	29.8	76.3833	37.6422	82.9	2.16586	2.52216	2.53636	0.473821
Karnal	IND	Asia	29.6833	76.9833	37.4678	80.7	2.19349	2.57372	0.699997	0.468491
Thanesar	IND	Asia	29.9833	76.8167	37.4678	80.7	2.19349	2.57372	0.699997	0.468491
Panchkula Urban Esta	IND	Asia	30.6607	76.8714	36.6274	72.7	1.88634	2.70931	-2.11819	0.217172
Panipat	IND	Asia	29.3833	76.9667	37.6175	89.2	2.48474	2.50698	5.47272	0.630038
Rohtak	IND	Asia	28.9	76.5667	37.7631	100.8	3.1245	2.42572	9.70909	0.835827
Sirsa	IND	Asia	29.5	75.02	37.9763	137.8	4.64442	2.3458	16.1636	0.907455
Sonipat	IND	Asia	28.9833	77.0167	37.7296	94.8	2.98343	2.4287	8.61819	0.940539
Yamunanagar	IND	Asia	30.1	77.2833	36.888	77.8	2.17737	2.77538	2.52728	0.547535
Shimla	IND	Asia	31.1	77.1667	29.0881	50.3	0.76709	4.93427	-9.79091	-0.161449
Jammu	IND	Asia	32.7333	74.8667	36.4083	61.1	1.26033	2.94741	-3.53636	0.204931
Srinagar	IND	Asia	34.0833	74.8167	26.0341	1.8	0.00801881	5.73854	-2.2	-0.00189974
Bokaro Steel City	IND	Asia	23.77	85.92	36.4859	73	1.62315	2.58258	-7.72727	-0.0546494
Dhanbad	IND	Asia	23.8	86.45	36.8396	70.2	1.36349	2.44159	-5.8	-0.0253944
HAZARIBAG	IND	Asia	23.9833	85.35	36.1526	74.8	1.85234	2.71422	-10.6545	-0.10566
ADITYAPUR	IND	Asia	22.81	86	36.9546	62.4	0.781025	2.40239	-8.32727	-0.152293
JAMSHEDPUR	IND	Asia	22.8	86.1833	36.9546	62.4	0.781025	2.40239	-8.32727	-0.152293
MANGO	IND	Asia	22.85	86.21	36.9546	62.4	0.781025	2.40239	-8.32727	-0.152293
RANCHI	IND	Asia	23.35	85.3333	35.9366	75.2	1.69281	2.79654	-8.89091	-0.160608
BANGALORE	IND	Asia	12.9833	77.5833	34.4361	40.2	0.241496	3.45156	-13.2545	-0.214173
BOMMANAHALLI	IND	Asia	13.01	77.63	34.5118	47.7	0.336661	3.46059	-11.1182	-0.229415
BYATARAYANAPURA	IND	Asia	12.9514	77.54	34.4361	40.2	0.241496	3.45156	-13.2545	-0.214173
DASARAHALLI	IND	Asia	13.01	77.49	34.2726	47.5	0.40744	3.45121	-16.0455	-0.271462
KRISHNARAJAPURA	IND	Asia	12.97	77.74	34.4361	40.2	0.241496	3.45156	-13.2545	-0.214173
MAHADEVAPURA	IND	Asia	12.9967	77.6925	34.4361	40.2	0.241496	3.45156	-13.2545	-0.214173
BELGAUMCANTONMENT	IND	Asia	15.8667	74.5	34.0702	0.1	8.49078e-05	3.46261	-5.26364	-0.0129793
BELLARY	IND	Asia	15.15	76.9333	36.3975	93.6	1.52511	2.78942	-10.0364	-0.234625
HOSPET	IND	Asia	15.2667	76.4	35.785	86.5	1.10868	3.05026	-11.9545	-0.299293
BIDAR	IND	Asia	17.9	77.55	36.4875	105.7	2.69693	2.75956	-13.3	-0.441828
BIJAPUR	IND	Asia	16.8333	75.7	36.3788	108.2	2.13388	2.71154	-13.0727	-0.240493
CHITRADURGA	IND	Asia	14.2333	76.4	34.7646	48.9	0.394484	3.34798	-19.0091	-0.28272
DAVANAGERE	IND	Asia	14.45	75.91	34.3609	14.5	0.0582206	3.39676	-23.1364	-0.158784
Hubli Dharwad	IND	Asia	15.46	75.01	34.5877	8.3	0.0201846	3.36289	-22.9727	-0.12077
Gadag-Betigeri	IND	Asia	15.44	75.63	35.1926	55.5	0.376018	3.15398	-19.1364	-0.266251
GULBARGA	IND	Asia	17.3333	76.8333	36.7907	115.9	3.42601	2.59235	-17.3727	-0.39622
HASSAN	IND	Asia	13.0006	76.0994	33.4933	11.9	0.0615014	3.68699	-18.4636	-0.110182
KOLAR	IND	Asia	13.1333	78.1333	34.8069	25.4	0.11937	3.33398	-17.6	-0.167436
ROBERTSONPET	IND	Asia	12.9667	78.2833	35.1652	24.3	0.105024	3.18716	-14.9727	-0.139148
MANDYA	IND	Asia	12.5242	76.8958	33.7854	14	0.0580838	3.52707	-19.6364	-0.127609
MYSORE	IND	Asia	12.3072	76.6497	33.8942	3.1	0.00767724	3.45381	-9.53636	-0.0375008
RAICHUR	IND	Asia	16.2	77.3667	36.695	107.2	2.51127	2.62533	-12.9818	-0.264297
BHADRAVATI	IND	Asia	13.8621	75.7117	33.9781	0.4	0.000666976	3.48402	-4.87273	-0.0171354
SHIMOGA	IND	Asia	13.9167	75.5667	33.9781	0.4	0.000666976	3.48402	-4.87273	-0.0171354
TUMKUR	IND	Asia	13.3422	77.1017	34.2726	47.5	0.40744	3.45121	-16.0455	-0.271462
UDUPI	IND	Asia	13.35	74.75	34.7354	0	0	3.06671	0	0
KOCHI	IND	Asia	10.02	76.23	34.7239	0	0	3.0148	0	0
KOLLAM	IND	Asia	8.88333	76.6	34.5909	0	0	3.05293	0	0
PALAKKAD	IND	Asia	10.78	76.65	34.8011	0	0	3.08212	-0.0909091	-5.57291e-05
THRISSUR	IND	Asia	10.5167	76.2167	34.9645	0	0	3.00681	0	0
JABALPUR	IND	Asia	23.17	79.9397	37.3234	101.1	4.68826	2.49075	-8.53636	-0.0990615
BHIND	IND	Asia	26.5642	78.7883	38.0556	103.7	4.09749	2.18047	1.79091	0.67751
BHOPAL	IND	Asia	23.2667	77.4	37.0631	112.3	4.89923	2.58007	-19.2455	-0.546605
CHHINDWARA	IND	Asia	22.03	78.95	36.0897	101.1	4.48276	3.02077	-13.1727	-0.356642
DAMOH	IND	Asia	23.79	79.47	37.4299	102.7	4.8663	2.44979	-10.2091	-0.130274
DEWAS	IND	Asia	22.96	76.06	36.8689	111	4.0685	2.58801	-25.3636	-0.71363
DURGBHILAINAGAR	IND	Asia	21.2	81.28	37.5766	101.3	3.87525	2.30689	-12.5182	-0.0787213
BURHANPUR	IND	Asia	21.3	76.2333	37.3569	112.3	3.84686	2.32618	-18.9727	-0.5717
KHANDWA	IND	Asia	21.8333	76.3333	37.2645	109.9	3.91486	2.36248	-19.3727	-0.575631
GUNA	IND	Asia	24.65	77.3167	37.4172	117.8	5.25348	2.48249	-8.65454	-0.109023
GWALIOR	IND	Asia	26.2236	78.1792	38.0052	107.1	4.51164	2.17298	-1.53636	0.294459
INDORE	IND	Asia	22.7167	75.8333	36.6878	106.8	3.62651	2.69236	-27.3818	-0.747221
MURWARA(KATNI)	IND	Asia	23.85	80.39	37.2147	99.6	4.57619	2.52911	-8.12727	-0.0673003
MANDSAUR	IND	Asia	24.0667	75.0667	37.1491	128.9	4.5583	2.51201	-22.1909	-0.482736
NEEMUCH	IND	Asia	24.47	74.87	36.9119	128.1	4.22204	2.574	-25.4454	-0.58394
RATLAM	IND	Asia	23.3167	75.0667	36.8502	113.3	3.82433	2.5955	-24.4273	-0.620492
REWA	IND	Asia	24.5333	81.3	37.4565	93.3	3.64291	2.26497	-7.33636	0.0118027
SAGAR	IND	Asia	23.8333	78.7167	37.3189	104.3	5.0264	2.49489	-10.6091	-0.145003
SATNA	IND	Asia	24.5833	80.8333	37.4162	95.2	3.87582	2.31065	-7.07273	0.019588
SHIVPURI	IND	Asia	25.4333	77.65	37.5505	105.6	4.66915	2.37606	-8.21819	-0.27895
SINGRAULI	IND	Asia	23.84	82.27	36.4512	89.9	3.40249	2.85829	-8.46364	-0.0387168
UJJAIN	IND	Asia	23.1833	75.7667	36.7494	111.9	3.98113	2.6535	-24.7364	-0.702406
VIDISHA	IND	Asia	23.5333	77.8167	37.2925	108.1	4.96894	2.497	-13.2636	-0.349723
AHMADNAGAR	IND	Asia	19.0833	74.7333	35.9429	88.9	1.57393	2.87107	-17.4636	-0.366102
AKOLA	IND	Asia	20.69	77.01	37.5313	112.2	4.70231	2.33561	-15.0727	-0.29157
ACHALPUR	IND	Asia	21.2572	77.5086	37.2509	110.6	4.78867	2.45443	-15.9455	-0.497029
AMRAVATI	IND	Asia	20.9333	77.75	37.5079	111.9	4.90474	2.33995	-16.7364	-0.360985
AURANGABAD	IND	Asia	19.8833	75.3333	36.4835	110.1	2.8791	2.6901	-25.0818	-0.486194
BID	IND	Asia	18.9833	75.8333	36.3229	111.6	3.27422	2.78932	-21.9455	-0.412248
CHANDRAPUR	IND	Asia	19.91	79.31	37.5661	103.8	3.51408	2.33265	-15.2909	-0.307442
DHULE	IND	Asia	20.9	74.7833	36.6846	97.7	1.87546	2.55883	-24.0273	-0.60063
GONDIYA	IND	Asia	21.47	80.2	37.5228	105.9	4.42869	2.33171	-13.9182	-0.138659
BHUSAWAL	IND	Asia	21.05	75.7667	37.1089	107.6	3.24567	2.41598	-23.9455	-0.681219
JALNA	IND	Asia	19.8333	75.8833	36.6544	113.5	3.42202	2.63406	-21.0455	-0.421866
ICHALKARANJI	IND	Asia	16.7	74.4667	34.5631	12.4	0.0430848	3.314	-15.3273	-0.0688671
KOLHAPUR	IND	Asia	16.7	74.2167	34.5631	12.4	0.0430848	3.314	-15.3273	-0.0688671
LATUR	IND	Asia	18.4	76.5833	36.6389	113.3	3.5968	2.68043	-17.7909	-0.42585
NAGPUR	IND	Asia	21.15	79.1	37.6143	108.7	4.89314	2.32933	-14.4818	-0.256566
NANDEDWAGHALA	IND	Asia	19.1531	77.3058	37.2209	114.4	4.18245	2.45707	-17.8727	-0.442683
MALEGAON	IND	Asia	20.55	74.5333	36.6846	97.7	1.87546	2.55883	-24.0273	-0.60063
NASHIK	IND	Asia	19.98	73.8	34.639	40.5	0.356426	3.18166	-26.9545	-0.401397
PARBHANI	IND	Asia	19.2667	76.7833	37.1252	115.8	4.09918	2.47287	-18.7455	-0.379732
PIMPRICHINCHWAD	IND	Asia	18.62	73.8	34.7674	18.5	0.0944141	3.13192	-19.3182	-0.131782
PUNE	IND	Asia	18.5333	73.8667	34.7674	18.5	0.0944141	3.13192	-19.3182	-0.131782
SANGLI	IND	Asia	16.8667	74.5667	35.382	45.2	0.309635	3.03646	-22.8909	-0.184777
SANGLIMIRAJ&KUPWAD	IND	Asia	16.85	74.5833	35.382	45.2	0.309635	3.03646	-22.8909	-0.184777
SATARA	IND	Asia	17.6833	73.9833	33.9908	8.1	0.0307528	3.40265	-11.9909	-0.0596277
BARSHI	IND	Asia	18.23	75.7	36.5922	117.3	3.6441	2.67852	-24.1545	-0.42591
SOLAPUR	IND	Asia	17.6833	75.9167	36.6343	120.8	3.70018	2.64621	-25.8364	-0.41955
AMBARNATH	IND	Asia	19.2	73.1667	35.7733	17.7	0.0788757	2.73553	-20.2091	-0.132927
BHIWANDI	IND	Asia	19.3	73.0667	35.7733	17.7	0.0788757	2.73553	-20.2091	-0.132927
KALYANDOMBIVALI	IND	Asia	19.25	73.16	35.7733	17.7	0.0788757	2.73553	-20.2091	-0.132927
NAVIMUMBAI	IND	Asia	19.11	73.06	35.7733	17.7	0.0788757	2.73553	-20.2091	-0.132927
ULHASNAGAR	IND	Asia	19.2167	73.15	35.7733	17.7	0.0788757	2.73553	-20.2091	-0.132927
WARDHA	IND	Asia	20.74	78.61	37.6887	111	4.97673	2.28335	-14.7273	-0.326766
YAVATMAL	IND	Asia	20.4	78.1333	37.5603	109.3	4.49999	2.32463	-15.4273	-0.374537
IMPHAL	IND	Asia	24.8167	93.95	31.1204	0.5	0.00147046	4.44774	0.409091	0.00147046
SHILLONG	IND	Asia	25.5667	91.8833	31.3568	0	0	4.07098	-0.0909091	-0.000313336
AIZAWL	IND	Asia	23.7286	92.6973	31.9266	0.6	0.00214558	3.98872	0.236364	0.00161119
DIMAPUR	IND	Asia	25.89	93.74	33.2487	0	0	3.82335	0	0
BALESHWAR	IND	Asia	21.4942	86.9317	36.3966	0	0	2.50583	-1	-0.00241701
CUTTACK	IND	Asia	20.5	85.8333	36.2867	0.1	3.85702e-05	2.39908	-2.08182	-0.00630243
BRAHMAPUR	IND	Asia	19.3167	84.7833	35.432	0	0	2.69297	-2.90909	-0.00513441
BHUBANESWAR	IND	Asia	20.26	85.83	36.2867	0.1	3.85702e-05	2.39908	-2.08182	-0.00630243
SAMBALPUR	IND	Asia	21.45	83.9667	37.1925	96.6	2.47505	2.43335	-10.6727	-0.157945
RAURKELA	IND	Asia	22.2	84.8833	36.967	84.8	1.83118	2.47183	-10.7455	-0.163411
RAURKELAINDUSTRIALSHIP	IND	Asia	22.25	84.86	36.967	84.8	1.83118	2.47183	-10.7455	-0.163411
PONDICHERRY	IND	Asia	11.94	79.83	36.5165	17.3	0.0408652	2.53355	-36.7	-0.245326
AMRITSAR	IND	Asia	31.6331	74.8656	37.0642	73.1	1.93588	2.71807	1.46364	0.52292
BATHINDA	IND	Asia	30.17	74.97	38.063	101.6	2.56882	2.25298	12.5091	0.639565
BHATINDA	IND	Asia	30.2	74.95	38.063	101.6	2.56882	2.25298	12.5091	0.639565
ABOHAR	IND	Asia	30.15	74.1833	38.1658	124.4	3.06053	2.1977	23.1273	0.834803
BATALA	IND	Asia	31.8186	75.2028	36.8832	71.6	1.82836	2.61701	1.87273	0.506445
PATHANKOT	IND	Asia	32.2833	75.65	35.9162	59.1	1.16171	3.01429	-4.71818	0.0818834
HOSHIARPUR	IND	Asia	31.5322	75.9172	36.517	67.8	1.58123	2.73391	0.345459	0.372163
JALANDHAR	IND	Asia	31.3256	75.5792	37.0991	74.1	1.94918	2.49152	1.73636	0.550628
LUDHIANA	IND	Asia	30.9	75.85	37.6369	78.8	2.15419	2.28244	3.07273	0.632057
MOGA	IND	Asia	30.8	75.1667	37.6916	79.6	2.1937	2.28873	3.41818	0.707133
PATIALA	IND	Asia	30.3267	76.4003	37.6885	78.6	2.06874	2.41681	0.69091	0.456611
S.A.S.Nagar	IND	Asia	30.78	76.69	36.6274	72.7	1.88634	2.70931	-2.11819	0.217172
MALERKOTLA	IND	Asia	30.5167	75.8833	37.6369	78.8	2.15419	2.28244	3.07273	0.632057
AJMER	IND	Asia	26.45	74.6333	37.5133	133.3	4.39026	2.33527	-9.7	-0.205496
BEAWAR	IND	Asia	26.1	74.3167	37.6031	136.2	4.29617	2.29229	-10.5273	-0.188046
KISHANGARH	IND	Asia	26.58	74.87	37.5826	137.9	4.19522	2.36786	-0.28183	-0.273715
ALWAR	IND	Asia	27.5667	76.6	37.7706	109.6	3.79356	2.31142	1.78181	0.361081
BHARATPUR	IND	Asia	27.19	77.48	37.86	109.4	4.18304	2.24626	1.94546	0.486498
BHILWARA	IND	Asia	25.35	74.6333	37.1999	131.6	4.47474	2.46131	-14.8545	-0.244157
BIKANER	IND	Asia	28.0167	73.3	38.2944	218.8	7.9472	2.06091	18.8	0.914318
GANGANAGAR	IND	Asia	29.9167	73.8833	38.2132	173.1	4.90403	2.20288	34.3727	1.60602
HANUMANGARH	IND	Asia	29.5833	74.3167	38.0935	157.1	4.29177	2.24596	28.8273	1.06872
JAIPUR	IND	Asia	26.9167	75.8167	37.5707	137.7	4.74464	2.38427	-2.39091	-0.00234509
JODHPUR	IND	Asia	26.2867	73.03	37.9263	159.6	4.66904	2.12337	-2.85454	0.0121632
KOTA	IND	Asia	25.11	75.79	37.9433	141.2	5.49807	2.15971	-14.3455	-0.254027
PALI	IND	Asia	25.77	73.29	37.6207	147.2	4.09742	2.25673	-6.70909	0.0639954
SIKAR	IND	Asia	27.6167	75.15	37.5314	139.5	4.39016	2.42294	3.86363	0.152762
TONK	IND	Asia	26.1667	75.7833	37.784	136.7	4.98467	2.24112	-12.2091	-0.130144
UDAIPUR	IND	Asia	24.57	73.69	36.0565	117.1	3.19141	2.92068	-20.4455	-0.323309
CHENNAI	IND	Asia	13.0833	80.28	36.86	31.6	0.146302	2.27032	-22.3091	-0.161392
COIMBATORE	IND	Asia	11	76.9667	34.8011	0	0	3.08212	-0.0909091	-5.57291e-05
TIRUPPUR	IND	Asia	11.1	77.35	35.4882	12	0.0425054	2.87822	-11.2727	-0.0714212
VALPARAI_CITY	IND	Asia	10.35	76.95	33.459	0	0	3.4431	0	0
CUDDALORE	IND	Asia	11.75	79.75	36.5165	17.3	0.0408652	2.53355	-36.7	-0.245326
NEYVELI	IND	Asia	11.56	79.54	36.5165	17.3	0.0408652	2.53355	-36.7	-0.245326
DINDIGUL	IND	Asia	10.3609	77.9654	33.9994	1.9	0.00559387	3.4782	-6.1	-0.0247191
ERODE	IND	Asia	11.35	77.7333	36.1838	29.7	0.163739	2.75694	-8.93636	-0.10774
RAJAPALAIYAM_CITY	IND	Asia	9.45	77.56	35.0615	0	0	3.03039	-0.454545	-0.00108055
ALANDUR	IND	Asia	13.0333	80.2	36.86	31.6	0.146302	2.27032	-22.3091	-0.161392
KANCHEEPURAM	IND	Asia	12.8333	79.7167	36.702	29.7	0.130214	2.47456	-29.2091	-0.21366
NAGERCOIL	IND	Asia	8.18	77.43	34.2822	0	0	3.17448	-0.363636	-0.000639086
MADURAI	IND	Asia	9.93333	78.1167	35.6645	0.2	0.000622458	2.8517	-4.25455	-0.0113369
SALEM	IND	Asia	11.65	78.15	35.602	20.5	0.0816348	2.99798	-10.8636	-0.0857414
KUMBAKONAM	IND	Asia	10.9667	79.3833	36.5385	8.6	0.0121897	2.58679	-40.5818	-0.195534
THANJAVUR	IND	Asia	10.8	79.14	36.5385	8.6	0.0121897	2.58679	-40.5818	-0.195534
AMBATTUR	IND	Asia	13.1	80.1667	36.86	31.6	0.146302	2.27032	-22.3091	-0.161392
AVADI	IND	Asia	13.1167	80.1167	36.86	31.6	0.146302	2.27032	-22.3091	-0.161392
TIRUVOTTIYUR	IND	Asia	13.16	80.29	36.86	31.6	0.146302	2.27032	-22.3091	-0.161392
TIRUCHIRAPPALLI	IND	Asia	10.8167	78.6833	36.3146	3.7	0.00760949	2.68943	-21.0273	-0.0637087
TIRUNELVELI	IND	Asia	8.73333	77.7	34.8995	0	0	3.07458	-0.181818	-0.000227958
TIRUVANNAMALAI	IND	Asia	12.23	79.08	36.4051	14.1	0.0397304	2.63872	-29.2636	-0.14099
VELLORE	IND	Asia	12.9333	79.1333	36.633	19.2	0.073273	2.57471	-23.6182	-0.104754
RAJAPALAYAM	IND	Asia	9.45	77.5667	35.0615	0	0	3.03039	-0.454545	-0.00108055
AGARTALA	IND	Asia	23.82	91.28	35.4776	0.2	0.000579193	2.79509	0.2	0.000579193
DEHRADUN	IND	Asia	30.3167	78.0333	33.5475	62.2	1.27952	4.07365	-7.43636	-0.155683
HARDWAR	IND	Asia	29.9667	78.1667	36.4448	76.9	2.01419	2.98891	-2.28181	0.105547
HALDWANICUMKATHGODAM	IND	Asia	29.18	79.52	34.1654	66.7	1.51819	3.97452	-3.93636	-0.0249556
AGRA	IND	Asia	27.1833	78.0167	38.0465	102.3	4.07661	2.21063	1.39091	0.987641
ALIGARH	IND	Asia	27.84	78.08	37.89	96.9	3.42694	2.29259	3.9	0.852928
ALLAHABAD	IND	Asia	25.45	81.85	37.885	91.2	3.16819	2.06277	-7.89091	0.0917633
AZAMGARH	IND	Asia	26.06	83.1861	37.3387	73.1	1.72677	2.33688	-5.99091	0.225678
BAHRAICH	IND	Asia	27.5833	81.6	37.2158	79.5	2.28753	2.50538	-7.22727	0.239505
BALLIA	IND	Asia	25.76	84.15	37.387	71.3	1.52918	2.34286	-8.97272	-0.0307462
BANDA	IND	Asia	25.47	80.33	37.9199	96.7	3.93305	2.17647	-6.66364	-0.0253031
BAREILLY	IND	Asia	28.35	79.4167	37.4732	85.7	2.50624	2.53983	2.97272	0.348361
BASTI	IND	Asia	26.8	82.7167	37.3034	74.1	1.91395	2.39222	-3.62727	0.470578
Budaun	IND	Asia	28.03	79.1066	37.4732	85.7	2.50624	2.53983	2.97272	0.348361
Bulandshahr	IND	Asia	28.4	77.85	37.7973	94.9	3.07986	2.38007	5.99091	0.642186
Deoria	IND	Asia	26.5047	83.7872	37.0272	67.5	1.40671	2.52193	-6.04546	0.162234
Etah	IND	Asia	27.6333	78.6667	37.773	93.6	3.14079	2.35083	4.50909	0.798557
Etawah	IND	Asia	26.777	79.0188	37.9495	98.7	3.63841	2.23456	0.427269	0.614058
Faizabad	IND	Asia	26.78	82.14	37.4669	76.4	1.99721	2.36438	-3.69091	0.377177
Farrukhabad Cum Fatehgarh	IND	Asia	27.35	79.55	37.7578	92.5	3.10551	2.38877	3.5	0.808047
Fatehpur	IND	Asia	25.8263	80.8326	37.9212	92.7	3.21936	2.06738	-7.48182	0.018399
Firozabad	IND	Asia	27.15	78.4167	38.0465	102.3	4.07661	2.21063	1.39091	0.987641
Noida	IND	Asia	28.58	77.33	37.7296	94.8	2.98343	2.4287	8.61819	0.940539
Ghaziabad	IND	Asia	28.6667	77.4333	37.7296	94.8	2.98343	2.4287	8.61819	0.940539
Hapur	IND	Asia	28.7167	77.7833	37.6043	89.1	2.78746	2.47958	5.28181	0.67733
Loni	IND	Asia	28.75	77.28	37.7296	94.8	2.98343	2.4287	8.61819	0.940539
Modinagar	IND	Asia	28.84	77.58	37.6043	89.1	2.78746	2.47958	5.28181	0.67733
Gonda	IND	Asia	27.09	81.95	37.3056	77.3	2.07324	2.45825	-7.42727	0.226135
Gorakhpur	IND	Asia	26.755	83.3739	37.1862	71.7	1.70586	2.44663	-3.84546	0.377184
Hardoi	IND	Asia	27.4167	80.1167	37.6131	86.1	2.608	2.37322	-3.99091	0.473877
HATHRAS	IND	Asia	27.6	78.054	37.89	96.9	3.42694	2.29259	3.9	0.852928
ORAI	IND	Asia	25.9833	79.4667	37.9364	99.1	3.95487	2.17995	-6.26364	-0.0552571
JAUNPUR	IND	Asia	25.7333	82.6833	37.5887	80.5	2.26762	2.2155	-7.13636	0.223897
JHANSI	IND	Asia	25.4333	78.5833	37.8956	103.1	4.48845	2.20441	-6.08182	-0.205802
AMROHA	IND	Asia	28.9089	78.4548	37.4415	84.8	2.49791	2.56767	3.16364	0.295633
Kanpur	IND	Asia	26.4667	80.35	37.9072	92.2	3.30854	2.19611	-5.89091	0.267776
LAKHIMPUR	IND	Asia	27.95	80.7667	37.3875	81.8	2.3621	2.43509	-5.65454	0.426775
LALITPUR	IND	Asia	24.6833	78.4167	37.5363	105.4	4.83719	2.38042	-5.69091	-0.0851946
LUCKNOW	IND	Asia	26.85	80.9167	37.5418	85.2	2.60209	2.28921	-6.16364	0.362814
MATHURA	IND	Asia	27.5	77.6833	38.0066	102.8	3.73827	2.23983	5.43636	0.765944
MAUNATHBHANJAN	IND	Asia	25.9033	83.5722	37.4555	74.3	1.78327	2.28794	-10.6091	-0.0444063
MEERUT	IND	Asia	28.9833	77.7	37.6043	89.1	2.78746	2.47958	5.28181	0.67733
MIRZAPURCUMVINDHYACHAL	IND	Asia	25.15	82.5833	37.6434	86.2	2.70702	2.14767	-5.34546	0.177439
CHANDAUSI	IND	Asia	28.45	78.7667	37.5693	87.6	2.61163	2.49577	2.78181	0.366008
MORADABAD	IND	Asia	28.8333	78.7833	37.3556	83.2	2.44538	2.60375	2.29091	0.284386
SAMBHAL	IND	Asia	28.5833	78.55	37.3556	83.2	2.44538	2.60375	2.29091	0.284386
MUZAFFARNAGAR	IND	Asia	29.4667	77.6833	37.2548	86	2.46933	2.65548	5.63636	0.537773
HALDWANICUMKATHGOD	IND	Asia	29.1846	79.5212	34.1654	66.7	1.51819	3.97452	-3.93636	-0.0249556
PILIBHIT	IND	Asia	28.6333	79.8	37.1627	81.1	2.34549	2.69966	2.46364	0.320082
RAEBARELI	IND	Asia	26.2167	81.2333	37.5885	85.5	2.5344	2.19912	-7.77273	0.157115
RAMPUR	IND	Asia	28.74	79.02	37.2873	81.4	2.36148	2.63121	2.4	0.269687
SAHARANPUR	IND	Asia	29.9667	77.55	36.9636	79	2.09086	2.76772	1.27273	0.323621
SHAHJAHANPUR	IND	Asia	27.83	79.87	37.6111	88.3	2.79413	2.46586	3.57273	0.739129
SITAPUR	IND	Asia	27.53	80.65	37.3875	81.8	2.3621	2.43509	-5.65454	0.426775
UNNAO	IND	Asia	26.5333	80.5	37.5418	85.2	2.60209	2.28921	-6.16364	0.362814
VARANASI	IND	Asia	25.3333	83	37.6434	86.2	2.70702	2.14767	-5.34546	0.177439
BANKURA	IND	Asia	23.25	87.0667	36.9693	38.1	0.330149	2.37576	-8.44546	-0.0475031
ASANSOL	IND	Asia	23.6833	86.9833	36.8958	64.2	1.02037	2.43397	-4.07273	0.0191878
BARDDHAMAN	IND	Asia	23.23	87.86	36.8782	23.2	0.152759	2.32921	-6.43636	-0.0168699
DURGAPUR	IND	Asia	23.48	87.32	36.9693	38.1	0.330149	2.37576	-8.44546	-0.0475031
JAMURIA	IND	Asia	23.7	87.0833	36.9569	51.5	0.616187	2.40019	-5.13636	-0.0340749
KULTI	IND	Asia	23.7333	86.85	36.8958	64.2	1.02037	2.43397	-4.07273	0.0191878
RANIGANJ	IND	Asia	23.62	87.13	36.9569	51.5	0.616187	2.40019	-5.13636	-0.0340749
BALURGHAT	IND	Asia	25.2167	88.7667	36.1385	13.5	0.0989118	2.70889	-2.40909	-0.0204036
DARJILING	IND	Asia	27.0333	88.2667	22.4927	0	0	4.91961	0	0
SILIGURI	IND	Asia	26.7	88.4333	33.0749	1.4	0.00853722	3.64854	-0.872727	0.000377343
BALLY	IND	Asia	22.6461	88.3403	36.7562	1.8	0.00630739	2.37041	-0.109091	0.00299869
Haora	IND	Asia	22.5892	88.3103	36.7562	1.8	0.00630739	2.37041	-0.109091	0.00299869
ULUBERIA	IND	Asia	22.4717	88.1136	36.3468	0.1	0.000107245	2.42704	0.1	0.000107245
BAIDYABATI	IND	Asia	22.785	88.3247	36.7562	1.8	0.00630739	2.37041	-0.109091	0.00299869
BANSBERIA	IND	Asia	22.9719	88.3994	36.7562	1.8	0.00630739	2.37041	-0.109091	0.00299869
BHADRESWAR	IND	Asia	22.8244	88.3506	36.7562	1.8	0.00630739	2.37041	-0.109091	0.00299869
CHAMPDANI	IND	Asia	22.7978	88.3658	36.7562	1.8	0.00630739	2.37041	-0.109091	0.00299869
CHANDANNAGAR	IND	Asia	22.8692	88.3772	36.7562	1.8	0.00630739	2.37041	-0.109091	0.00299869
HUGLICHINSURAH	IND	Asia	22.9	88.4	36.7562	1.8	0.00630739	2.37041	-0.109091	0.00299869
RISHRA	IND	Asia	22.7142	88.3478	36.7562	1.8	0.00630739	2.37041	-0.109091	0.00299869
SERAMPORE	IND	Asia	22.7528	88.3422	36.7562	1.8	0.00630739	2.37041	-0.109091	0.00299869
UTTARPARAKOTRUNG	IND	Asia	22.66	88.35	36.7562	1.8	0.00630739	2.37041	-0.109091	0.00299869
DABGRAM	IND	Asia	26.74	88.49	33.0749	1.4	0.00853722	3.64854	-0.872727	0.000377343
Kolkata	IND	Asia	22.5697	88.3697	36.7562	1.8	0.00630739	2.37041	-0.109091	0.00299869
ENGLISHBAZAR	IND	Asia	25	88.15	37.2361	20.3	0.191064	1.9813	-1.97273	0.0091522
Haldia	IND	Asia	22.08	88.09	36.3468	0.1	0.000107245	2.42704	0.1	0.000107245
KHARAGPUR	IND	Asia	22.33	87.318	36.687	2.4	0.00576874	2.44665	-1.96364	-0.00230638
MEDINIPUR	IND	Asia	22.4333	87.3333	36.687	2.4	0.00576874	2.44665	-1.96364	-0.00230638
BAHARAMPUR	IND	Asia	24.1	88.25	36.6955	27.1	0.251072	2.45566	-4.44545	-0.016582
KRISHNANAGAR	IND	Asia	23.4	88.5	36.5847	4.1	0.0175994	2.45929	0.0999999	-0.000151662
NABADWIP	IND	Asia	23.4167	88.3667	36.7734	12.7	0.0663211	2.38336	-0.390909	0.0042276
SANTIPUR	IND	Asia	23.25	88.4333	36.7734	12.7	0.0663211	2.38336	-0.390909	0.0042276
ASHOKNAGARKALYANGARH	IND	Asia	19.25	73.15	35.7733	17.7	0.0788757	2.73553	-20.2091	-0.132927
BARANAGAR	IND	Asia	22.64	88.3715	36.7562	1.8	0.00630739	2.37041	-0.109091	0.00299869
BARASAT	IND	Asia	22.72	88.48	36.7562	1.8	0.00630739	2.37041	-0.109091	0.00299869
BARRACKPUR	IND	Asia	22.76	88.38	36.7562	1.8	0.00630739	2.37041	-0.109091	0.00299869
BASIRHAT	IND	Asia	22.6572	88.8942	36.5465	0.5	0.00127601	2.43991	0.409091	0.000648847
BHATPARA	IND	Asia	22.8714	88.4089	36.7562	1.8	0.00630739	2.37041	-0.109091	0.00299869
BIDHANNAGAR	IND	Asia	22.57	88.42	36.7562	1.8	0.00630739	2.37041	-0.109091	0.00299869
HABRA	IND	Asia	22.8344	88.6275	36.5465	0.5	0.00127601	2.43991	0.409091	0.000648847
HALISAHAR	IND	Asia	22.9497	88.4194	36.7562	1.8	0.00630739	2.37041	-0.109091	0.00299869
KAMARHATI	IND	Asia	22.6711	88.3747	36.7562	1.8	0.00630739	2.37041	-0.109091	0.00299869
KANCHRAPARA	IND	Asia	22.97	88.4319	36.7562	1.8	0.00630739	2.37041	-0.109091	0.00299869
KHARDAHA	IND	Asia	22.7186	88.3781	36.7562	1.8	0.00630739	2.37041	-0.109091	0.00299869
MADHYAMGRAM	IND	Asia	22.7	88.45	36.7562	1.8	0.00630739	2.37041	-0.109091	0.00299869
NAIHATI	IND	Asia	22.91	88.43	36.7562	1.8	0.00630739	2.37041	-0.109091	0.00299869
NORTHDUMDUM	IND	Asia	22.64	88.41	36.7562	1.8	0.00630739	2.37041	-0.109091	0.00299869
RAJARHATGOPALPUR	IND	Asia	22.52	88.27	36.7562	1.8	0.00630739	2.37041	-0.109091	0.00299869
SOUTHDUMDUM	IND	Asia	22.65	88.43	36.7562	1.8	0.00630739	2.37041	-0.109091	0.00299869
PURULIYA	IND	Asia	23.3333	86.3667	36.8236	69.3	1.16604	2.44035	-5.24545	-0.0588316
RAJPUR	IND	Asia	22.437	88.37	36.3468	0.1	0.000107245	2.42704	0.1	0.000107245
MAHESHTALA	IND	Asia	22.51	88.23	36.7562	1.8	0.00630739	2.37041	-0.109091	0.00299869
RAJPURSONARPUR	IND	Asia	22.4125	88.4181	36.3468	0.1	0.000107245	2.42704	0.1	0.000107245
RAIGANJ	IND	Asia	25.6167	88.1167	35.8245	16.2	0.139503	2.77271	-4.07273	-0.0136317
Abadan	IRN	Asia	30.3525	48.2958	38.1679	229.6	22.3427	1.58443	5.69092	0.0897484
Ahvaz	IRN	Asia	31.3292	48.6911	38.0376	212	20.5154	1.99926	1.09091	-0.208071
Amol	IRN	Asia	36.4708	52.3633	32.7042	45.9	0.425369	3.97103	-21.7364	-0.341297
Andimeshk	IRN	Asia	32.46	48.3592	37.8212	203.1	19.5009	2.12303	-3.89999	-0.617849
Arak	IRN	Asia	34.0856	49.6839	32.0472	143.3	8.32513	4.06226	-10.4273	-0.604365
Ardebil	IRN	Asia	38.2494	48.3014	27.7437	23.2	0.138925	5.04812	-39.2545	-0.411626
Bandar Abbas	IRN	Asia	27.25	56.25	36.7653	227.1	6.94088	2.50655	-1.89999	-0.882747
Bandare Anzali	IRN	Asia	37.4711	49.4622	33.5643	18.3	0.0875766	3.73943	-21.6091	-0.156616
Birjand	IRN	Asia	32.8911	59.2445	31.5902	204.3	11.4288	4.30946	-10.9727	-1.52464
Bojnurd	IRN	Asia	37.4794	57.3214	30.2131	118.9	3.62675	4.73332	-15.2818	-0.867589
Borujerd	IRN	Asia	33.8667	48.8333	29.7318	151.7	9.73011	4.59269	-9.84546	-0.776848
Bukan	IRN	Asia	36.53	46.2	29.6159	126.6	4.23614	4.67147	-9.49091	-0.456813
Dezful	IRN	Asia	32.3803	48.4047	37.8212	203.1	19.5009	2.12303	-3.89999	-0.617849
Esfahan	IRN	Asia	32.68	51.68	32.857	157.1	9.99376	3.91571	-11.0818	-0.522407
Eslamshahr	IRN	Asia	35.5645	51.2558	31.3216	132.6	4.57117	4.2829	-17.6727	-0.924143
Gonbad	IRN	Asia	37.255	55.1714	34.2937	107.3	1.86299	3.64288	-6.79091	-0.295662
Gorgan	IRN	Asia	36.833	54.483	32.1406	39.7	0.270487	4.14863	-31.3909	-0.404405
Hamadan	IRN	Asia	34.7961	48.5158	29.3296	139.6	7.50276	4.55492	-10.1273	-0.605876
Ilam	IRN	Asia	33.638	46.4306	32.5205	183	14.1904	4.07007	-11.5455	-0.936491
Karaj	IRN	Asia	35.8	50.967	32.8926	130	4.52037	3.88157	-13.2727	-0.702899
Kashan	IRN	Asia	33.9836	51.4475	30.8817	148.9	8.70966	4.30247	-12.1909	-0.76505
Kerman	IRN	Asia	30.2939	57.0842	30.1193	202	12.3677	4.44296	-13.0909	-1.774
Kermanshah	IRN	Asia	34.317	47.067	29.2573	147.2	8.69799	4.8657	-15.1636	-1.27186
Khomeynishahr	IRN	Asia	32.6861	51.5319	32.857	157.1	9.99376	3.91571	-11.0818	-0.522407
Khorramabad	IRN	Asia	33.4878	48.3558	31.0845	166.8	12.1026	4.4117	-14.2	-1.2891
Khorramshahr	IRN	Asia	30.4392	48.1792	38.1679	229.6	22.3427	1.58443	5.69092	0.0897484
Khoy	IRN	Asia	38.533	44.967	27.0243	62.7	0.880541	5.00224	-20.3	-0.322509
Mahabad	IRN	Asia	36.7647	45.7217	29.6255	130.4	5.0034	4.74159	-10.9636	-0.534624
Mah Shahr	IRN	Asia	30.65	49.22	37.9787	216.5	19.8673	2.04145	1.68182	-0.331985
Malayer	IRN	Asia	34.2942	48.82	29.395	142.6	8.32466	4.60504	-10.4909	-0.720428
Maragheh	IRN	Asia	37.417	46.217	29.782	117.8	3.23108	4.64326	-10.9273	-0.465625
Marand	IRN	Asia	38.43	45.77	30.5249	95.4	1.86255	4.51873	-14.0545	-0.320232
Marv Dasht	IRN	Asia	29.8742	52.8025	33.2849	183.5	13.0454	3.86439	-15.0455	-0.954528
Mashhad	IRN	Asia	36.255	59.56	31.5255	138.7	5.10857	4.51633	-17.8455	-1.15482
Masjede Soleyman	IRN	Asia	31.9364	49.3039	37.4441	196.7	17.9658	2.28184	-6.48183	-0.211424
Mehrshahr	IRN	Asia	35.8389	50.8833	32.8926	130	4.52037	3.88157	-13.2727	-0.702899
Myandoab	IRN	Asia	36.9611	46.1092	29.6159	126.6	4.23614	4.67147	-9.49091	-0.456813
Najafâbâd	IRN	Asia	33.4664	52.52	34.519	176.2	11.9011	3.40845	-14.3455	-0.733936
Neyshâbûr	IRN	Asia	36.2097	58.7989	31.7593	144.1	5.54123	4.44005	-12.7182	-1.12542
Orumiyeh	IRN	Asia	37.533	45	29.1569	110.9	2.89537	4.80177	-12.9182	-0.438293
Qaem Shahr	IRN	Asia	36.4656	52.8589	34.2984	43.8	0.33137	3.4908	-17.2	-0.220744
Qarchak	IRN	Asia	35.4395	51.5689	35.7402	161.4	7.84243	2.95933	-14.6909	-0.749335
Qazvîn	IRN	Asia	36.267	50	30.5562	74.4	1.03602	4.46644	-24.8727	-0.553493
Qom	IRN	Asia	34.65	50.95	35.3197	155.1	8.8219	3.05618	-12.6273	-0.833638
Rafsanjan	IRN	Asia	30.4067	55.9939	32.6574	205.7	13.9503	3.92038	-10.0273	-1.63422
Rasht	IRN	Asia	37.2794	49.5858	35.0496	16.6	0.0683183	3.27678	-18.5818	-0.116228
Sabzevar	IRN	Asia	36.2197	57.6719	32.9967	147.7	6.68447	4.03612	-13.1182	-1.07605
Sanandaj	IRN	Asia	35.3097	46.9989	27.6095	142.7	7.33684	5.08772	-12.6636	-0.949396
Saqqez	IRN	Asia	36.2453	46.2753	28.5711	134.2	5.62394	4.88516	-11.3455	-0.624317
Sari	IRN	Asia	36.5678	53.0586	35.3943	36.7	0.254147	3.11273	-17.6636	-0.198789
Sâveh	IRN	Asia	35.0095	50.3733	31.7907	135.2	5.84094	4.10974	-13.1636	-1.03059
Semnan	IRN	Asia	35.5753	53.3942	30.2034	107.9	2.00304	4.54017	-17.1	-0.740719
Shahr Kord	IRN	Asia	32.3255	50.8644	28.773	158.5	9.80573	4.70028	-14.8636	-0.996459
Shâhrûd	IRN	Asia	36.4203	54.9606	32.4396	105.6	1.69974	4.15123	-14.5818	-0.686657
Shiraz	IRN	Asia	29.615	52.5383	33.2849	183.5	13.0454	3.86439	-15.0455	-0.954528
Sîrjân	IRN	Asia	29.4514	55.6717	32.2971	215.3	13.9867	4.01757	-10.0636	-1.84276
Tabriz	IRN	Asia	38.083	46.3	29.2117	87.8	1.44794	4.82432	-17.6545	-0.483658
Tehran	IRN	Asia	35.6719	51.4245	31.3216	132.6	4.57117	4.2829	-17.6727	-0.924143
Torbat Heydarîyeh	IRN	Asia	35.2817	59.23	32.4005	167.3	8.11971	4.251	-17.2455	-1.37085
Varamin	IRN	Asia	35.3331	51.6411	35.7402	161.4	7.84243	2.95933	-14.6909	-0.749335
Yazd	IRN	Asia	31.8972	54.3675	33.7352	200.9	14.8171	3.64111	-9.00909	-1.11482
Zabol	IRN	Asia	31.0272	61.4994	36.8134	242.5	19.3356	2.49762	-5.31818	-0.800983
Zâhedân	IRN	Asia	29.4978	60.8728	32.5798	232	16.4507	3.82811	-9	-1.87303
Zanjân	IRN	Asia	36.6644	48.4856	26.3575	61.5	0.537086	5.05597	-37.1364	-0.786274
ad-Diwaniyah	IRQ	Asia	31.9878	44.9256	37.7396	235.7	21.0969	1.81931	6.79091	0.424231
al-Amarah	IRQ	Asia	31.85	47.17	37.9946	225.7	21.8162	1.76291	4.06363	-0.265326
al-Basrah	IRQ	Asia	30.5	47.83	37.9651	233.4	22.5002	1.74987	5.94545	0.0455589
al-Fallujah	IRQ	Asia	33.3561	43.7828	37.3849	221.2	18.3174	2.0064	7.83636	0.510988
al-Hillah	IRQ	Asia	32.4825	44.4314	37.5924	232	20.1524	1.90839	7.45454	0.447165
al-Kufah	IRQ	Asia	32.0317	44.3931	37.5924	232	20.1524	1.90839	7.45454	0.447165
al-Kut	IRQ	Asia	32.5	45.8333	37.9333	228.1	21.448	1.75418	6.55455	0.36834
al-Mawsil	IRQ	Asia	36.335	43.1189	36.2242	164.9	11.4103	2.57838	-3.28183	0.286587
an-Najaf	IRQ	Asia	31.9833	44.3333	37.6238	236	20.6997	1.87415	6.45454	0.463987
an-Nasiriyah	IRQ	Asia	31.0333	46.2667	37.9473	238.9	22.5254	1.71456	7.89999	0.301767
ar-Ramadi	IRQ	Asia	33.4167	43.3	37.262	220.3	17.3963	2.05154	7.02728	0.444895
as-Samawah	IRQ	Asia	31.3128	45.2861	37.9118	238.6	22.1261	1.74246	6.41818	0.548712
as-Sulaymaniyah	IRQ	Asia	35.5617	45.4408	33.9144	155.5	9.53846	3.30216	-8.86363	-0.189393
az-Zubayr	IRQ	Asia	30.39	47.71	38.108	233.7	22.6831	1.62201	5.06363	0.145494
Baqubah	IRQ	Asia	33.75	44.6411	37.7722	213.8	18.8665	1.85583	4.61818	0.35243
Irbil	IRQ	Asia	36.19	44.0089	34.5561	155.9	9.75362	3.14727	-6.55455	-0.120087
Karbala	IRQ	Asia	32.5983	44.0239	37.492	225.5	19.3856	1.9749	6.22728	0.482914
Kirkuk	IRQ	Asia	35.4681	44.3922	37.5421	187.1	15.1148	2.05722	-2.44545	0.249463
Tall Afar	IRQ	Asia	36.3739	42.4506	36.0945	168.1	10.7727	2.65039	-0.990906	0.531593
Bagdad	IRQ	Asia	33.3352	44.3926	37.3766	220	18.5198	2.00763	5.90909	0.360788
Ashdod	ISR	Asia	31.75	34.6667	32.8686	0.3	0.000961224	4.71127	-9.60909	-0.0300441
Bane Beraq	ISR	Asia	32.0903	34.8397	32.6861	0.3	0.000535355	4.65009	-4.60909	-0.0102619
Bat Yam	ISR	Asia	32.0231	34.7503	32.6861	0.3	0.000535355	4.65009	-4.60909	-0.0102619
Be'er Sheva	ISR	Asia	31.2333	34.7833	33.307	4.2	0.0168651	4.59006	-21.6182	-0.104429
Holon	ISR	Asia	32.0114	34.7722	32.6861	0.3	0.000535355	4.65009	-4.60909	-0.0102619
Netanya	ISR	Asia	32.3336	34.8578	32.6861	0.3	0.000535355	4.65009	-4.60909	-0.0102619
PetahTigwa	ISR	Asia	32.083	34.883	32.6861	0.3	0.000535355	4.65009	-4.60909	-0.0102619
Ramat Gan	ISR	Asia	32.0806	34.8142	32.6861	0.3	0.000535355	4.65009	-4.60909	-0.0102619
Rishon Le Ziyyon	ISR	Asia	31.9642	34.8044	32.8686	0.3	0.000961224	4.71127	-9.60909	-0.0300441
Amman	JOR	Asia	31.95	35.9333	32.6483	34.9	0.21603	4.56438	-64.0091	-0.511904
Irbid	JOR	Asia	32.5556	35.85	32.6195	4.5	0.0171991	4.90727	-25.1364	-0.105849
Russeifa	JOR	Asia	32.02	36.02	31.7327	46.7	0.339965	4.86577	-62.7545	-0.632511
Wadi Essier	JOR	Asia	31.95	35.82	32.6483	34.9	0.21603	4.56438	-64.0091	-0.511904
Zarqa	JOR	Asia	32.0833	36.1	31.7327	46.7	0.339965	4.86577	-62.7545	-0.632511
Abiko	JPN	Asia	35.867	140	30.4534	0	0	4.71622	-1.18182	-0.00107723
Ageo	JPN	Asia	35.9717	139.592	31.0382	0	0	4.6229	-0.909091	-0.00207504
Aizuwakamatsu	JPN	Asia	37.49	139.93	25.4314	0	0	5.42949	-7.81818	-0.00831977
Akishima	JPN	Asia	35.6833	139.383	29.1159	0	0	5.01068	-1.54545	-0.0025644
Akita	JPN	Asia	39.7167	140.117	27.3566	0	0	5.33575	-6.90909	-0.00777036
Amagasaki	JPN	Asia	34.7	135.383	31.7613	0	0	4.4388	-2.18182	-0.00295456
Aomori	JPN	Asia	40.8167	140.75	26.2863	0	0	5.47835	-9.81818	-0.0135358
Asahikawa	JPN	Asia	43.7667	142.367	23.8847	0	0	5.53645	-17.0909	-0.0312446
Asaka	JPN	Asia	35.8081	139.603	31.0382	0	0	4.6229	-0.909091	-0.00207504
Ashikaga	JPN	Asia	36.35	139.433	30.1507	0	0	4.89816	-1.81818	-0.00339294
Beppu	JPN	Asia	33.2781	131.498	29.0592	0	0	4.86642	-0.545455	-1.35479e-05
Chiba	JPN	Asia	35.5	140.333	30.4534	0	0	4.71622	-1.18182	-0.00107723
Chofu	JPN	Asia	35.6592	139.554	31.0382	0	0	4.6229	-0.909091	-0.00207504
Daito	JPN	Asia	34.72	135.63	31.377	0	0	4.5315	-1.45455	-0.00185127
Ebetsu	JPN	Asia	43.1081	141.551	24.7533	0	0	5.55627	-11.5455	-0.0158847
Fuchu	JPN	Asia	35.67	139.48	29.1159	0	0	5.01068	-1.54545	-0.0025644
Fuji	JPN	Asia	35.17	138.69	28.352	0	0	5.0486	-1.72727	-0.00215767
Fujieda	JPN	Asia	34.88	138.26	31.2997	0	0	4.47647	-0.272727	-2.52073e-05
Fujimi	JPN	Asia	35.87	139.54	31.0382	0	0	4.6229	-0.909091	-0.00207504
Fujinomiya	JPN	Asia	35.22	138.61	28.352	0	0	5.0486	-1.72727	-0.00215767
Fukaya	JPN	Asia	36.21	139.28	30.1507	0	0	4.89816	-1.81818	-0.00339294
Fukui	JPN	Asia	36	136.25	30.1616	0	0	4.8855	-1.81818	-0.00245883
Fukuoka	JPN	Asia	33.5	130.5	31.4111	0	0	4.40531	-0.272727	0
Fukushima	JPN	Asia	37.75	140.47	26.0659	0	0	5.41219	-6.81818	-0.00841519
Fukuyama	JPN	Asia	34.583	133.333	29.6023	0	0	4.8224	-2.72727	-0.0060218
Funabashi	JPN	Asia	35.6997	139.983	31.0382	0	0	4.6229	-0.909091	-0.00207504
Gifu	JPN	Asia	35.4167	136.75	31.4953	0	0	4.52939	-1.63636	-0.00185842
Habikino	JPN	Asia	34.56	135.61	31.377	0	0	4.5315	-1.45455	-0.00185127
Hachinohe	JPN	Asia	40.5	141.5	25.8519	0	0	5.52316	-10.5455	-0.0159143
Hachioji	JPN	Asia	35.6597	139.329	29.1159	0	0	5.01068	-1.54545	-0.0025644
Hamamatsu	JPN	Asia	34.7	137.733	31.397	0	0	4.50506	-0.181818	-5.66477e-05
Higashihiroshima	JPN	Asia	34.44	132.72	31.5448	0	0	4.42829	-0.181818	-5.38949e-05
Higashikurume	JPN	Asia	35.76	139.53	31.0382	0	0	4.6229	-0.909091	-0.00207504
Higashimurayama	JPN	Asia	35.7633	139.47	29.1159	0	0	5.01068	-1.54545	-0.0025644
Higashiosaka	JPN	Asia	34.667	135.583	31.377	0	0	4.5315	-1.45455	-0.00185127
Hikone	JPN	Asia	35.27	136.24	30.5127	0	0	4.76104	-2.90909	-0.00497914
Hino	JPN	Asia	35.6772	139.401	29.1159	0	0	5.01068	-1.54545	-0.0025644
Hirakata	JPN	Asia	34.8	135.633	31.377	0	0	4.5315	-1.45455	-0.00185127
Hirosaki	JPN	Asia	40.567	140.467	26.8862	0	0	5.43493	-7.54545	-0.0101322
Hofu	JPN	Asia	34.05	131.57	29.7992	0	0	4.81637	-0.636364	-0.000319333
Hoya	JPN	Asia	35.74	139.58	31.0382	0	0	4.6229	-0.909091	-0.00207504
Ibaraki	JPN	Asia	34.8167	135.567	31.377	0	0	4.5315	-1.45455	-0.00185127
Ichihara	JPN	Asia	35.533	140.1	30.4534	0	0	4.71622	-1.18182	-0.00107723
Ichikawa	JPN	Asia	35.7219	139.93	31.0382	0	0	4.6229	-0.909091	-0.00207504
Ichinomiya	JPN	Asia	35.333	136.833	31.4953	0	0	4.52939	-1.63636	-0.00185842
Iida	JPN	Asia	35.52	137.83	23.0459	0	0	5.43871	-13.6364	-0.0222685
Ikeda	JPN	Asia	34.82	135.43	31.7613	0	0	4.4388	-2.18182	-0.00295456
Ikoma	JPN	Asia	34.7	135.72	31.377	0	0	4.5315	-1.45455	-0.00185127
Imabari	JPN	Asia	34.06	133	31.5448	0	0	4.42829	-0.181818	-5.38949e-05
Inazawa	JPN	Asia	35.25	136.77	31.4953	0	0	4.52939	-1.63636	-0.00185842
Iruma	JPN	Asia	35.83	139.38	29.1159	0	0	5.01068	-1.54545	-0.0025644
Isesaki	JPN	Asia	36.32	139.2	30.1507	0	0	4.89816	-1.81818	-0.00339294
Itami	JPN	Asia	34.8	135.4	31.7613	0	0	4.4388	-2.18182	-0.00295456
Iwaki	JPN	Asia	37.05	140.88	27.315	0	0	5.26496	-5.81818	-0.00749776
Iwatsuki	JPN	Asia	35.9489	139.698	31.0382	0	0	4.6229	-0.909091	-0.00207504
Izumi	JPN	Asia	34.48	135.42	31.7321	0	0	4.4007	-0.0909091	-0.000121914
Kadoma	JPN	Asia	34.73	135.59	31.377	0	0	4.5315	-1.45455	-0.00185127
Kagoshima	JPN	Asia	31.61	130.53	31.4682	0	0	4.23848	0	0
Kakamigahara	JPN	Asia	35.41	136.89	31.4953	0	0	4.52939	-1.63636	-0.00185842
Kamagaya	JPN	Asia	35.77	140.01	30.4534	0	0	4.71622	-1.18182	-0.00107723
Kanazawa	JPN	Asia	36.5667	136.65	30.2711	0	0	4.85476	-2	-0.00192464
Kashihara	JPN	Asia	34.5	135.8	31.377	0	0	4.5315	-1.45455	-0.00185127
Kashiwa	JPN	Asia	35.8572	139.97	31.0382	0	0	4.6229	-0.909091	-0.00207504
Kasugai	JPN	Asia	35.25	136.95	31.4953	0	0	4.52939	-1.63636	-0.00185842
Kasukabe	JPN	Asia	35.9828	139.756	31.0382	0	0	4.6229	-0.909091	-0.00207504
Kawachinagano	JPN	Asia	34.48	135.57	28.9287	0	0	4.95845	-0.0909091	-0.00012456
Kawagoe	JPN	Asia	35.9144	139.487	29.1159	0	0	5.01068	-1.54545	-0.0025644
Kawaguchi	JPN	Asia	35.8083	139.723	31.0382	0	0	4.6229	-0.909091	-0.00207504
Kawanishi	JPN	Asia	34.8167	135.417	31.7613	0	0	4.4388	-2.18182	-0.00295456
Kawasaki	JPN	Asia	35.5231	139.718	31.0382	0	0	4.6229	-0.909091	-0.00207504
Kiryu	JPN	Asia	36.43	139.33	30.1507	0	0	4.89816	-1.81818	-0.00339294
Kishiwada	JPN	Asia	34.467	135.39	31.7321	0	0	4.4007	-0.0909091	-0.000121914
Kitakyushu	JPN	Asia	33.8333	130.833	31.2415	0	0	4.49939	-0.636364	-0.000117295
Kitami	JPN	Asia	43.81	143.89	21.4911	0.2	0.000849753	5.63345	-19.3455	-0.047487
Kobe	JPN	Asia	34.6833	135.167	31.7613	0	0	4.4388	-2.18182	-0.00295456
Kochi	JPN	Asia	33.56	133.54	28.8228	0	0	4.89731	-0.181818	-0.000194146
Kodaira	JPN	Asia	35.7331	139.484	29.1159	0	0	5.01068	-1.54545	-0.0025644
Kofu	JPN	Asia	35.65	138.583	24.5871	0	0	5.44331	-5.63636	-0.00971853
Koganei	JPN	Asia	35.6967	139.502	31.0382	0	0	4.6229	-0.909091	-0.00207504
Komaki	JPN	Asia	35.3	136.91	31.4953	0	0	4.52939	-1.63636	-0.00185842
Komatsu	JPN	Asia	36.41	136.44	30.1616	0	0	4.8855	-1.81818	-0.00245883
Koriyama	JPN	Asia	37.41	140.38	28.1569	0	0	5.19938	-2.27273	-0.00249862
Koshigaya	JPN	Asia	35.8833	139.783	31.0382	0	0	4.6229	-0.909091	-0.00207504
Kumagaya	JPN	Asia	36.15	139.367	30.1507	0	0	4.89816	-1.81818	-0.00339294
Kumamoto	JPN	Asia	32.8	130.717	31.2623	0	0	4.37199	-0.454545	-2.37217e-05
Kurashiki	JPN	Asia	34.6	133.717	30.8775	0.3	0.000176109	4.57045	-3.88182	-0.00924984
Kure	JPN	Asia	34.233	132.57	31.5448	0	0	4.42829	-0.181818	-5.38949e-05
Kurume	JPN	Asia	33.3167	130.517	31.4111	0	0	4.40531	-0.272727	0
Kusatsu	JPN	Asia	35.0167	135.967	30.2794	0	0	4.77635	-4.18182	-0.00693015
Kuwana	JPN	Asia	35.08	136.7	31.4953	0	0	4.52939	-1.63636	-0.00185842
Kyoto	JPN	Asia	35	135.75	30.2794	0	0	4.77635	-4.18182	-0.00693015
Machida	JPN	Asia	35.5447	139.451	29.1159	0	0	5.01068	-1.54545	-0.0025644
Maebashi	JPN	Asia	36.3833	139.067	30.1507	0	0	4.89816	-1.81818	-0.00339294
Matsubara	JPN	Asia	34.57	135.55	31.377	0	0	4.5315	-1.45455	-0.00185127
Matsudo	JPN	Asia	35.77	139.9	31.0382	0	0	4.6229	-0.909091	-0.00207504
Matsue	JPN	Asia	35.4667	133.067	29.0119	0	0	4.94968	-5.36364	-0.0117817
Matsumoto	JPN	Asia	36.3	137.967	25.877	0	0	5.42277	-6.36364	-0.0105897
Matsuyama	JPN	Asia	33.8417	132.758	31.1148	0	0	4.49529	-0.0909091	-2.53834e-05
Mino	JPN	Asia	34.83	135.47	31.7613	0	0	4.4388	-2.18182	-0.00295456
Misato	JPN	Asia	35.83	139.88	31.0382	0	0	4.6229	-0.909091	-0.00207504
Mishima	JPN	Asia	35.12	138.92	28.352	0	0	5.0486	-1.72727	-0.00215767
Mitaka	JPN	Asia	35.7	139.567	31.0382	0	0	4.6229	-0.909091	-0.00207504
Mito	JPN	Asia	36.3667	140.467	29.7789	0	0	4.9129	-3.09091	-0.00286993
Miyakonojo	JPN	Asia	31.72	131.06	31.3798	0	0	4.25794	0	0
Miyazaki	JPN	Asia	32.25	131.5	29.1036	0	0	4.7939	-0.272727	0
Moriguchi	JPN	Asia	34.733	135.567	31.377	0	0	4.5315	-1.45455	-0.00185127
Morioka	JPN	Asia	39.7	141.15	24.2629	0	0	5.56618	-15.6364	-0.0269191
Nagano	JPN	Asia	36.65	138.18	25.1584	0	0	5.44393	-10.4545	-0.0140572
Nagaoka	JPN	Asia	37.45	138.833	29.3902	0	0	5.00488	-1.54545	-0.00167109
Nagareyama	JPN	Asia	35.8511	139.897	31.0382	0	0	4.6229	-0.909091	-0.00207504
Nagoya	JPN	Asia	35.1667	136.917	31.4953	0	0	4.52939	-1.63636	-0.00185842
Naha	JPN	Asia	26.2122	127.678	33.6173	0	0	3.48484	0	0
Nara	JPN	Asia	34.6833	135.833	31.377	0	0	4.5315	-1.45455	-0.00185127
Narashino	JPN	Asia	35.683	140.033	30.4534	0	0	4.71622	-1.18182	-0.00107723
Neyagawa	JPN	Asia	34.7	135.67	31.377	0	0	4.5315	-1.45455	-0.00185127
Niigata	JPN	Asia	37.9167	139.05	28.5759	0	0	5.15476	-2.90909	-0.00305517
Niihama	JPN	Asia	33.96	133.27	28.6479	0	0	4.92195	-0.454545	-0.000386614
Niiza	JPN	Asia	35.81	139.55	31.0382	0	0	4.6229	-0.909091	-0.00207504
Nishinomiya	JPN	Asia	34.733	135.367	31.7613	0	0	4.4388	-2.18182	-0.00295456
Nobeoka	JPN	Asia	32.58	131.68	30.7223	0	0	4.46828	-0.363636	-1.12973e-05
Noda	JPN	Asia	35.9464	139.863	31.0382	0	0	4.6229	-0.909091	-0.00207504
Numazu	JPN	Asia	35.133	138.833	28.352	0	0	5.0486	-1.72727	-0.00215767
Obihiro	JPN	Asia	42.933	143.167	23.1454	0.1	0.000142136	5.56299	-9.99091	-0.0210988
Ogaki	JPN	Asia	35.367	136.6	31.4953	0	0	4.52939	-1.63636	-0.00185842
Okayama	JPN	Asia	34.65	133.917	30.8775	0.3	0.000176109	4.57045	-3.88182	-0.00924984
Ome	JPN	Asia	35.7844	139.25	29.1159	0	0	5.01068	-1.54545	-0.0025644
Omiya	JPN	Asia	35.9122	139.623	31.0382	0	0	4.6229	-0.909091	-0.00207504
Omuta	JPN	Asia	33.0333	130.45	31.4087	0	0	4.39677	-0.181818	0
Osaka	JPN	Asia	34.6667	135.5	31.377	0	0	4.5315	-1.45455	-0.00185127
Ota	JPN	Asia	36.3	139.38	30.1507	0	0	4.89816	-1.81818	-0.00339294
Otsu	JPN	Asia	35	135.867	30.2794	0	0	4.77635	-4.18182	-0.00693015
Oyama	JPN	Asia	36.3	139.8	30.2684	0	0	4.84547	-2	-0.00339494
Saga	JPN	Asia	33.32	130.31	31.4087	0	0	4.39677	-0.181818	0
Sagamihara	JPN	Asia	35.5553	139.357	29.1159	0	0	5.01068	-1.54545	-0.0025644
Sakai	JPN	Asia	34.583	135.467	31.7613	0	0	4.4388	-2.18182	-0.00295456
Sakata	JPN	Asia	38.91	139.83	28.7064	0	0	5.17159	-5.09091	-0.00412696
Sakura	JPN	Asia	35.717	140.217	30.4534	0	0	4.71622	-1.18182	-0.00107723
Sanda	JPN	Asia	34.89	135.22	31.7613	0	0	4.4388	-2.18182	-0.00295456
Sasebo	JPN	Asia	33.1653	129.727	31.4616	0	0	4.49446	0	0
Sayama	JPN	Asia	35.8292	139.383	29.1159	0	0	5.01068	-1.54545	-0.0025644
Sendai	JPN	Asia	38.2578	140.886	26.5387	0	0	5.4083	-8.81818	-0.0124858
Seto	JPN	Asia	35.22	137.08	30.9569	0	0	4.63434	-1.09091	-0.000975339
Shimizu	JPN	Asia	35.0167	138.483	24.4759	0	0	5.33318	-7.27273	-0.00970218
Shizuoka	JPN	Asia	34.9667	138.383	31.2997	0	0	4.47647	-0.272727	-2.52073e-05
Soka	JPN	Asia	35.8225	139.807	31.0382	0	0	4.6229	-0.909091	-0.00207504
Suita	JPN	Asia	34.75	135.533	31.377	0	0	4.5315	-1.45455	-0.00185127
Tachikawa	JPN	Asia	35.6989	139.419	29.1159	0	0	5.01068	-1.54545	-0.0025644
Tajimi	JPN	Asia	35.33	137.13	30.9569	0	0	4.63434	-1.09091	-0.000975339
Takamatsu	JPN	Asia	34.3333	134.05	31.1584	0	0	4.49478	-1.27273	-0.00224483
Takaoka	JPN	Asia	36.667	137	30.2711	0	0	4.85476	-2	-0.00192464
Takarazuka	JPN	Asia	34.8	135.35	31.7613	0	0	4.4388	-2.18182	-0.00295456
Takasaki	JPN	Asia	36.333	139	30.1507	0	0	4.89816	-1.81818	-0.00339294
Takatsuki	JPN	Asia	34.85	135.617	31.377	0	0	4.5315	-1.45455	-0.00185127
Tama	JPN	Asia	35.62	139.633	31.0382	0	0	4.6229	-0.909091	-0.00207504
Toda	JPN	Asia	35.82	139.68	31.0382	0	0	4.6229	-0.909091	-0.00207504
Tokorozawa	JPN	Asia	35.7886	139.468	29.1159	0	0	5.01068	-1.54545	-0.0025644
Tokushima	JPN	Asia	34.0667	134.567	31.6525	0	0	4.39612	-1	-0.00189262
Tokuyama	JPN	Asia	34.05	131.8	29.7992	0	0	4.81637	-0.636364	-0.000319333
Tokyo	JPN	Asia	35.6861	139.752	31.0382	0	0	4.6229	-0.909091	-0.00207504
Tomakomai	JPN	Asia	42.65	141.55	24.4463	0	0	5.5317	-10	-0.0153901
Tondabayashi	JPN	Asia	34.52	135.6	31.377	0	0	4.5315	-1.45455	-0.00185127
Toyama	JPN	Asia	36.6833	137.217	30.3409	0	0	4.81235	-1.54545	-0.000967534
Toyota	JPN	Asia	35.083	137.15	30.9569	0	0	4.63434	-1.09091	-0.000975339
Tsuchiura	JPN	Asia	36.09	140.19	29.7789	0	0	4.9129	-3.09091	-0.00286993
Tsuruoka	JPN	Asia	38.73	139.82	28.7064	0	0	5.17159	-5.09091	-0.00412696
Ueda	JPN	Asia	36.4	138.25	25.5279	0	0	5.44793	-7.54545	-0.01288
Uji	JPN	Asia	34.9	135.8	31.377	0	0	4.5315	-1.45455	-0.00185127
Urasoe	JPN	Asia	26.26	127.73	33.6173	0	0	3.48484	0	0
Urawa	JPN	Asia	35.8733	139.648	31.0382	0	0	4.6229	-0.909091	-0.00207504
Urayasu	JPN	Asia	35.66	139.9	31.0382	0	0	4.6229	-0.909091	-0.00207504
Utsunomiya	JPN	Asia	36.55	139.867	27.6791	0	0	5.23303	-4.09091	-0.0036845
Yachiyo	JPN	Asia	35.75	140.001	30.4534	0	0	4.71622	-1.18182	-0.00107723
Yaizu	JPN	Asia	34.87	138.32	31.2997	0	0	4.47647	-0.272727	-2.52073e-05
Yamagata	JPN	Asia	38.25	140.33	26.3295	0	0	5.42402	-7.81818	-0.0103343
Yao	JPN	Asia	34.6	135.617	31.377	0	0	4.5315	-1.45455	-0.00185127
Yatsushiro	JPN	Asia	32.51	130.6	31.2623	0	0	4.37199	-0.454545	-2.37217e-05
Yonago	JPN	Asia	35.44	133.34	29.0119	0	0	4.94968	-5.36364	-0.0117817
Akmola	KAZ	Asia	51.17	71.47	25.4587	59.3	0.591083	5.34166	-46.2455	-1.06805
Aktau	KAZ	Asia	43.65	51.2	30.8884	87.6	1.3985	4.73344	-18.1273	-0.814919
Alma-Ata	KAZ	Asia	43.32	76.92	27.2048	25.9	0.143334	4.78271	-34.9182	-0.310112
Aqtobe	KAZ	Asia	50.2981	57.1814	27.0615	70.3	0.823091	5.40122	-36.3364	-1.17555
Chimkent	KAZ	Asia	42.3	69.6	29.4692	101.8	1.8129	4.51504	-17.9273	-1.09257
Dzhambul	KAZ	Asia	42.9	71.3667	26.8879	47.9	0.371997	4.85376	-34.5545	-0.673994
Ekibastus	KAZ	Asia	51.9945	74.9136	25.2051	45.1	0.357875	5.33064	-49.9	-0.9022
Karaganda	KAZ	Asia	49.7989	73.0994	24.5614	59.2	0.575545	5.43389	-45.1636	-1.01833
Kokshetav	KAZ	Asia	53.2775	69.3883	24.1716	31	0.22368	5.30659	-48.5455	-0.636583
Kostanay	KAZ	Asia	53.22	63.63	25.8063	39.6	0.341324	5.25122	-49.9455	-0.752545
Kzyl-Orda	KAZ	Asia	44.8528	65.5092	32.2746	139.9	4.97423	4.40593	-13.6455	-1.4111
Oral	KAZ	Asia	51.2333	51.3667	27.8893	68.5	0.793067	5.3476	-35.2273	-0.950797
Oskemen	KAZ	Asia	49.9789	82.6103	24.0633	30.3	0.202375	5.12523	-54.4273	-0.55466
Pavlodar	KAZ	Asia	52.3	76.95	25.8894	55.1	0.467616	5.35825	-43.3545	-0.872587
Petropavlovsk	KAZ	Asia	54.8753	69.1628	24.0312	30.4	0.231033	5.13162	-46.6909	-0.551102
Rudny	KAZ	Asia	52.95	63.117	26.1085	44.2	0.381735	5.33474	-51.0727	-0.850214
Semey	KAZ	Asia	50.43	80.27	26.2735	60.9	0.595326	5.22621	-48.7364	-0.93313
Temirtau	KAZ	Asia	50.0544	72.9483	24.6225	59.2	0.559397	5.44711	-48.8	-1.08337
Bishkek	KGZ	Asia	42.87	74.57	21.7569	6.1	0.0150251	4.67114	-24.5364	-0.111929
Chauvay	KGZ	Asia	40.1333	72.1333	27.0577	5.9	0.0211088	4.35395	-27.1	-0.129058
Osh	KGZ	Asia	40.54	72.79	29.6919	45.9	0.307938	4.3456	-24.9182	-0.423475
Bat Dâmbâng	KHM	Asia	13.1	103.2	38.8176	0	0	1.5342	0	0
Phnum Pénh	KHM	Asia	11.55	104.917	38.6124	0	0	1.62338	0	0
Andong	KOR	Asia	36.5656	128.725	30.132	0.1	1.50022e-05	6.30174	-2.71818	-0.00444161
Ansan	KOR	Asia	37.3236	126.822	31.8125	0	0	5.82358	-0.818182	-0.000985077
Anyang	KOR	Asia	37.3925	126.927	31.8125	0	0	5.82358	-0.818182	-0.000985077
Changwon	KOR	Asia	35.267	128.617	31.2308	0	0	5.93768	-0.727273	-0.000938646
Chechon	KOR	Asia	37.1361	128.212	30.0201	0	0	6.26063	-2	-0.00293478
Chinhae	KOR	Asia	35.105	128.783	31.2308	0	0	5.93768	-0.727273	-0.000938646
Chinju	KOR	Asia	35.167	128.1	30.9915	0	0	6.01483	-0.727273	-0.00138426
Chonan	KOR	Asia	36.805	127.154	31.2058	0	0	6.0236	-1.72727	-0.00171121
Chongju	KOR	Asia	36.6342	127.491	31.2058	0	0	6.0236	-1.72727	-0.00171121
Chonju	KOR	Asia	35.8167	127.15	29.5608	0	0	6.40012	-0.727273	-0.00163366
Chuncheon	KOR	Asia	37.8747	127.734	30.8192	0.2	7.76604e-05	6.09225	-1.61818	-0.00272161
Ch'ungju	KOR	Asia	36.9717	127.933	30.3739	0.1	8.38136e-06	6.20917	-2.17273	-0.00305405
Hanam	KOR	Asia	37.54	127.206	31.1107	0	0	6.02841	-0.909091	-0.00104094
Iksan	KOR	Asia	35.9411	126.954	31.9188	0	0	5.81817	-0.454545	-0.000588218
Inch'on	KOR	Asia	37.4536	126.732	31.8125	0	0	5.82358	-0.818182	-0.000985077
Kangnung	KOR	Asia	37.7556	128.896	28.3474	0	0	6.71166	-2.45455	-0.00426528
[truncated: 1,821 more rows]

## Sheet: RCP2.6 SSP2
world_cities.Name1	world_cities.ISO3	world_cities.Continent	world_cities.Latitude	world_cities.Longitude	MMT	EXD	MAG	DELTA.MMT	DELTA.EXD	DELTA.MAG
Buenos Aires	ARG	Americas-South America	-34.6084	-58.3732	28.57	8.8	0.0368041	3.68265	-30.1091	-0.163878
San Isidro	ARG	Americas-South America	-34.4708	-58.5286	29.0199	11.9	0.0500886	3.72128	-32.1	-0.193318
San Miguel	ARG	Americas-South America	-34.5585	-58.7354	28.7266	9.4	0.0398845	3.69504	-31.3273	-0.169601
Berazategui	ARG	Americas-South America	-34.762	-58.2113	28.57	8.8	0.0368041	3.68265	-30.1091	-0.163878
Florencio Varela	ARG	Americas-South America	-34.7966	-58.276	28.57	8.8	0.0368041	3.68265	-30.1091	-0.163878
Merlo	ARG	Americas-South America	-34.6685	-58.7282	28.7266	9.4	0.0398845	3.69504	-31.3273	-0.169601
San Fernando	ARG	Americas-South America	-34.4431	-58.558	29.0199	11.9	0.0500886	3.72128	-32.1	-0.193318
Moreno	ARG	Americas-South America	-34.634	-58.7914	28.7266	9.4	0.0398845	3.69504	-31.3273	-0.169601
Corrientes	ARG	Americas-South America	-27.4712	-58.8396	32.6381	19.3	0.0977767	3.67858	-29.8818	-0.201607
Mendoza	ARG	Americas-South America	-32.8902	-68.844	29.1695	19.4	0.0703598	4.04297	-29.5091	-0.129601
Lichuan	CHN	Asia	30.3007	108.942	28.7768	0	0	5.02384	-0.909091	-0.000962516
Nanchuan	CHN	Asia	29.1609	107.105	30.8109	0.4	0.000249077	4.48743	-1.87273	-0.00390225
Xuanwei	CHN	Asia	26.2078	104.106	25.5446	10	0.0775946	4.99572	-1.63636	-0.0228711
Bordj Arreridj	DZA	Africa	36.0705	4.7786	29.2977	88.6	1.7459	4.20341	-11.4909	-0.481916
Morena	IND	Asia	26.5009	78.0015	37.8133	110.5	4.6678	1.80931	4.22727	0.844611
Jalgaon	IND	Asia	21.0115	75.5759	36.695	111	3.36948	2.00207	-20.5455	-0.557408
Pudukkottai	IND	Asia	10.3842	78.8265	35.5811	3.4	0.00538874	2.2726	-21.9636	-0.0777001
Ede	NGA	Africa	7.7332	4.44737	35.9816	2.5	0.026896	2.25868	-2.13636	-0.00661609
Cabinda	AGO	Africa	-5.55	12.2	33.8742	0	0	1.98067	0	0
Bujumbura	BDI	Africa	-3.37611	29.36	28.503	61.1	0.618158	3.20139	-26.1727	-0.369208
Parakou	BEN	Africa	9.35	2.61667	36.3606	84.2	1.48906	1.75958	-4.25455	-0.11221
Bobo Dioulasso	BFA	Africa	11.2	-4.3	36.2302	158.9	8.31442	2.08599	-5.55455	0.193769
Ouagadougou	BFA	Africa	12.3703	-1.52472	37.0387	194.5	11.0174	1.80177	-7.95454	-0.179786
Gaborone	BWA	Africa	-24.6464	25.9119	31.8911	148.8	2.71882	3.63725	-21.1091	-0.229952
Bangui	CAF	Africa	4.38333	18.6167	33.4582	10.5	0.0509278	2.63207	6.68182	0.0392512
Abidjan	CIV	Africa	5.31667	-4.03333	34.4796	0	0	3.01725	0	0
Bouaké	CIV	Africa	7.68333	-5.03333	34.5518	15.8	0.135068	3.31664	-8.56364	-0.0993151
Daloa	CIV	Africa	6.88333	-6.45	33.8517	0.5	0.00193212	3.44846	0.136364	-0.00223227
Korhogo	CIV	Africa	9.45	-5.63333	34.8121	76	2.06233	3.19339	-9.72727	-0.350434
Yamoussoukro	CIV	Africa	6.81667	-5.28333	34.4136	0.5	0.00265486	3.37276	0.136364	-0.00137355
Bafoussam	CMR	Africa	5.46667	10.4167	30.2806	0	0	3.35739	0	0
Bamenda	CMR	Africa	5.93333	10.1667	29.4744	4.6	0.0183223	3.45894	-4.49091	-0.0129609
Bertoua	CMR	Africa	4.58333	13.6833	32.8485	0.6	0.00162935	3.05057	0.0545455	0.000124512
Douala	CMR	Africa	4.04	9.7	34.619	0	0	2.44851	0	0
Edea	CMR	Africa	3.8	10.1333	34.1852	0	0	2.57463	0	0
Foumban	CMR	Africa	5.71667	10.9167	31.0954	12	0.0607588	3.29017	-10.1818	-0.0361979
Garoua	CMR	Africa	9.3	13.4	36.7673	174.4	7.46613	2.05513	-1.69092	-0.343998
Kumba	CMR	Africa	4.63333	9.41667	33.2467	0	0	2.80289	0	0
Kumbo	CMR	Africa	6.2	10.6667	29.8489	78.3	1.54291	3.60844	-9.24545	-0.15043
Loum	CMR	Africa	4.71667	9.73333	33.5599	0	0	2.74005	0	0
Maroua	CMR	Africa	10.6	14.3333	36.7955	199.5	11.213	2.06239	-4.86363	-0.62028
Ngaoundéré	CMR	Africa	7.31667	13.5833	31.853	115.5	3.66338	3.37007	-5.77273	0.226432
Nkongsamba	CMR	Africa	4.95	9.93333	33.5599	0	0	2.74005	0	0
Yaounde	CMR	Africa	3.86667	11.5167	32.4306	0	0	3.05153	0	0
Boma	COD	Africa	-5.85	13.05	33.4822	0	0	2.1098	0	0
Bukavu	COD	Africa	-2.51	28.84	25.8099	0.9	0.00177031	3.41732	-9.55455	-0.0260282
Kananga	COD	Africa	-5.89	22.4	32.0501	10	0.0371581	2.7083	2.63636	0.00312843
Kikwit	COD	Africa	-5.03	18.81	32.9662	0.3	0.000618154	2.59474	0.209091	0.000453169
Kinshasa	COD	Africa	-4.31	15.32	32.3478	0.1	0.000110721	3.14128	-0.536364	-0.00149964
Kisangani	COD	Africa	0.53	25.19	33.1821	0	0	2.66112	0	0
Kolwezi	COD	Africa	-10.7	25.66	30.9125	82.4	1.72518	3.06477	-3.96364	-0.354761
Likasi	COD	Africa	-10.98	26.73	31.5963	80.5	1.83581	2.94159	0.772728	-0.280175
Lubumbashi	COD	Africa	-11.66	27.48	31.149	80	1.86785	3.07838	-1.27273	-0.12264
Matadi	COD	Africa	-5.82	13.48	33.4822	0	0	2.1098	0	0
Mbandaka	COD	Africa	0.04	18.26	33.0582	0	0	2.73	0	0
Mbuji-Mayi	COD	Africa	-6.13	23.59	33.0084	46.5	0.466614	2.58368	-7.95454	-0.124556
Tshikapa	COD	Africa	-6.41	20.77	32.5597	7.8	0.0366401	2.66003	-5.01818	-0.0341311
Brazzaville	COG	Africa	-4.25	15.26	32.3478	0.1	0.000110721	3.14128	-0.536364	-0.00149964
Laghouat	DZA	Africa	33.82	2.92	33.5687	157.3	8.68834	3.39605	-10.6091	0.28868
Alger	DZA	Africa	36.7631	3.05056	30.7164	27.3	0.179321	3.7341	-26.7909	-0.225559
Annaba	DZA	Africa	36.9	7.76667	29.7445	45	0.44473	4.0251	-24.1818	-0.295079
Batna	DZA	Africa	35.5553	6.17861	29.6038	102	2.7365	4.08926	-10.5455	-0.369029
Bechar	DZA	Africa	31.6167	-2.21667	35.8985	217.6	15.6106	2.6807	-3.39999	0.920365
Biskra	DZA	Africa	34.85	5.73333	36.1252	163.8	8.51743	2.46172	-9.29091	0.29798
Blida	DZA	Africa	36.4686	2.82889	30.9796	71.4	1.03385	3.92382	-9.69091	-0.329162
Bordj El Kiffan	DZA	Africa	36.7475	3.19306	30.7164	27.3	0.179321	3.7341	-26.7909	-0.225559
Bou Saada	DZA	Africa	35.2142	4.1825	32.1454	129.2	5.01755	3.74584	-11.7091	-0.183578
Chlef	DZA	Africa	36.1647	1.33472	32.6463	68.7	0.7738	3.45428	-9.84546	-0.286203
Constantine	DZA	Africa	36.365	6.61472	29.46	69.4	1.07563	4.16712	-14.7818	-0.309757
Djelfa	DZA	Africa	34.6667	3.25	30.9439	132.9	5.48931	3.99228	-12.0091	-0.181768
El Eulma	DZA	Africa	36.15	5.68333	29.098	73.3	1.27169	4.20811	-15.3364	-0.411312
El Oued	DZA	Africa	33.3333	6.88333	36.4727	189.2	10.0515	2.43347	-4.8	0.458095
Ghardaia	DZA	Africa	32.4833	3.66667	36.149	193.8	12.4944	2.55296	-8.10909	0.155296
Guelma	DZA	Africa	36.4661	7.43389	29.1599	67.9	1.01577	4.21798	-16.3727	-0.317998
Jijel	DZA	Africa	36.8	5.76667	29.3851	45.3	0.465474	4.01835	-25.1545	-0.360362
Medea	DZA	Africa	36.2675	2.75	30.9796	71.4	1.03385	3.92382	-9.69091	-0.329162
Mostaganem	DZA	Africa	35.9333	0.0902778	32.1354	57.6	0.544989	3.74457	-12.2182	-0.206326
M Sila	DZA	Africa	35.71	4.54	31.8256	122.3	4.23214	3.83195	-11.5182	-0.322409
Oran	DZA	Africa	35.6911	-0.641667	30.7878	22.4	0.121956	3.94182	-22.4182	-0.137657
Ouargla	DZA	Africa	31.9575	5.32778	37.1915	212.2	13.9132	2.15442	-1.52728	0.596443
Relizane	DZA	Africa	35.7425	0.559167	32.6946	77.5	1.12488	3.65711	-8.22727	-0.224865
Saida	DZA	Africa	34.8333	0.15	30.3585	106.7	2.65058	4.2318	-4.57273	-0.253756
Setif	DZA	Africa	36.1914	5.40944	29.4131	77.9	1.42425	4.12647	-15.5545	-0.440644
Sidi Bel Abbes	DZA	Africa	35.1939	-0.641389	30.3181	47.2	0.327803	4.01005	-14.5273	-0.220064
Skikda	DZA	Africa	36.8792	6.90667	28.9917	41.1	0.395367	4.11089	-24.7182	-0.308504
Souk Ahras	DZA	Africa	36.2864	7.95111	29.2462	66	0.985199	4.19985	-17.9091	-0.285483
Tebessa	DZA	Africa	35.4042	8.12417	30.8479	108.6	2.95697	3.8548	-10.3091	-0.122179
Tiaret	DZA	Africa	35.3758	1.31306	31.0595	103.5	2.44336	4.02306	-2.59091	-0.272577
Tilemcen	DZA	Africa	34.88	-1.35	28.5736	71.4	0.934375	4.38031	-12.3273	-0.27031
Touggourt	DZA	Africa	33.1	6.06667	36.5634	188.2	10.4548	2.39698	-4.07272	0.602506
Al-Fayyum	EGY	Africa	29.3078	30.84	34.1502	161.7	3.02184	3.77935	-26.7545	-0.891847
Al-Hawamidiyah	EGY	Africa	29.9	31.25	33.7609	141.4	1.90503	3.9296	-29.7818	-0.79904
Al-Jizah	EGY	Africa	30.0086	31.2122	33.5937	88.6	0.607249	3.89678	-47.0364	-0.631613
Al-Mahallah al-Kubra	EGY	Africa	30.9761	31.1669	32.4892	13.9	0.0574669	3.99137	-57.5545	-0.266436
Al-Mansurah	EGY	Africa	31.0431	31.3767	31.8672	1	0.00085741	4.06754	-19.0909	-0.0456223
Al-Minyâ	EGY	Africa	28.1	30.75	34.2925	193	5.47532	3.71836	-19.1818	-0.927692
Al-Qahirah	EGY	Africa	30.05	31.25	33.5937	88.6	0.607249	3.89678	-47.0364	-0.631613
Al-Uqsor	EGY	Africa	25.6833	32.65	36.3045	262.5	16.3018	2.83181	-2.40909	-0.270658
As-Suways	EGY	Africa	29.9667	32.55	33.8169	154.6	2.62526	3.87111	-28.6727	-0.804922
Aswan	EGY	Africa	24.0875	32.8989	37.2922	289.1	21.6397	2.45328	-5.26364	0.405508
Asyut	EGY	Africa	27.1833	31.1833	34.6639	223.2	8.74065	3.63179	-12.2545	-0.945501
Az-Zaqâzîq	EGY	Africa	30.5914	31.5103	32.6718	21.5	0.0855664	3.94323	-63.5909	-0.334051
Banha	EGY	Africa	30.4608	31.1875	33.5937	88.6	0.607249	3.89678	-47.0364	-0.631613
Bani Suwayf	EGY	Africa	29.0639	31.0889	34.0754	161.6	3.02041	3.8877	-28.1273	-0.975648
Bilbays	EGY	Africa	30.4167	31.5667	33.3095	104.5	0.819278	3.97841	-41.3182	-0.730689
Idfu	EGY	Africa	24.9803	32.8747	36.9864	280.2	19.7031	2.53999	-4.61816	0.0977974
Al-Ismailiyah	EGY	Africa	30.5833	32.2667	32.7594	36	0.167802	3.92879	-67.1818	-0.439462
Jirja	EGY	Africa	26.3333	31.8833	35.5077	241.7	12.2737	3.1925	-4.75455	-0.511672
Kafr ashShaykh	EGY	Africa	31.1114	30.9364	31.9451	0.7	0.00150277	4.06257	-11.4818	-0.0287257
Mallawi	EGY	Africa	27.7333	30.8333	34.3787	214.2	7.51189	3.67061	-11.6182	-0.742866
Mit Ghamr	EGY	Africa	30.7167	31.2525	32.4892	13.9	0.0574669	3.99137	-57.5545	-0.266436
Qalyub	EGY	Africa	30.1831	31.2053	33.5937	88.6	0.607249	3.89678	-47.0364	-0.631613
Qina	EGY	Africa	26.1667	32.7167	35.6073	258	14.7274	3.1277	-3.36365	-0.578647
Sawhaj	EGY	Africa	26.5453	31.6949	34.9844	232	10.6199	3.43123	-8.09091	-0.74954
Shebin El Kom	EGY	Africa	30.55	31	32.4892	13.9	0.0574669	3.99137	-57.5545	-0.266436
Shubra al-Khaymah	EGY	Africa	30.11	31.25	33.5937	88.6	0.607249	3.89678	-47.0364	-0.631613
Talkha	EGY	Africa	31.0531	31.3739	31.8672	1	0.00085741	4.06754	-19.0909	-0.0456223
Tanta	EGY	Africa	30.7911	30.9981	32.3884	12.3	0.0586048	4.01641	-55.7909	-0.249029
Asmara	ERI	Africa	15.3333	38.9333	32.0183	37.2	0.325521	2.13905	-6.07273	0.000562072
Addis Ababa	ETH	Africa	9.0333	38.7	24.002	34.9	0.213233	3.88874	-53.4636	-0.41267
Akaki	ETH	Africa	8.9	38.75	25.9127	36.3	0.260741	3.82583	-48.7909	-0.402929
Dese	ETH	Africa	11.08	39.67	28.4934	33.8	0.323296	3.76891	-28.9273	-0.270769
Dire Dawa	ETH	Africa	9.58333	41.8667	35.5527	38.5	0.344744	2.37555	-18.4091	-0.0989996
Gonder	ETH	Africa	12.65	37.48	29.9263	91.5	1.75096	3.13255	-33.2273	-0.734221
Jimma	ETH	Africa	7.66667	36.8333	25.4464	0	0	4.0749	-0.181818	-0.000432593
Mek'alle	ETH	Africa	13.4967	39.4753	30.0222	58.7	0.556163	3.25246	-39.4818	-0.32683
Nazet	ETH	Africa	8.65	39.32	28.2604	30.2	0.203014	3.63823	-42.5273	-0.305685
Bahir Dar	ETH	Africa	11.5983	37.379	29.602	63.4	0.915993	3.33619	-23.3273	-0.420196
Port Gentil	GAB	Africa	-0.72	8.78	33.4877	0	0	2.96933	0	0
Accra	GHA	Africa	5.55	-0.216667	34.8941	0	0	2.24097	0	0
Ashiaman	GHA	Africa	5.7	-0.33	34.8941	0	0	2.24097	0	0
Cape Coast	GHA	Africa	5.11	-1.25	34.3058	0	0	2.25642	0	0
Koforidua	GHA	Africa	6.02	-0.2	34.0162	0	0	2.58274	0	0
Kumasi	GHA	Africa	6.75	-1.58	34.5407	0.8	0.0016717	2.49347	-2.65455	-0.0148089
Obuasi	GHA	Africa	6.25	-1.6	34.4307	0	0	2.50688	-0.272727	-0.00253937
Tafo	GHA	Africa	6.218	-0.356	34.0162	0	0	2.58274	0	0
Tamale	GHA	Africa	9.4	-0.833333	35.8763	110.1	3.9824	2.20902	-4.62727	-0.196149
Tema	GHA	Africa	5.67	-0.02	34.8941	0	0	2.24097	0	0
Teshie	GHA	Africa	5.58333	-0.1	34.8941	0	0	2.24097	0	0
Kankan	GIN	Africa	10.3833	-9.3	35.2267	97.3	2.40912	3.39713	-11.4273	-0.293695
Kindia	GIN	Africa	10.0667	-12.85	34.4936	4.5	0.0118343	3.36882	-18.8636	-0.0742102
Nzérékoré	GIN	Africa	7.74722	-8.82389	33.4966	2.4	0.0151654	3.75913	-4.87273	-0.0315292
Eldoret	KEN	Africa	0.516667	35.2833	26.049	29.4	0.181488	3.25822	-44.6	-0.510128
Nairobi	KEN	Africa	-1.28333	36.8167	27.0246	0.7	0.00113302	3.10007	-16.6636	-0.0550348
Nakuru	KEN	Africa	-0.283333	36.0667	23.0978	16.2	0.0678348	3.40779	-59.2545	-0.473828
Harbel	LBR	Africa	6.28	-10.3467	34.6882	0	0	2.05826	0	0
Ajdabiyah	LBY	Africa	30.7592	20.2231	36.4279	95.1	1.65663	2.77493	-29.8091	-0.425403
al-Marj	LBY	Africa	32.5	20.8333	35.0852	11	0.108005	3.29021	-6.81818	-0.0607057
Azzawiya	LBY	Africa	32.76	12.72	36.6776	57.9	0.801737	2.6841	-16.4636	-0.0345185
Bangazi	LBY	Africa	32.12	20.07	36.107	11.5	0.103241	2.83604	-5.68182	-0.0493848
Garyan	LBY	Africa	32.17	13.02	36.7008	90.3	1.54786	2.64273	-12.7909	0.0158579
Misurata	LBY	Africa	32.3783	15.0906	36.0295	12.7	0.120888	2.87584	-6.39091	-0.0154478
Tarhunah	LBY	Africa	32.4333	13.6333	36.6631	80.3	1.26656	2.63911	-13.8818	0.00206244
Tarabulus	LBY	Africa	32.8925	13.18	36.6639	40.3	0.467542	2.63095	-9.33636	-0.00162548
Yafran	LBY	Africa	32.0631	12.5269	37.108	104.8	2.02667	2.50669	-13.4727	0.0474005
Zlitan	LBY	Africa	32.48	14.56	36.3998	31.2	0.293452	2.74608	-4.8	0.0026961
Maseru	LSO	Africa	-29.3167	27.4833	26.7842	155.6	3.29067	4.33377	-36.8545	-0.470497
Agadir	MAR	Africa	30.5	-9.667	27.6538	16.4	0.108164	5.09003	-62.6	-0.444739
Bani Mallal	MAR	Africa	32.35	-6.37	31.6812	81.9	1.41558	4.83795	-12.1	-0.361459
El-Jadida	MAR	Africa	33.22	-8.47	29.7684	0.5	0.00178158	4.65987	-19.2273	-0.0471429
Fes	MAR	Africa	34.0528	-4.98278	31.5514	54.7	0.521656	4.85452	-19.7545	-0.376167
Khouribga	MAR	Africa	32.8833	-6.9	31.3568	38.3	0.343672	4.84187	-32.0636	-0.467215
Laayoune	MAR	Africa	27.16	-13.2	31.1171	14.7	0.119304	4.02295	-34.7545	-0.199603
Marrakech	MAR	Africa	31.6333	-8	32.4332	72.1	0.901541	4.35082	-25.1727	-0.613297
Meknes	MAR	Africa	33.9	-5.55	30.3272	24.2	0.152486	5.18369	-37.7091	-0.394487
Mohammedia	MAR	Africa	33.6942	-7.3925	29.2349	0.8	0.00429402	5.03049	-13.9273	-0.0372835
Nador	MAR	Africa	35.17	-2.95	31.0213	53.6	0.459592	4.84009	-27.4909	-0.449117
Oujda	MAR	Africa	34.6867	-1.91139	29.2182	69.7	0.84847	5.40547	-22.1182	-0.535184
Safi	MAR	Africa	32.3	-9.23861	29.5641	7.1	0.0291204	4.62993	-43.4455	-0.241688
Settat	MAR	Africa	33.0053	-7.61833	29.667	1.6	0.00703536	4.76787	-28.0364	-0.104512
Tanger	MAR	Africa	35.7847	-5.81278	29.0045	2	0.00869262	4.91339	-44.9091	-0.199934
Taza	MAR	Africa	34.2167	-4.01667	31.0698	75.5	1.07596	5.0414	-11.7727	-0.369096
Antananarivo	MDG	Africa	-18.9167	47.5167	30.0687	0	0	2.66019	0	0
Fianarantsoa	MDG	Africa	-21.45	47.06	30.9304	0	0	2.64581	0	0
Toamasina	MDG	Africa	-18.1667	49.3833	34.1046	0	0	1.99356	0	0
Toliary	MDG	Africa	-23.35	43.6667	34.9218	0.4	0.00141414	1.77381	-0.327273	-0.000241922
Bamako	MLI	Africa	12.65	-8	37.7808	201.4	10.7795	1.47248	-0.963638	1.16332
Segou	MLI	Africa	13.43	-6.25	38.3629	218.5	12.5909	1.28818	0.0454559	1.11117
Sikasso	MLI	Africa	11.3076	-5.65858	37.205	143.4	5.9711	1.61824	-0.236374	0.231946
Chimoio	MOZ	Africa	-19.1164	33.4833	34.132	1.4	0.00352235	2.74611	0.309091	-0.00252985
Gurue	MOZ	Africa	-15.46	36.98	34.5337	3.8	0.00962455	2.5725	-2.10909	-0.0104105
Lichinga	MOZ	Africa	-13.3128	35.2406	32.9951	12.3	0.0579895	2.94598	-15.3364	-0.0900335
Machaze	MOZ	Africa	-20.85	33.43	35.3848	1.5	0.00674436	2.36389	0.0454545	0.00185725
Maputo	MOZ	Africa	-25.9653	32.5892	35.0221	0.4	0.00166726	2.12094	0.4	0.00166726
Matola	MOZ	Africa	-25.97	32.46	34.9701	0.8	0.00467161	2.14194	-0.0181818	0.00250367
Maxixe	MOZ	Africa	-23.8597	35.3472	34.8982	0	0	2.16188	0	0
Nacala	MOZ	Africa	-14.56	40.68	35.818	0	0	1.80235	0	0
Nampula	MOZ	Africa	-15.13	39.24	35.412	0	0	2.0844	0	0
Quelimane	MOZ	Africa	-17.8786	36.8883	36.1609	0	0	1.99109	0	0
Tete	MOZ	Africa	-16.1564	33.5867	37.0037	40.6	0.372328	1.98364	6.69091	0.129966
Nouakchott	MRT	Africa	18.1	-15.95	39.1367	243.2	6.11685	0.959774	1.65454	-0.0548038
Port Louis	MUS	Africa	-20.17	57.5	31.0919	0	0	3.8	0	0
Blantyre	MWI	Africa	-15.7833	35	30.5558	31.7	0.22632	3.07067	-14.1182	-0.133565
Lilongwe	MWI	Africa	-13.9833	33.7833	29.4666	46.4	0.369455	3.11411	-22.3273	-0.291863
Windhoek	NAM	Africa	-22.57	17.0836	29.2719	278.3	9.76177	3.69922	-40.5182	-2.31928
Maradi	NER	Africa	13.4917	7.09639	37.6167	221.1	12.5194	1.46115	-2.53636	0.211885
Niamey	NER	Africa	13.5167	2.11667	38.4235	264	15.5383	1.21728	6.81818	0.633622
Zinder	NER	Africa	13.8	8.98333	37.9756	258.4	15.0707	1.36775	-2.41818	-0.0744543
Aba	NGA	Africa	5.1	7.35	35.4431	0	0	2.2837	0	0
Abakaliki	NGA	Africa	6.33333	8.1	35.7654	2.9	0.0289235	2.34044	-2.73636	-0.0140365
Abeokuta	NGA	Africa	7.15	3.35	36.3216	0.3	0.00251908	2.07298	0.3	0.00251908
Abuja	NGA	Africa	9.12	7.46	36.2333	97.5	1.74152	2.24966	-5.04546	-0.23922
Ado	NGA	Africa	7.67	5.27	35.6309	4.3	0.0465846	2.39504	-2.97273	-0.00730823
Akure	NGA	Africa	7.25	5.2	35.7586	0.7	0.00356936	2.31583	0.0636364	0.000390813
Amaigbo	NGA	Africa	5.78	7.83	35.809	0.1	2.64238e-05	2.31842	-0.172727	-0.000413177
Awka	NGA	Africa	6.22	7.07	35.8443	2.4	0.0303679	2.29873	-2.23636	-0.0106417
Azare	NGA	Africa	11.68	10.19	37.5846	212.6	11.1867	1.87766	-2.12727	0.0990992
Bama	NGA	Africa	11.52	13.68	38.3402	230.5	13.5473	1.58583	3.5	-0.391004
Bauchi	NGA	Africa	10.31	9.84	36.0407	156.9	6.0277	2.29411	-8.64546	-0.319951
Benin City	NGA	Africa	6.33333	5.63333	36.0178	0	0	2.20047	-0.363636	-0.0029203
Bida	NGA	Africa	9.08	6.01	37.0546	104.7	2.2819	1.96302	-4.75455	-0.176946
Buguma City	NGA	Africa	4.73583	6.86361	35.5537	0	0	2.24898	0	0
Calabar	NGA	Africa	4.95	8.31667	35.675	0	0	2.32256	0	0
Damaturu	NGA	Africa	11.75	11.96	37.7372	214.4	11.9036	1.84465	-1.14546	0.116859
Efon Alaye	NGA	Africa	7.65	4.91667	35.5555	3.9	0.040142	2.38964	-4.00909	-0.0147428
Ejigbo	NGA	Africa	7.9	4.31667	35.9816	2.5	0.026896	2.25868	-2.13636	-0.00661609
Enugu	NGA	Africa	6.43333	7.48333	35.8443	2.4	0.0303679	2.29873	-2.23636	-0.0106417
Funtua	NGA	Africa	11.5333	7.31667	36.7315	168.2	7.8485	2.10326	-7.34546	0.0333161
Gashua	NGA	Africa	12.8667	11.05	38.1568	251.6	15.272	1.69165	0.236374	0.667677
Gboko	NGA	Africa	7.32	8.99	36.3407	54.8	0.795687	2.17754	-8.92727	-0.193848
Gbongan	NGA	Africa	7.46667	4.35	36.2432	0.3	0.00238374	2.13764	0.118182	4.57e-05
Gombe	NGA	Africa	10.29	11.17	37.267	170.9	8.37938	1.92096	-3.64546	-0.23691
Gusau	NGA	Africa	12.1642	6.66667	37.2357	183.5	9.19079	1.99132	-6.22728	0.151749
Hadejia	NGA	Africa	12.45	10.05	37.8768	232.5	13.3707	1.81615	0.77272	0.58247
Ibadan	NGA	Africa	7.38778	3.89639	36.2692	0.3	0.00200975	2.12716	0.118182	7.30205e-05
Ife	NGA	Africa	7.51	4.53	35.5555	3.9	0.040142	2.38964	-4.00909	-0.0147428
Igboho	NGA	Africa	8.83333	3.75	36.1507	35.7	0.291051	2.20345	-10.3	-0.146955
Ijebu Igbo	NGA	Africa	6.96667	4	36.2437	0.1	0.000415832	2.04902	0.1	0.000415832
Ijebu Ode	NGA	Africa	6.81667	3.93333	36.1836	0	0	2.06463	0	0
Ijero	NGA	Africa	7.81667	5.08333	35.6309	4.3	0.0465846	2.39504	-2.97273	-0.00730823
Ikare	NGA	Africa	7.51667	5.75	35.5587	6.4	0.0756378	2.412	-5.32727	-0.0271418
Ikire	NGA	Africa	7.35	4.18333	36.2432	0.3	0.00238374	2.13764	0.118182	4.57e-05
Ikirun	NGA	Africa	7.91667	4.66667	35.5555	3.9	0.040142	2.38964	-4.00909	-0.0147428
Ikorodu	NGA	Africa	6.61667	3.51667	36.1836	0	0	2.06463	0	0
Ikot Ekpene	NGA	Africa	5.19	7.71	35.5397	0	0	2.35205	0	0
Ila	NGA	Africa	8.02	4.9	36.019	8.8	0.0852588	2.29084	-5.47273	-0.0252663
Ilawe	NGA	Africa	7.58	5.01	35.6309	4.3	0.0465846	2.39504	-2.97273	-0.00730823
Ilesa	NGA	Africa	7.65	4.77	35.5555	3.9	0.040142	2.38964	-4.00909	-0.0147428
Ilorin	NGA	Africa	8.53	4.57	36.5643	53.5	0.549859	2.08604	-9.68182	-0.161969
Inisa	NGA	Africa	7.84	4.33	35.9816	2.5	0.026896	2.25868	-2.13636	-0.00661609
Ise	NGA	Africa	7.46	5.42	35.7586	0.7	0.00356936	2.31583	0.0636364	0.000390813
Iseyin	NGA	Africa	7.96667	3.6	36.1693	1.8	0.0178857	2.19764	-1.2	-0.00102169
Iwo	NGA	Africa	7.63	4.18	35.9816	2.5	0.026896	2.25868	-2.13636	-0.00661609
Jalingo	NGA	Africa	8.89	11.37	37.0645	139.4	4.62938	1.97934	-2.69092	-0.374735
Jimeta	NGA	Africa	9.28	12.46	37.246	152.9	5.49189	1.9408	-0.372726	-0.338657
Jos	NGA	Africa	9.91667	8.9	34.0163	124.2	3.15656	2.86135	-7.61818	-0.517179
Kaduna	NGA	Africa	10.5231	7.44028	36.1483	153	6.02105	2.24528	-3.90909	-0.0612764
Kano	NGA	Africa	11.9964	8.51667	37.0808	193.4	9.16664	1.99961	-7.50909	-0.268497
Katsina	NGA	Africa	13	7.53	37.9726	224.6	12.2355	1.74209	-6.76363	-0.0630293
Kishi	NGA	Africa	9.09	3.85	36.3598	82.3	1.403	2.12953	-8.06364	-0.253811
Lafia	NGA	Africa	8.49	8.52	36.6373	89.5	1.71793	2.11454	-4.5	-0.166744
Maiduguri	NGA	Africa	11.88	13.27	38.2612	228.1	13.1258	1.62939	2.91818	-0.245647
Makurdi	NGA	Africa	7.73333	8.53333	36.7697	74.6	1.43662	2.0592	-9.30909	-0.248648
Minna	NGA	Africa	9.61667	6.55	36.6832	123.4	3.60317	2.11369	-3.05454	-0.0730653
Mubi	NGA	Africa	10.2667	13.2667	36.9114	172.2	8.06453	2.10777	-6.43637	-0.305122
Nkpor	NGA	Africa	6.15	6.83333	35.8698	1	0.0105015	2.2891	-0.363636	-0.00121998
Nnewi	NGA	Africa	6.01667	6.91667	35.8698	1	0.0105015	2.2891	-0.363636	-0.00121998
Obosi	NGA	Africa	6.1	6.81667	35.8698	1	0.0105015	2.2891	-0.363636	-0.00121998
Offa	NGA	Africa	8.14	4.72	36.019	8.8	0.0852588	2.29084	-5.47273	-0.0252663
Ogbomosho	NGA	Africa	8.13333	4.26667	36.1562	7.2	0.0676779	2.2418	-4.61818	-0.0203892
Okene	NGA	Africa	7.55	6.23333	35.9826	11.8	0.126293	2.28848	-9.47273	-0.0746063
Okpoko	NGA	Africa	6.44698	6.7222	35.8698	1	0.0105015	2.2891	-0.363636	-0.00121998
Okrika	NGA	Africa	4.74	7.08	35.5694	0	0	2.24995	0	0
Ondo	NGA	Africa	7.09	4.84	35.8075	0.6	0.0036124	2.26609	0.236364	9.10314e-05
Onitsha	NGA	Africa	6.16667	6.78333	35.8698	1	0.0105015	2.2891	-0.363636	-0.00121998
Oshogbo	NGA	Africa	7.76667	4.56667	35.5555	3.9	0.040142	2.38964	-4.00909	-0.0147428
Otukpo	NGA	Africa	6.88547	8.66863	36.0202	29.7	0.301422	2.21709	-7.93636	-0.0558399
Owerri	NGA	Africa	5.48333	7.03333	35.4431	0	0	2.2837	0	0
Owo	NGA	Africa	7.19	5.59	35.9148	2.2	0.0142521	2.2697	-0.163636	0.00227759
Oyo	NGA	Africa	7.83	3.92	36.1693	1.8	0.0178857	2.19764	-1.2	-0.00102169
Port Harcourt	NGA	Africa	4.77833	7.01167	35.5694	0	0	2.24995	0	0
Sango Ota	NGA	Africa	6.7	3.23	36.1458	0	0	2.07439	0	0
Sapele	NGA	Africa	5.91667	5.7	35.94	0	0	2.16246	0	0
Shagamu	NGA	Africa	6.85	3.65	36.1836	0	0	2.06463	0	0
Shaki	NGA	Africa	8.66	3.4	36.1796	27.9	0.188145	2.21069	-9.55454	-0.120848
Sokoto	NGA	Africa	13.0333	5.25	38.2726	223.1	14.2195	1.63418	0.827286	0.448636
Suleja	NGA	Africa	9.17583	7.18083	36.2333	97.5	1.74152	2.24966	-5.04546	-0.23922
Ugep	NGA	Africa	5.8	8.08333	35.4821	0	0	2.41121	-0.272727	-0.000726366
Umuahia	NGA	Africa	5.53333	7.48333	35.6483	0.5	0.00364382	2.2886	-0.5	-0.00435435
Uromi	NGA	Africa	6.7	6.33333	35.9031	1.4	0.0110292	2.26031	-1.05455	-0.0147528
Warri	NGA	Africa	5.51	5.75	35.94	0	0	2.16246	0	0
Zaria	NGA	Africa	11.02	7.73	36.2295	163.2	6.78224	2.25527	-7.52728	-0.405535
Kigali	RWA	Africa	-1.96389	30.0383	26.9872	36	0.212313	3.25768	-17.5455	-0.164336
ad-Damazin	SDN	Africa	11.7667	34.35	37.586	141.9	5.79678	1.64764	2.26363	0.657965
ad-Duayn	SDN	Africa	11.43	26.16	37.7171	200.7	12.4099	1.6633	2.97272	0.535517
al-Fashir	SDN	Africa	13.6333	25.35	37.5371	264.2	14.6786	1.82932	8.92729	0.631948
al-Junaynah	SDN	Africa	13.45	22.44	37.2285	213.8	12.2524	1.78803	1.25455	0.291092
al-Khartûm	SDN	Africa	15.5881	32.5342	38.9485	315.1	16.5098	1.26069	7.91818	0.434647
Al-Khartum Bahri	SDN	Africa	15.64	32.52	38.9485	315.1	16.5098	1.26069	7.91818	0.434647
al-Qadârif	SDN	Africa	14.0333	35.4	38.0813	217.6	7.79786	1.43548	9.87273	0.0356021
al-Ubayyid	SDN	Africa	13.18	30.22	38.0677	239.9	13.5801	1.50978	3.71817	-0.0242748
Amadi	SDN	Africa	5.51583	30.3358	36.9755	68.8	1.29325	1.77904	12.7091	0.447691
Atbarah	SDN	Africa	17.7317	33.9996	39.2418	343.2	19.4214	1.12189	3.29092	1.04204
Berber	SDN	Africa	18.0167	33.9833	39.2612	334	21.0423	1.1421	-4	1.09739
Bûr Sûdân	SDN	Africa	19.5393	37.2234	38.6024	153.5	6.01651	1.37753	-0.0454559	0.307436
Dongola	SDN	Africa	19.1667	30.4833	38.935	328.2	25.5736	1.31246	-3.34543	0.237808
Juba	SDN	Africa	4.833	31.583	36.6641	43.4	0.584101	1.89411	8.58182	0.171149
Kassala	SDN	Africa	15.4558	36.3989	38.5602	238.6	6.88637	1.2937	9.60001	0.220724
Kusti	SDN	Africa	13.17	32.46	38.2746	227.9	11.8929	1.4191	0.71817	-0.302784
Malakâl	SDN	Africa	9.53694	31.6561	37.355	124.4	5.22535	1.75588	-5.32728	0.28075
Merowe	SDN	Africa	18.4847	31.8133	39.3108	349	26.0195	1.13921	-2.81818	0.937803
Nyala	SDN	Africa	12.05	24.8833	37.1358	213.2	13.7636	1.83973	-0.618179	0.741989
Sinnâr	SDN	Africa	13.546	33.4074	38.1096	224.8	11.0738	1.51751	0.800003	0.169172
Umm Durman	SDN	Africa	15.617	32.483	38.9904	331.2	17.8832	1.25181	7.92728	0.202837
Umm Ruwabah	SDN	Africa	12.9	31.2167	37.9978	215.8	11.582	1.52016	0.0727234	0.0159197
Wad Madani	SDN	Africa	14.361	33.5006	38.2474	241.2	10.8181	1.4625	1.10909	0.0589647
Waw	SDN	Africa	7.7	27.99	37.334	125.1	5.01271	1.69124	3.82727	0.89245
Dagoudane Pikine	SEN	Africa	14.7569	-17.3956	33.3453	91.9	1.4344	2.45817	-23.6455	-0.417559
Dakar	SEN	Africa	14.717	-17.478	33.3453	91.9	1.4344	2.45817	-23.6455	-0.417559
Diourbel	SEN	Africa	14.6667	-16.25	34.7195	177.8	4.01343	2.32211	-17.0182	-0.565901
Kaolack	SEN	Africa	14.15	-16.0667	34.7642	164	3.68397	2.26937	-17	-0.50691
Mbour	SEN	Africa	14.4	-16.9667	34.0869	129.7	2.45088	2.43287	-20.5727	-0.543594
Rufisque	SEN	Africa	14.7167	-17.2833	33.3453	91.9	1.4344	2.45817	-23.6455	-0.417559
Thiès	SEN	Africa	14.8	-16.9333	33.842	125.2	2.43321	2.4903	-19.9818	-0.539297
Zinguinchor	SEN	Africa	12.585	-16.2898	33.9582	116.5	2.16027	2.43021	-19.0455	-0.383496
Botown	SLE	Africa	7.969	-11.735	35.3602	0	0	1.98494	0	0
Sefadu	SLE	Africa	8.57	-10.91	34.8624	2.7	0.0144189	2.18327	-0.845454	-0.00967957
Moundou	TCD	Africa	8.6	16.09	38.3401	145.4	6.13763	1.3967	5.12727	0.636613
N'Djaména	TCD	Africa	12.1167	15.05	39.2686	232.6	13.9485	1.03632	4.41818	0.212654
Sarh	TCD	Africa	9.15	18.3833	38.4934	141.8	5.43722	1.30867	2.52728	-0.0979257
Litime	TGO	Africa	7.05	0.82	34.2583	0.3	0.00142675	2.3512	-0.154545	0.000855981
Lomé	TGO	Africa	6.17	1.35	35.0446	0	0	2.0474	0	0
Sokodé	TGO	Africa	8.98333	1.13333	35.434	53.3	0.455672	2.15706	-1.60909	-0.123636
Ariana	TUN	Africa	36.8625	10.1956	32.1784	26.5	0.11497	4.37349	-38.0455	-0.329068
Bardo	TUN	Africa	36.82	10.13	32.1784	26.5	0.11497	4.37349	-38.0455	-0.329068
Bizerte	TUN	Africa	37.2744	9.87389	31.9269	27.9	0.140035	4.44732	-40.0091	-0.369718
Gabès	TUN	Africa	33.8833	10.1167	33.1683	112.1	1.74093	4.13438	-38.2636	-0.591173
Jerba	TUN	Africa	33.88	10.85	34.3525	96.2	1.27805	3.66283	-31.8	-0.434536
Kairouan	TUN	Africa	35.6744	10.1017	33.5446	58.8	0.491661	4.02268	-21.0182	-0.320966
Sfax	TUN	Africa	34.7406	10.7603	32.4336	54.8	0.356838	4.26262	-38.5636	-0.467265
Sousse	TUN	Africa	35.8256	10.6411	33.3945	41.1	0.238542	4.02364	-31.9	-0.334845
Tunis	TUN	Africa	36.8028	10.1797	32.1784	26.5	0.11497	4.37349	-38.0455	-0.329068
Arusha	TZA	Africa	-3.36667	36.6833	29.287	1.3	0.00501469	2.96978	-7.97273	-0.0262732
Dar es Salaam	TZA	Africa	-6.88	39.3	33.8631	0	0	2.08108	0	0
Dodoma	TZA	Africa	-6.17	35.74	31.3525	6.8	0.0183348	2.6807	-22.6545	-0.0866434
Geita	TZA	Africa	-2.86667	32.1667	30.6017	50.6	0.351093	3.02545	-28.4	-0.350745
Iringa	TZA	Africa	-7.76667	35.7	28.9682	1	0.00171026	2.99566	-4.72727	-0.0130552
Kigoma	TZA	Africa	-4.87694	29.6267	31.0883	53.7	0.513117	3.04132	-20.4818	-0.435484
Kilosa	TZA	Africa	-6.83333	36.9833	31.7997	0	0	2.54868	-0.181818	-0.00033353
Mbeya	TZA	Africa	-8.9	33.45	29.6803	59.4	0.5638	3.05495	-24.8727	-0.528118
Morogoro	TZA	Africa	-6.82	37.67	33.3281	0	0	2.16261	0	0
Moshi	TZA	Africa	-3.35	37.3333	26.8659	0.9	0.00210056	3.15516	-5.91818	-0.0182127
Mtwara	TZA	Africa	-10.2667	40.1833	33.7695	0	0	2.09021	0	0
Musoma	TZA	Africa	-1.53	33.78	31.0121	18.9	0.100728	2.82748	-14.2818	-0.10807
Mwanza	TZA	Africa	-2.52	32.93	31.2549	54.7	0.383232	2.92036	-24.6636	-0.306922
Tabora	TZA	Africa	-5.02	32.8	32.0499	91.4	1.12007	2.53981	-26.1455	-0.607351
Zanzibar	TZA	Africa	-6.13	39.23	33.8774	0	0	2.0835	0	0
Kampala	UGA	Africa	0.316667	32.5833	31.0067	0	0	2.85425	0	0
Alberton	ZAF	Africa	-26.2333	28.1333	26.9804	96.2	1.24735	4.24782	-45.6182	-0.652807
Atteridgeville	ZAF	Africa	-25.7728	28.0678	28.8933	91.4	1.20403	4.03283	-39.2364	-0.540136
Bellville	ZAF	Africa	-33.9	18.6333	26.5282	7.9	0.0247011	3.74061	-41.1	-0.200005
Benoni	ZAF	Africa	-26.1833	28.3167	26.9804	96.2	1.24735	4.24782	-45.6182	-0.652807
Bisho	ZAF	Africa	-32.8667	27.4333	25.4212	13.5	0.0834603	3.77427	-28.6818	-0.161545
Bloemfontein	ZAF	Africa	-29.1183	26.2249	28.0367	167.8	3.95115	4.22347	-27.0182	-0.398237
Boksburg	ZAF	Africa	-26.2167	28.25	26.9804	96.2	1.24735	4.24782	-45.6182	-0.652807
Botshabelo	ZAF	Africa	-29.23	26.73	27.5171	159.5	3.56044	4.28174	-31.9545	-0.437559
Brakpan	ZAF	Africa	-26.2333	28.3667	26.9804	96.2	1.24735	4.24782	-45.6182	-0.652807
Carltonville	ZAF	Africa	-26.3667	27.4167	28.003	119.6	1.84775	4.23483	-35.7636	-0.536671
Daveyton	ZAF	Africa	-26.15	28.4167	26.9804	96.2	1.24735	4.24782	-45.6182	-0.652807
Durban	ZAF	Africa	-29.85	31.0167	28.7724	0	0	3.46758	-1.09091	-0.00124595
East London	ZAF	Africa	-32.97	27.87	25.8391	10.9	0.0773501	3.65211	-19.8273	-0.108389
East Rand	ZAF	Africa	-26.25	28.333	26.9804	96.2	1.24735	4.24782	-45.6182	-0.652807
Evaton	ZAF	Africa	-26.5333	27.85	28.4257	129.1	1.88527	4.14687	-34.6273	-0.547517
George	ZAF	Africa	-33.9667	22.45	25.8996	7.1	0.022456	3.91266	-37.2636	-0.180985
Germiston	ZAF	Africa	-26.2167	28.1833	26.9804	96.2	1.24735	4.24782	-45.6182	-0.652807
Johannesburg	ZAF	Africa	-26.2	28.0833	26.9804	96.2	1.24735	4.24782	-45.6182	-0.652807
Katlehong	ZAF	Africa	-26.3333	28.15	26.9804	96.2	1.24735	4.24782	-45.6182	-0.652807
Kayamnandi	ZAF	Africa	-33.9167	18.85	26.5282	7.9	0.0247011	3.74061	-41.1	-0.200005
Kempton Park	ZAF	Africa	-26.1	28.25	26.9804	96.2	1.24735	4.24782	-45.6182	-0.652807
Kimberley	ZAF	Africa	-28.7333	24.7667	30.9454	189.9	5.42056	3.85501	-22.3727	-0.686378
Klerksdorp	ZAF	Africa	-26.8667	26.6667	29.1609	150.8	2.87841	4.08714	-28.6545	-0.317869
Krugersdorp	ZAF	Africa	-26.1	27.7667	26.9969	110.6	1.50549	4.35786	-43.5818	-0.714595
Kwamashu	ZAF	Africa	-29.75	30.9833	28.0508	0.2	0.000387218	3.65156	-1.34545	-0.0029866
Kwanobuhle	ZAF	Africa	-33.8025	25.3925	25.7794	1.6	0.00533031	3.63258	-20.9455	-0.0679601
Kwa-Thema	ZAF	Africa	-26.3	28.4	26.9804	96.2	1.24735	4.24782	-45.6182	-0.652807
Lekoa	ZAF	Africa	-26.8	27.95	28.4257	129.1	1.88527	4.14687	-34.6273	-0.547517
Madadeni	ZAF	Africa	-27.75	30.0333	27.2144	38.6	0.456853	4.06004	-31.2182	-0.186978
Mamelodi	ZAF	Africa	-25.7072	28.3472	28.8933	91.4	1.20403	4.03283	-39.2364	-0.540136
Mangaung	ZAF	Africa	-29.1	26.3	28.0367	167.8	3.95115	4.22347	-27.0182	-0.398237
Mdantsane	ZAF	Africa	-32.95	27.7667	25.8391	10.9	0.0773501	3.65211	-19.8273	-0.108389
New Castle	ZAF	Africa	-27.75	29.9333	26.0391	46.5	0.519048	4.22287	-41.2273	-0.26757
Nigel	ZAF	Africa	-26.4167	28.4667	26.9804	96.2	1.24735	4.24782	-45.6182	-0.652807
Nyanga	ZAF	Africa	-33.9833	18.5833	26.5282	7.9	0.0247011	3.74061	-41.1	-0.200005
Osizweni	ZAF	Africa	-27.7833	30.15	27.2144	38.6	0.456853	4.06004	-31.2182	-0.186978
Paarl	ZAF	Africa	-33.7333	18.9667	26.5282	7.9	0.0247011	3.74061	-41.1	-0.200005
Pietermaritzburg	ZAF	Africa	-29.6167	30.3833	25.5168	1.3	0.00468027	3.89035	-4.15455	-0.0135611
Port Elizabeth	ZAF	Africa	-33.9667	25.5833	26.7583	2	0.00759256	3.56511	-17.9091	-0.0628396
Potchefstroom	ZAF	Africa	-26.7167	27.1	28.7786	141.1	2.48394	4.12692	-29.6273	-0.371598
Pretoria	ZAF	Africa	-25.75	28.2	28.8933	91.4	1.20403	4.03283	-39.2364	-0.540136
Randburg	ZAF	Africa	-26.1	27.9833	26.9969	110.6	1.50549	4.35786	-43.5818	-0.714595
Randfontein	ZAF	Africa	-26.1667	27.7167	26.9969	110.6	1.50549	4.35786	-43.5818	-0.714595
Roodepoort	ZAF	Africa	-26.167	27.883	26.9969	110.6	1.50549	4.35786	-43.5818	-0.714595
Rustenburg	ZAF	Africa	-25.6667	27.25	29.8046	112.6	1.67146	3.96364	-32.6727	-0.408989
Sandton	ZAF	Africa	-26.1	28.0667	26.9804	96.2	1.24735	4.24782	-45.6182	-0.652807
Soshanguve	ZAF	Africa	-25.5147	28.1081	28.8933	91.4	1.20403	4.03283	-39.2364	-0.540136
Soweto	ZAF	Africa	-26.2667	27.8667	26.9969	110.6	1.50549	4.35786	-43.5818	-0.714595
Springs	ZAF	Africa	-26.267	28.433	26.9804	96.2	1.24735	4.24782	-45.6182	-0.652807
Tembisa	ZAF	Africa	-25.967	28.233	28.8933	91.4	1.20403	4.03283	-39.2364	-0.540136
Thabong	ZAF	Africa	-27.9667	26.7833	29.229	157.7	3.31959	4.04914	-25.7545	-0.274673
Tsakane	ZAF	Africa	-26.35	28.3833	26.9804	96.2	1.24735	4.24782	-45.6182	-0.652807
Umlazi	ZAF	Africa	-29.9667	30.8833	28.0508	0.2	0.000387218	3.65156	-1.34545	-0.0029866
Vanderbijlpark	ZAF	Africa	-26.7	27.8167	28.4257	129.1	1.88527	4.14687	-34.6273	-0.547517
Vereeniging	ZAF	Africa	-26.683	27.933	28.4257	129.1	1.88527	4.14687	-34.6273	-0.547517
Verwoerdburg	ZAF	Africa	-25.8744	28.1706	28.8933	91.4	1.20403	4.03283	-39.2364	-0.540136
Welkom	ZAF	Africa	-27.9833	26.7333	29.229	157.7	3.31959	4.04914	-25.7545	-0.274673
Westonaria	ZAF	Africa	-26.3167	27.65	26.9969	110.6	1.50549	4.35786	-43.5818	-0.714595
Westrand	ZAF	Africa	-26.117	27.75	26.9969	110.6	1.50549	4.35786	-43.5818	-0.714595
Witbank	ZAF	Africa	-25.8667	29.2333	27.324	74.8	0.868692	4.17507	-47.2909	-0.521794
Chingola	ZMB	Africa	-12.5333	27.85	31.4186	84	1.86969	3.53705	-1.27273	-0.13454
Kabwe	ZMB	Africa	-14.4333	28.45	32.424	83	1.61083	3.32335	-0.181816	0.0105078
Kitwe	ZMB	Africa	-12.8167	28.2	31.3712	83.5	1.83806	3.50566	-1.22727	-0.139328
Luanshya	ZMB	Africa	-13.1333	28.4	31.9997	84.1	1.7985	3.38798	-0.536362	-0.0696294
Lusaka	ZMB	Africa	-15.433	28.333	32.5094	81.3	1.51145	3.32535	-0.609085	0.0542017
Mufulira	ZMB	Africa	-12.55	28.2333	31.3712	83.5	1.83806	3.50566	-1.22727	-0.139328
Ndola	ZMB	Africa	-12.9667	28.6333	31.7807	84.6	1.80802	2.93282	1.69091	0.00632453
Bulawayo	ZWE	Africa	-20.15	28.5833	28.5912	116.8	1.96127	3.33248	-14.4727	0.0304661
Chitungwiza	ZWE	Africa	-18	31.1	27.3861	84.5	1.037	3.47672	-13.5	-0.0949955
Gweru	ZWE	Africa	-19.45	29.8167	28.2904	110.6	1.8689	3.41055	-3.67273	0.181947
Harare	ZWE	Africa	-17.8333	31.05	27.3861	84.5	1.037	3.47672	-13.5	-0.0949955
Mutare	ZWE	Africa	-18.9667	32.6667	26.8688	33.4	0.223764	3.43994	-9.14545	-0.0486593
Vanazdor	ARM	Asia	40.8128	44.4883	19.0715	22.2	0.129559	4.3014	-25.8909	-0.236771
Erevan	ARM	Asia	40.1833	44.5	22.9031	36	0.259748	4.4349	-19.0909	-0.223373
Ganja	AZE	Asia	40.667	46.367	30.1641	10	0.0535108	3.69181	-15.3636	-0.144561
Barîsâl	BGD	Asia	22.7	90.3667	36.0772	0.2	0.000593658	1.71815	0.2	0.000593658
Bogra	BGD	Asia	24.85	89.3667	36.4944	10	0.0896381	1.7827	3.63636	0.0608851
Brahman Bariya	BGD	Asia	23.9994	91.1108	34.9384	0.2	0.000874666	2.25585	0.2	0.000874666
Comilla	BGD	Asia	23.4578	91.2044	35.886	0.1	2.89614e-05	1.79178	0.1	2.89614e-05
Dhaka	BGD	Asia	23.7231	90.4086	36.3585	1.3	0.00780795	1.70696	0.663636	0.00648944
Dinajpur	BGD	Asia	25.6333	88.6333	36.1738	10.2	0.0717986	1.80719	1.83636	0.0222029
Gazipur	BGD	Asia	23.8	90.65	36.2201	0.4	0.00163427	1.72248	0.309091	0.00148857
Jamalpur	BGD	Asia	24.9	89.95	36.3193	6.4	0.0535843	1.80969	3.58182	0.0447818
Jessor	BGD	Asia	23.167	89.2	36.7375	1.6	0.008939	1.64107	1.05455	0.00648327
Khulna	BGD	Asia	22.817	89.567	36.4751	0.4	0.00101952	1.6474	0.309091	0.000805551
Mymenshing	BGD	Asia	24.75	90.4	36.0374	2.4	0.0198337	1.91937	1.76364	0.0179505
Narayanganj	BGD	Asia	23.6233	90.5011	36.2201	0.4	0.00163427	1.72248	0.309091	0.00148857
Narsingdi	BGD	Asia	23.9208	90.7181	36.2201	0.4	0.00163427	1.72248	0.309091	0.00148857
Naugâon	BGD	Asia	24.8167	88.9833	36.7176	13.3	0.106438	1.71937	2.66364	0.0203172
Nawâbganj	BGD	Asia	24.59	88.27	36.9124	22.2	0.209852	1.65767	-0.0727272	0.0279406
Pabna	BGD	Asia	24	89.25	36.6804	6.3	0.0386311	1.67279	3.39091	0.0281696
Rajshahi	BGD	Asia	24.3667	88.6	36.8175	12.1	0.0986426	1.64486	1.37273	0.0206632
Rangpûr	BGD	Asia	25.74	89.25	36.0236	6.4	0.0405245	1.82744	2.67273	0.0220383
Sabhar	BGD	Asia	23.8442	90.2511	36.3585	1.3	0.00780795	1.70696	0.663636	0.00648944
Saidpur	BGD	Asia	25.78	88.89	36.1738	10.2	0.0717986	1.80719	1.83636	0.0222029
Sirajganj	BGD	Asia	24.45	89.7167	36.4394	6.3	0.0401357	1.73898	3.75455	0.0306382
Sitakunda	BGD	Asia	22.6453	91.6633	35.8172	0	0	1.77345	0	0
Sylhet	BGD	Asia	24.9	91.9333	35.5385	0.2	0.000325516	1.99832	0.2	0.000325516
Tangail	BGD	Asia	24.25	89.9167	36.4394	6.3	0.0401357	1.73898	3.75455	0.0306382
Tongi	BGD	Asia	23.89	90.4058	36.3585	1.3	0.00780795	1.70696	0.663636	0.00648944
Anqing	CHN	Asia	30.5092	117.051	33.3474	3	0.0117251	3.8573	-1.36364	0.00239657
Bangbu	CHN	Asia	32.9408	117.361	32.7438	2	0.00658606	3.94892	-2	-0.00332878
Bozhou	CHN	Asia	33.8772	115.77	32.6426	7.3	0.0401243	3.84335	-7.97273	-0.0325974
Chaohu	CHN	Asia	31.6	117.867	33.0413	2.5	0.00738685	3.92712	-2.04545	-0.00365611
Chizhou	CHN	Asia	30.6578	117.483	33.3474	3	0.0117251	3.8573	-1.36364	0.00239657
Chuzhou	CHN	Asia	32.3219	118.298	32.7013	1.9	0.00393727	3.9969	-2.46364	-0.0050973
Dianbu	CHN	Asia	31.8867	117.463	33.2094	2.2	0.00938576	3.88169	-1.43636	0.00221639
Fuyang	CHN	Asia	32.9	115.817	32.7467	3.1	0.0124104	3.83092	-3.99091	-0.00859646
Hefei	CHN	Asia	31.8639	117.281	33.2094	2.2	0.00938576	3.88169	-1.43636	0.00221639
Huaibei	CHN	Asia	33.9744	116.792	32.58	4.6	0.0261701	3.85968	-6.76364	-0.0148668
Huainan	CHN	Asia	32.6619	117.02	32.7438	2	0.00658606	3.94892	-2	-0.00332878
Huangshan	CHN	Asia	30.0606	118.16	30.8566	5.1	0.0204732	4.4482	-1.35455	-0.00124699
Chengguan	CHN	Asia	32.3369	116.261	32.9439	2.8	0.00839258	3.79482	-1.47273	-0.00161431
Jieshou	CHN	Asia	33.25	115.35	32.6689	6	0.0292378	3.77712	-6.90909	-0.0183132
Liu'an	CHN	Asia	31.7569	116.491	32.959	2.9	0.0123372	3.91423	-1.1	0.00258916
Chengguan	CHN	Asia	31.2472	117.287	33.1958	2.4	0.010148	3.90464	-1.50909	0.00236073
Ma'anshan	CHN	Asia	31.7333	118.483	32.8754	2.8	0.00775671	3.98351	-1.47273	-0.00334975
Mingguang	CHN	Asia	32.7797	117.983	32.6783	1.3	0.00478962	4.00453	-3.06364	-0.0041232
Ningguo	CHN	Asia	30.6253	118.977	32.1216	4.2	0.0130749	4.20075	-1.89091	-0.00747444
Chengguan	CHN	Asia	31.46	116.937	32.5167	2.6	0.0108526	4.07762	-1.58182	0.00174668
Suixi	CHN	Asia	33.8766	116.745	32.58	4.6	0.0261701	3.85968	-6.76364	-0.0148668
Suzhou	CHN	Asia	33.6361	116.979	32.58	4.6	0.0261701	3.85968	-6.76364	-0.0148668
Chengguan	CHN	Asia	33.1617	115.612	32.7628	5	0.0228526	3.81089	-5.54545	-0.0163008
Tianchang	CHN	Asia	32.6914	118.999	32.2975	1.1	0.00299604	4.11836	-2.53636	-0.00449632
Tongcheng	CHN	Asia	31.0556	116.946	32.5167	2.6	0.0108526	4.07762	-1.58182	0.00174668
Tongling	CHN	Asia	30.95	117.783	32.8847	3.6	0.0117841	3.97952	-2.4	-0.00700331
Wuhu	CHN	Asia	31.35	118.367	32.9432	3.8	0.011356	3.97081	-1.01818	-0.00334708
Wucheng	CHN	Asia	31.3	117.9	33.2001	3.4	0.0106451	3.89069	-1.6	-0.00410439
Longcheng	CHN	Asia	34.19	116.938	32.4085	6.6	0.0404281	3.88637	-8.94546	-0.025727
Xuancheng	CHN	Asia	30.9525	118.755	32.1216	4.2	0.0130749	4.20075	-1.89091	-0.00747444
Beijing	CHN	Asia	39.9062	116.388	31.9941	42.6	0.532185	4.29019	-30.9455	-0.316541
Chongqing	CHN	Asia	29.5628	106.553	33.1158	1.6	0.00450623	3.92731	-3.4	-0.00607809
Hechuan	CHN	Asia	29.9947	106.257	33.2545	1.5	0.00487073	3.88716	-4.5	-0.00683417
Jiangjin	CHN	Asia	29.2906	106.254	33.3704	2.1	0.00611377	3.8388	-3.08182	-0.00553425
Yongchuan	CHN	Asia	29.3514	105.895	33.25	1.7	0.00495176	3.8846	-2.93636	-0.00468781
Fu'an	CHN	Asia	27.0881	119.649	31.4783	0.1	2.74397e-05	4.13603	-1.08182	-0.000902064
Fuding	CHN	Asia	27.3347	120.216	32.2001	0	0	3.99214	-0.0909091	-4.98983e-05
Fuqing	CHN	Asia	25.7208	119.379	33.1291	0	0	3.57931	0	0
Fuzhou	CHN	Asia	26.0614	119.306	32.1095	0	0	3.84071	0	0
Jian'ou	CHN	Asia	27.0469	118.325	32.6876	4.2	0.0153143	3.87824	-2.25455	-0.00440291
Jianyang	CHN	Asia	27.3333	118.124	32.6876	4.2	0.0153143	3.87824	-2.25455	-0.00440291
Jinjiang	CHN	Asia	24.8178	118.576	34.0431	0	0	3.2536	0	0
Longhai	CHN	Asia	24.45	117.817	33.2341	0	0	3.42682	0	0
Longyan	CHN	Asia	25.0969	117.022	31.7489	0.1	9.58905e-05	3.96081	-0.263636	-0.00148832
Nanan	CHN	Asia	24.9614	118.379	33.6921	0	0	3.36424	0	0
Nanping	CHN	Asia	26.645	118.174	32.1768	2	0.00463513	3.93978	-1.09091	-0.0042176
Ningde	CHN	Asia	26.6617	119.523	33.1618	0	0	3.63285	0	0
Daitou	CHN	Asia	25.2617	119.226	33.4306	0	0	3.4012	0	0
Huangshi	CHN	Asia	25.3833	119.067	33.4306	0	0	3.4012	0	0
Hushi	CHN	Asia	25.3169	119.088	33.4306	0	0	3.4012	0	0
Putian	CHN	Asia	25.4394	119.01	33.4306	0	0	3.4012	0	0
Quanzhou	CHN	Asia	24.9139	118.586	34.0431	0	0	3.2536	0	0
Sanming	CHN	Asia	26.2486	117.619	32.3223	0.4	0.000305934	3.82491	-0.781818	-0.00292985
Shaowu	CHN	Asia	27.3	117.5	32.5522	4.1	0.0166979	3.90175	-3.26364	-0.0146338
Shishi	CHN	Asia	24.7386	118.626	34.0431	0	0	3.2536	0	0
Wuyishan	CHN	Asia	27.7586	118.04	31.931	3.2	0.0115477	4.06714	-2.89091	-0.00638291
Bangtou	CHN	Asia	25.4261	118.748	33.6535	0	0	3.39318	0	0
Yongan	CHN	Asia	25.98	117.364	32.3446	0.3	0.000466425	3.88539	-0.972727	-0.0021609
Sui'an	CHN	Asia	24.1	117.617	33.2341	0	0	3.42682	0	0
Zhangzhou	CHN	Asia	24.5167	117.667	33.0988	0	0	3.52287	0	0
Baiyin	CHN	Asia	36.5583	104.208	25.0061	91.6	1.75891	5.47744	-47.9455	-1.28833
Dunhuang	CHN	Asia	40.1667	94.6833	30.5695	208.4	11.5145	4.76624	-14.0546	-2.92221
Jiayuguan	CHN	Asia	39.8167	98.3	22.6243	145.1	3.26233	5.55642	-37.7182	-1.96575
Jinchang	CHN	Asia	38.4953	102.174	23.315	106.2	2.10764	5.55743	-47.2545	-1.89108
Jiuquan	CHN	Asia	39.7667	98.5667	27.1481	157.5	4.39037	5.45108	-30.3182	-2.10767
Lanzhou	CHN	Asia	36.0564	103.792	24.9555	65.7	0.95971	5.50694	-52.6636	-0.931888
Pingliang	CHN	Asia	35.5392	106.686	24.9897	28	0.263227	5.36125	-47.1818	-0.411966
Tianshui	CHN	Asia	34.5803	105.727	25.2058	12.8	0.101248	5.20184	-32.7455	-0.165788
Wuwei	CHN	Asia	37.9281	102.641	23.1164	91.6	1.7589	5.43123	-50.3091	-1.37311
Yumen	CHN	Asia	39.8333	97.7333	19.2069	147.6	3.35399	5.32828	-33.5818	-1.8483
Zhangye	CHN	Asia	38.9342	100.452	16.1944	86.6	0.885708	4.90039	-45.9455	-1.24344
Luoyang	CHN	Asia	23.1667	114.267	34.1872	0	0	3.27874	-0.727273	-0.00126906
Anbu	CHN	Asia	23.4517	116.68	34.3552	0	0	3.10497	0	0
Caitang	CHN	Asia	23.5089	116.655	33.432	0	0	3.39562	0	0
Fengxi	CHN	Asia	23.645	116.608	33.432	0	0	3.39562	0	0
Chaoyang	CHN	Asia	23.2728	116.598	34.3552	0	0	3.10497	0	0
Chaozhou	CHN	Asia	23.6658	116.64	33.432	0	0	3.39562	0	0
Conghua	CHN	Asia	23.55	113.567	33.5689	0	0	3.47823	-0.636364	-0.00168599
Denghai	CHN	Asia	23.4694	116.767	34.3552	0	0	3.10497	0	0
Yangjiao	CHN	Asia	21.6736	110.977	34.533	0	0	3.1727	-0.0909091	0
Dongguan	CHN	Asia	23.0489	113.745	34.2026	0	0	3.26864	-0.454545	-0.000520877
Enping	CHN	Asia	22.1833	112.3	33.5389	0	0	3.40279	-0.181818	-6.32414e-05
Foshan	CHN	Asia	23.0333	113.117	34.4961	0	0	3.1985	-0.454545	-0.000289182
Gaoming	CHN	Asia	22.8667	112.833	34.031	0	0	3.31976	-0.181818	-8.09588e-05
Gaoyao	CHN	Asia	22.95	112.417	33.5551	0	0	3.4421	-0.181818	-5.84422e-05
Gaozhou	CHN	Asia	21.9167	110.867	34.533	0	0	3.1727	-0.0909091	0
Guangzhou	CHN	Asia	23.1167	113.25	34.4961	0	0	3.1985	-0.454545	-0.000289182
Heshan	CHN	Asia	22.7892	112.953	34.031	0	0	3.31976	-0.181818	-8.09588e-05
Heyuan	CHN	Asia	23.7333	114.683	33.7512	0	0	3.4404	-0.909091	-0.00456378
Huaicheng	CHN	Asia	23.9131	112.179	33.8542	0	0	3.40484	-0.363636	-0.000395441
Huazhou	CHN	Asia	21.6333	110.583	34.533	0	0	3.1727	-0.0909091	0
Daling	CHN	Asia	23.0158	114.696	33.8686	0	0	3.39067	-0.818182	-0.00207456
Pingshan	CHN	Asia	22.9833	114.717	33.6674	0	0	3.40243	-0.181818	-0.000159815
Huicheng	CHN	Asia	23.0369	116.291	33.7743	0	0	3.27663	0	0
Huiyang	CHN	Asia	22.7986	114.464	33.9288	0	0	3.31206	-0.0909091	0
Huizhou	CHN	Asia	23.0833	114.4	34.1872	0	0	3.27874	-0.727273	-0.00126906
Jiangmen	CHN	Asia	22.5833	113.083	34.3296	0	0	3.2235	-0.181818	-1.50247e-05
Paotai	CHN	Asia	23.5028	116.484	33.4097	0	0	3.39483	-0.0909091	-2.28939e-05
Jieyang	CHN	Asia	23.5297	116.366	33.4097	0	0	3.39483	-0.0909091	-2.28939e-05
Kaiping	CHN	Asia	22.3833	112.683	33.7663	0	0	3.30709	-0.0909091	0
Lechang	CHN	Asia	25.1333	113.333	32.5059	0	0	3.95916	-0.272727	-0.000366394
Leizhou	CHN	Asia	20.9133	110.096	34.8225	0	0	3.09765	0	0
Anpu	CHN	Asia	21.45	110.017	34.8441	0	0	3.14168	-0.272727	-0.000583276
Lianzhou	CHN	Asia	24.7811	112.382	32.6166	0	0	3.8909	0	0
Luoding	CHN	Asia	22.7667	111.567	33.6206	0	0	3.43213	-0.181818	-3.42372e-05
Maoming	CHN	Asia	21.65	110.9	34.533	0	0	3.1727	-0.0909091	0
Meizhou	CHN	Asia	24.3	116.117	33.0234	0	0	3.56587	-0.272727	-0.000514497
Nanhai	CHN	Asia	23.0322	113.143	34.4961	0	0	3.1985	-0.454545	-0.000289182
Nanxiong	CHN	Asia	25.1167	114.3	33.1829	0	0	3.73649	-0.909091	-0.00221423
Puning	CHN	Asia	23.2939	116.175	33.7743	0	0	3.27663	0	0
Qingyuan	CHN	Asia	23.7132	113.023	34.216	0	0	3.30475	-0.636364	-0.00126182
Maba	CHN	Asia	24.6833	113.583	33.7721	0	0	3.55742	-0.545455	-0.000183611
Sanshui	CHN	Asia	23.1592	112.884	34.1149	0	0	3.31833	-0.363636	-0.00027755
Shantou	CHN	Asia	23.3667	116.667	34.3552	0	0	3.10497	0	0
Shaoguan	CHN	Asia	24.8	113.583	33.7721	0	0	3.55742	-0.545455	-0.000183611
Shenzhen	CHN	Asia	22.5435	114.11	33.9288	0	0	3.31206	-0.0909091	0
Shunde	CHN	Asia	22.8408	113.245	34.3296	0	0	3.2235	-0.181818	-1.50247e-05
Sihui	CHN	Asia	23.3519	112.683	34.1149	0	0	3.31833	-0.363636	-0.00027755
Taishan	CHN	Asia	22.25	112.783	33.7663	0	0	3.30709	-0.0909091	0
Xingning	CHN	Asia	24.1333	115.717	33.8419	0	0	3.33441	-0.545455	-0.00142629
Xinhui	CHN	Asia	22.5178	113.04	34.3296	0	0	3.2235	-0.181818	-1.50247e-05
Xinyi	CHN	Asia	22.3542	110.939	34.0428	0	0	3.34643	-0.0909091	0
Yangchun	CHN	Asia	22.1667	111.783	33.2448	0	0	3.49043	-0.181818	-5.91853e-05
Yingde	CHN	Asia	24.1667	113.4	33.6155	0	0	3.53892	-0.0909091	-0.000284563
Yunfu	CHN	Asia	22.9333	112.033	33.5551	0	0	3.4421	-0.181818	-5.84422e-05
Zengcheng	CHN	Asia	23.2833	113.817	34.2026	0	0	3.26864	-0.454545	-0.000520877
Zhanjiang	CHN	Asia	21.2	110.383	34.8441	0	0	3.14168	-0.272727	-0.000583276
Zhaoqing	CHN	Asia	23.05	112.45	33.8134	0	0	3.39479	-0.181818	-0.000139066
Zhongshan	CHN	Asia	22.5175	113.366	34.3296	0	0	3.2235	-0.181818	-1.50247e-05
Zhuhai	CHN	Asia	22.2769	113.568	34.0424	0	0	3.16928	0	0
Baise	CHN	Asia	23.8997	106.613	34.4072	0.2	0.000276235	3.30684	-0.345455	-0.00297662
Beiliu	CHN	Asia	22.7072	110.349	33.8066	0	0	3.49116	-0.0909091	-0.000182045
Cenxi	CHN	Asia	22.9228	110.984	33.8235	0	0	3.45573	0	0
Fangchenggang	CHN	Asia	21.7833	108.383	34.0558	0	0	3.36196	-0.0909091	-0.000180303
Guigang	CHN	Asia	23.0964	109.609	34.0961	0	0	3.35834	-0.454545	-0.000500656
Guilin	CHN	Asia	25.2819	110.286	33.9865	0	0	3.52331	0	0
Guiping	CHN	Asia	23.3966	110.072	34.4072	0	0	3.30639	-0.545455	-0.000690355
Hechi	CHN	Asia	24.7	108.033	33.7375	0	0	3.4936	0	0
Hezhou	CHN	Asia	24.4167	111.517	32.7518	0	0	3.75447	-0.0909091	-1.19771e-06
Laipin	CHN	Asia	23.7	109.267	33.9118	0	0	3.43118	-0.454545	-0.000543784
Nanning	CHN	Asia	22.8167	108.317	34.2494	0	0	3.31429	-0.454545	-0.000577522
Qinzhou	CHN	Asia	21.95	108.617	34.5875	0	0	3.19274	-0.0909091	-0.000192876
Wuzhou	CHN	Asia	23.4833	111.317	34.089	0	0	3.36949	-0.272727	-0.000412595
Yizhou	CHN	Asia	24.5	108.667	33.5392	0	0	3.52235	-0.0909091	-0.000127609
Yulin	CHN	Asia	22.6333	110.15	33.8066	0	0	3.49116	-0.0909091	-0.000182045
Anshun	CHN	Asia	26.25	105.933	29.4813	0.5	0.00569289	4.52105	-0.772727	-0.00426806
Bijie	CHN	Asia	27.3125	105.294	26.7237	0	0	5.17345	-1.27273	-0.00357239
Duyuen	CHN	Asia	26.2667	107.517	31.0636	0	0	4.2892	0	0
Fuquan	CHN	Asia	26.7	107.55	30.8539	0.1	0.000207372	4.47909	0.1	0.000207372
Guiyang	CHN	Asia	26.5833	106.717	28.4774	0	0	4.93592	-0.454545	-0.000928249
Kaili	CHN	Asia	26.5858	107.98	30.8539	0.1	0.000207372	4.47909	0.1	0.000207372
Liupanshui	CHN	Asia	26.7	104.8	24.1024	1.2	0.00975822	5.19559	-2.07273	-0.0115678
Qingzhen	CHN	Asia	26.55	106.467	27.9293	0.1	0.000439759	5.01712	-0.445455	-0.00103933
Renhuai	CHN	Asia	27.8197	106.405	29.3625	0	0	4.83222	-1.36364	-0.00428861
Tongren	CHN	Asia	27.7172	109.185	31.994	0.1	0.000486983	4.24313	-0.809091	-0.000713778
Caohai	CHN	Asia	26.8731	104.284	24.1043	6	0.047324	5.2266	-3	-0.0301484
Xingyi	CHN	Asia	25.05	104.983	27.4653	4.2	0.0256277	4.7376	-1.89091	-0.0189976
Zunyi	CHN	Asia	27.6867	106.907	30.6223	0	0	4.58763	-1.18182	-0.00372536
Danzhou	CHN	Asia	19.5147	109.57	34.7584	0	0	2.98183	0	0
Dongfang	CHN	Asia	19.0973	108.629	34.8468	0	0	2.97917	0	0
Haikou	CHN	Asia	20.0458	110.342	34.8766	0	0	2.96635	0	0
Qionghai	CHN	Asia	19.2425	110.464	33.7271	0	0	3.1946	0	0
Qiongshan	CHN	Asia	20.0058	110.354	34.8766	0	0	2.96635	0	0
Wanning	CHN	Asia	18.8003	110.397	33.953	0	0	3.11399	0	0
Wenchang	CHN	Asia	19.6208	110.751	34.4323	0	0	3.0481	0	0
Anguo	CHN	Asia	38.4072	115.31	32.555	49	0.646321	4.11864	-36.8182	-0.513477
Baoding	CHN	Asia	38.8511	115.49	32.3465	52.1	0.708886	4.20277	-31.0818	-0.469389
Bazhou	CHN	Asia	39.1083	116.394	32.3542	44.7	0.562215	4.09606	-34.3	-0.415403
Cangzhou	CHN	Asia	38.3167	116.867	32.5454	33.2	0.352645	3.99568	-33.0727	-0.355219
Changli	CHN	Asia	39.7042	119.151	30.2424	14.3	0.113102	4.68905	-18.9727	-0.0999578
Chengde	CHN	Asia	40.9725	117.936	27.201	35.3	0.511497	5.21573	-47.8818	-0.485202
Cizhou	CHN	Asia	36.3553	114.377	32.1463	22.7	0.198997	4.09874	-20.3	-0.145334
Dingzhou	CHN	Asia	38.5131	114.996	31.5112	43.7	0.513667	4.49901	-28.9364	-0.413602
Fengnan	CHN	Asia	39.5667	118.083	31.408	27.2	0.299986	4.4637	-25.3455	-0.17404
Fengrun	CHN	Asia	39.8333	118.117	31.408	27.2	0.299986	4.4637	-25.3455	-0.17404
Funing	CHN	Asia	39.8831	119.225	30.2424	14.3	0.113102	4.68905	-18.9727	-0.0999578
Gaobeidian	CHN	Asia	39.3239	115.852	32.4102	45	0.548613	4.08119	-32.4545	-0.402344
Gaocheng	CHN	Asia	38.0336	114.829	32.6063	42.9	0.518547	4.27017	-27.6455	-0.334115
Gu'an	CHN	Asia	39.4308	116.295	32.3542	44.7	0.562215	4.09606	-34.3	-0.415403
Handan	CHN	Asia	36.6006	114.468	31.6004	22.3	0.183481	4.43021	-25.5182	-0.186094
Hejian	CHN	Asia	38.425	116.084	32.5949	34.6	0.377995	3.98075	-35.4	-0.378941
Hengshui	CHN	Asia	37.7322	115.701	32.5307	39	0.414766	3.96501	-31.1818	-0.35066
Jinzhou	CHN	Asia	38.027	115.025	32.555	49	0.646321	4.11864	-36.8182	-0.513477
Jizhou	CHN	Asia	37.5622	115.559	32.5307	39	0.414766	3.96501	-31.1818	-0.35066
Langfang	CHN	Asia	39.5097	116.695	32.2267	47.4	0.599089	4.23195	-32.6	-0.354151
Bencheng	CHN	Asia	39.5	118.7	30.6983	18.8	0.164784	4.61073	-20.8364	-0.111881
Luquan	CHN	Asia	38.0806	114.296	32.1133	39.4	0.462865	4.42421	-28.8727	-0.320762
Mancheng	CHN	Asia	38.9461	115.311	32.3465	52.1	0.708886	4.20277	-31.0818	-0.469389
Nangong	CHN	Asia	37.3581	115.374	32.4628	39.4	0.421578	4.01748	-32.5091	-0.379641
Fenghuang	CHN	Asia	37.6119	114.912	32.6437	38.6	0.404976	4.15029	-25.8545	-0.295665
Potou	CHN	Asia	38.0667	116.567	32.5454	33.2	0.352645	3.99568	-33.0727	-0.355219
Qianan	CHN	Asia	40.0722	118.691	30.0335	24.7	0.282951	4.78226	-25.5727	-0.131211
Renqiu	CHN	Asia	38.6989	116.094	32.6125	41.2	0.509219	3.9937	-35.6182	-0.430079
Sanhe	CHN	Asia	39.9839	117.071	32.3342	45.5	0.572862	4.26071	-27.5909	-0.27119
Shahe	CHN	Asia	36.9383	114.506	32.6468	29.8	0.272357	4.10577	-21.6545	-0.182778
Shenzhou	CHN	Asia	38.0889	115.548	32.5008	42.3	0.471685	4.03461	-34.4273	-0.464818
Shijiazhuang	CHN	Asia	38.0414	114.479	32.1133	39.4	0.462865	4.42421	-28.8727	-0.320762
Tangshan	CHN	Asia	39.6333	118.183	31.408	27.2	0.299986	4.4637	-25.3455	-0.17404
Wu'an	CHN	Asia	36.6944	114.196	31.6004	22.3	0.183481	4.43021	-25.5182	-0.186094
Xingtai	CHN	Asia	37.0631	114.494	31.3721	25.8	0.226235	4.50777	-28.0182	-0.262799
Xinji	CHN	Asia	38	115.204	32.5055	44.1	0.521836	4.02913	-33.4455	-0.424899
Xinle	CHN	Asia	38.3334	114.672	32.6063	42.9	0.518547	4.27017	-27.6455	-0.334115
Ansu	CHN	Asia	39.0192	115.644	32.4102	45	0.548613	4.08119	-32.4545	-0.402344
Yongqing	CHN	Asia	39.32	116.49	32.3542	44.7	0.562215	4.09606	-34.3	-0.415403
Yutian	CHN	Asia	39.8786	117.739	32.113	37.9	0.495448	4.34365	-32.3727	-0.291377
Zhangjiakou	CHN	Asia	40.81	114.879	26.3332	50.6	0.6099	5.36163	-39.8545	-0.528668
Zhaozhou	CHN	Asia	37.7464	114.769	32.6437	38.6	0.404976	4.15029	-25.8545	-0.295665
Zhengding	CHN	Asia	38.1397	114.559	32.6063	42.9	0.518547	4.27017	-27.6455	-0.334115
Zhuozhou	CHN	Asia	39.4811	115.963	32.4102	45	0.548613	4.08119	-32.4545	-0.402344
Zunhua	CHN	Asia	40.1792	117.959	29.8161	37.5	0.523815	4.85358	-38.1364	-0.351866
Acheng	CHN	Asia	45.5333	126.983	27.4296	15.1	0.113783	4.86909	-20.6273	-0.161403
Anda	CHN	Asia	46.407	125.316	27.8527	27.9	0.296426	4.68667	-32.1	-0.330965
Bei'an	CHN	Asia	48.2667	126.6	25.3197	20.8	0.153862	5.12476	-29.0182	-0.227951
Daqing	CHN	Asia	46.5833	125	27.7511	29.2	0.322814	4.67001	-30.1636	-0.346833
Fujin	CHN	Asia	47.26	132.032	26.6057	6	0.0406325	5.0445	-18.2727	-0.0883972
Hailin	CHN	Asia	44.5833	129.417	24.7191	2.8	0.00953291	5.14584	-17.3818	-0.0682641
Hailun	CHN	Asia	47.454	126.952	26.1211	19.7	0.165657	5.03747	-25.0273	-0.185588
Harbin	CHN	Asia	45.75	126.65	27.4296	15.1	0.113783	4.86909	-20.6273	-0.161403
Hegang	CHN	Asia	47.4	130.367	25.9229	8.6	0.0685888	5.03036	-16.1273	-0.0775341
Heihe	CHN	Asia	50.257	127.462	24.468	13.3	0.105333	5.14335	-29.7909	-0.207476
Hulin	CHN	Asia	45.7686	132.992	26.6434	3.1	0.0123747	4.93581	-15.0818	-0.0663026
Jiamusi	CHN	Asia	46.8333	130.35	26.2201	8.9	0.0779077	4.96166	-18.1909	-0.0909251
Jixi	CHN	Asia	45.3	130.967	25.8286	5	0.0231331	5.05018	-15.3636	-0.0599003
Longjiang	CHN	Asia	47.3303	123.184	27.1064	45.3	0.701441	4.86904	-36.2455	-0.35851
Mishan	CHN	Asia	45.5431	131.882	26.0093	5.4	0.0278826	4.96354	-16.3273	-0.0668182
Mudanjiang	CHN	Asia	44.5833	129.6	25.2701	2.4	0.00989	5.08732	-15.9636	-0.06279
Muling	CHN	Asia	44.5168	130.269	23.7139	3.8	0.0161506	5.14957	-20.0182	-0.0781826
Nehe	CHN	Asia	48.4833	124.833	25.7425	33.2	0.410345	5.01698	-29.8	-0.232668
Ningan	CHN	Asia	44.3833	129.433	26.0094	2.5	0.0080825	5.12002	-15.8636	-0.0757178
Qiqiha'er	CHN	Asia	47.3408	123.967	27.6948	44.6	0.67417	4.8054	-33.5818	-0.33663
Qitaihe	CHN	Asia	45.8	130.85	26.2863	6.7	0.0419536	4.99451	-17.7545	-0.0709765
Shangzhi	CHN	Asia	45.2135	127.969	26.2495	9	0.059397	5.00254	-19.4545	-0.11929
Shuangcheng	CHN	Asia	45.35	126.283	27.7714	17.4	0.137441	4.79269	-16.7818	-0.130963
Shuangyashan	CHN	Asia	46.6361	131.154	26.2968	8.5	0.0718873	4.98058	-18.6818	-0.0848587
Suihua	CHN	Asia	46.6406	126.997	27.3489	18.6	0.149277	4.83468	-21.7636	-0.190593
Tieli	CHN	Asia	46.95	128.05	23.5931	16	0.152931	5.10727	-22.8182	-0.095924
Wuchang	CHN	Asia	44.9159	127.154	26.8168	8	0.0494192	4.97688	-17.0909	-0.11438
Yichun	CHN	Asia	47.7	128.9	22.9638	9.9	0.089345	5.11883	-23.1	-0.0767924
Zhaodong	CHN	Asia	46.0833	125.983	27.749	24.7	0.247308	4.69412	-26.6636	-0.249047
Anyang	CHN	Asia	36.0994	114.329	32.1463	22.7	0.198997	4.09874	-20.3	-0.145334
Linzhou	CHN	Asia	36.0667	113.817	28.9003	16.2	0.13022	4.76967	-23.8909	-0.169968
Changge	CHN	Asia	34.2137	113.763	32.0135	12.5	0.0909173	3.90875	-14.5	-0.0679411
Dengfeng	CHN	Asia	34.4553	113.028	31.223	13.4	0.0966104	4.25662	-13.2364	-0.0481139
Dengzhou	CHN	Asia	32.6822	112.082	32.9628	5.2	0.0203885	3.87803	-3.8	-0.0120122
Gongyi	CHN	Asia	34.76	112.971	32.5308	20.4	0.182354	3.99927	-6.69091	0.0158196
Haobi	CHN	Asia	35.8992	114.192	32.0564	20.6	0.199008	4.03498	-20.1273	-0.108466
Huixian	CHN	Asia	35.4586	113.798	32.4935	20.7	0.199427	3.81891	-17.3909	-0.0776037
Jiaozuo	CHN	Asia	35.2397	113.233	31.3096	22.6	0.225831	4.29087	-15.7636	-0.050193
Jiyuan	CHN	Asia	35.09	112.58	31.3146	22	0.225673	4.31036	-13.4545	-0.0235065
Kaifeng	CHN	Asia	34.7442	114.419	32.369	18.4	0.179907	3.82241	-13.9636	-0.0375353
Lingbao	CHN	Asia	34.5197	110.864	30.9992	23.7	0.253456	4.53073	-12.5727	-0.00697803
Luohe	CHN	Asia	33.5634	114.026	32.4296	8.7	0.0565658	3.80521	-12.3	-0.0482717
Luoyang	CHN	Asia	34.6836	112.454	32.2106	20.8	0.201306	4.13762	-7.56364	0.01759
Nanyang	CHN	Asia	32.9947	112.533	32.8248	5.2	0.0235757	3.87641	-5.52727	-0.0137179
Pingdingshan	CHN	Asia	33.7408	113.306	32.1752	10.3	0.0647331	4.04307	-10.0636	-0.0326792
Puyang	CHN	Asia	35.7028	115.053	32.3478	21.5	0.208222	3.91849	-18.5909	-0.132727
Qinyang	CHN	Asia	35.0881	112.939	31.3146	22	0.225673	4.31036	-13.4545	-0.0235065
Ruzhou	CHN	Asia	34.1617	112.83	30.9841	12.2	0.0873961	4.33695	-12.4364	-0.0428978
Sanmenling	CHN	Asia	34.7747	111.181	30.2338	20.9	0.213321	4.66651	-10.9182	-0.0144042
Shangqiu	CHN	Asia	34.45	115.65	32.5069	9.2	0.061617	3.86561	-10.8909	-0.0467601
Weihui	CHN	Asia	35.43	114.053	32.4656	22.2	0.219443	3.81912	-17.8909	-0.0862549
Wugang	CHN	Asia	33.2956	113.521	32.309	4.5	0.0236324	3.86359	-7.13636	-0.0166882
Xiangcheng	CHN	Asia	33.4409	114.896	32.58	5.9	0.0321622	3.73324	-6.82727	-0.0212059
Xinmi	CHN	Asia	34.5131	113.362	31.3286	20.4	0.182561	4.26875	-11.8727	-0.0158033
Xinxiang	CHN	Asia	35.3089	113.867	32.4935	20.7	0.199427	3.81891	-17.3909	-0.0776037
Xinyang	CHN	Asia	32.125	114.06	32.8803	1.2	0.00327706	3.78175	-2.70909	-0.00683679
Xinzheng	CHN	Asia	34.3953	113.718	32.0135	12.5	0.0909173	3.90875	-14.5	-0.0679411
Xuchang	CHN	Asia	34.0167	113.817	32.0135	12.5	0.0909173	3.90875	-14.5	-0.0679411
Yanshi	CHN	Asia	34.7156	112.809	32.5308	20.4	0.182354	3.99927	-6.69091	0.0158196
Chengguan	CHN	Asia	34.4197	112.419	31.3115	11.8	0.0932093	4.31992	-10.8364	-0.0386309
Yima	CHN	Asia	34.7381	111.884	30.798	19	0.178763	4.48938	-8.09091	0.00356355
Yongcheng	CHN	Asia	33.9297	116.364	32.6384	5.7	0.0337093	3.84484	-7.48182	-0.0211067
Yuzhou	CHN	Asia	34.1628	113.464	31.223	13.4	0.0966104	4.25662	-13.2364	-0.0481139
Zhengzhou	CHN	Asia	34.7578	113.649	32.0487	19.1	0.178356	3.90861	-14.0818	-0.0441688
Zhoukou	CHN	Asia	33.6333	114.633	32.3879	9.2	0.059476	3.7646	-10.8909	-0.0499409
Zhumadian	CHN	Asia	32.9805	114.017	32.6109	2.7	0.0122241	3.83256	-3.93636	-0.00702926
Xingyang	CHN	Asia	34.781	113.35	31.3286	20.4	0.182561	4.26875	-11.8727	-0.0158033
Anlu	CHN	Asia	31.2575	113.678	33.4278	2.1	0.00600987	3.84911	-3.35455	-0.00846364
Chibi	CHN	Asia	29.8833	113.633	33.7735	5.9	0.0327614	3.79467	-1.37273	0.00363109
Dangyang	CHN	Asia	30.8292	111.789	32.6912	0.5	0.00089132	4.02744	-3.04545	-0.00898545
Danjiangkou	CHN	Asia	32.5428	111.509	32.6065	5.1	0.0212736	3.98979	-3.17273	-0.0115059
Daye	CHN	Asia	30.0833	114.95	33.6844	5	0.0251706	3.74219	-0.181818	0.00713291
Enshi	CHN	Asia	30.3	109.483	29.7412	0	0	4.86897	-0.818182	-0.000796045
Ezhou	CHN	Asia	30.4	114.833	33.6844	5	0.0251706	3.74219	-0.181818	0.00713291
Douhuti	CHN	Asia	30.0606	112.224	33.2427	2.1	0.00752942	3.94954	-3.62727	-0.0111714
Guangshui	CHN	Asia	31.6161	113.816	33.0428	1.3	0.0034702	3.9127	-3.42727	-0.00769261
Hanchuan	CHN	Asia	30.65	113.767	33.6746	3.4	0.010647	3.79654	-3.14545	-0.00963648
Chengguan	CHN	Asia	31.2867	114.615	33.2665	2.9	0.00959949	3.82398	-2.46364	-0.00392745
Honghu	CHN	Asia	29.8167	113.467	33.9212	5.9	0.0306256	3.69635	-2.00909	-0.0027001
Huanggang	CHN	Asia	30.4474	114.864	33.6844	5	0.0251706	3.74219	-0.181818	0.00713291
Huangmei	CHN	Asia	30.0667	115.933	32.8879	4.2	0.0174433	3.96762	-0.345455	0.00179433
Huangshi	CHN	Asia	30.2094	115.1	33.6967	4.9	0.0246175	3.71904	-0.372727	0.00641388
Yezhou	CHN	Asia	30.6167	109.633	30.0912	0.3	0.000541527	4.75194	-1.42727	-0.00222855
Jingmen	CHN	Asia	31.0336	112.205	33.0309	1.7	0.00443988	3.91672	-2.75455	-0.0122528
Xinshi	CHN	Asia	31.0219	113.103	32.589	1.7	0.00408878	4.01213	-4.39091	-0.0206294
Jingzhou	CHN	Asia	30.3503	112.19	33.2427	2.1	0.00752942	3.94954	-3.62727	-0.0111714
Laohekou	CHN	Asia	32.3858	111.668	32.3308	2.4	0.00670491	4.06297	-3.41818	-0.0138894
Huayuan	CHN	Asia	31.2461	113.967	33.4278	2.1	0.00600987	3.84911	-3.35455	-0.00846364
Macheng	CHN	Asia	31.1783	115.032	32.4818	3	0.0141498	4.08547	-2.09091	0.00235683
Qianjiang	CHN	Asia	30.4167	112.85	33.4009	4.3	0.0172077	3.82477	-2.88182	-0.0112027
Caohe	CHN	Asia	30.2333	115.433	33.6967	4.9	0.0246175	3.71904	-0.372727	0.00641388
Shishou	CHN	Asia	29.7167	112.4	33.6506	3.7	0.0164666	3.83363	-3.39091	-0.0101677
Shiyan	CHN	Asia	32.6475	110.778	31.5431	6.7	0.0381138	4.3154	-2.39091	-0.0046377
Songzi	CHN	Asia	30.1756	111.772	32.8657	0.9	0.00334296	4.04168	-3.00909	-0.00633868
Suizhou	CHN	Asia	31.7111	113.363	33.096	2.2	0.00488218	3.84966	-2.89091	-0.0166411
Tianmen	CHN	Asia	30.65	113.1	33.3717	2.8	0.00782246	3.8166	-3.92727	-0.020676
Wuhan	CHN	Asia	30.5833	114.267	33.5893	3.6	0.0130455	3.80209	-3.30909	-0.0107033
Wuxue	CHN	Asia	29.85	115.55	33.6789	5.4	0.0256759	3.73049	0.127273	0.00677172
Xiangfan	CHN	Asia	32.0468	112.144	33.0203	2.4	0.00510722	3.86217	-3.69091	-0.0128969
Zhangwan	CHN	Asia	32.0833	112.033	33.0203	2.4	0.00510722	3.86217	-3.69091	-0.0128969
Xianning	CHN	Asia	29.8833	114.217	33.4332	5.4	0.0302067	3.88543	-1.14545	0.00427545
Xiantao	CHN	Asia	30.3833	113.4	33.5804	4.5	0.0198062	3.80472	-3.13636	-0.00887211
Xiaogan	CHN	Asia	30.9167	113.9	33.6746	3.4	0.010647	3.79654	-3.14545	-0.00963648
Qingquan	CHN	Asia	30.45	115.217	33.6967	4.9	0.0246175	3.71904	-0.372727	0.00641388
Xingguo	CHN	Asia	29.8333	115.167	33.0118	4.9	0.0256052	3.92236	-0.372727	0.00533885
Yichang	CHN	Asia	30.7144	111.285	31.6875	0.4	0.000871842	4.28825	-1.87273	-0.00332202
Yicheng	CHN	Asia	31.7057	112.255	33.1474	1.9	0.0056259	3.86231	-2.46364	-0.0107154
Yidu	CHN	Asia	30.3925	111.45	31.2042	0.2	0.00115927	4.44903	-2.61818	-0.00308978
Yingcheng	CHN	Asia	30.95	113.55	33.6746	3.4	0.010647	3.79654	-3.14545	-0.00963648
Chengguan	CHN	Asia	31.0228	113.731	33.4278	2.1	0.00600987	3.84911	-3.35455	-0.00846364
Zaoyang	CHN	Asia	32.1272	112.754	33.0264	2.9	0.00582842	3.81463	-5.00909	-0.019289
Zhijiang	CHN	Asia	30.4214	111.753	32.8657	0.9	0.00334296	4.04168	-3.00909	-0.00633868
Zhongxiang	CHN	Asia	31.1661	112.583	32.7669	1.8	0.00480471	3.93148	-4.10909	-0.0206156
Changde	CHN	Asia	29.0322	111.678	33.5072	2.5	0.0105348	3.87259	-2.59091	-0.00394297
Changning	CHN	Asia	26.4128	112.386	32.3543	0.3	0.000240189	4.04854	-1.79091	-0.00578636
Changsha	CHN	Asia	28.2	112.967	33.6849	4.8	0.0259053	3.7497	-1.92727	0.00216562
Chenzhou	CHN	Asia	25.8	113.033	32.7136	0	0	3.9473	-0.818182	-0.00129415
Lingyang	CHN	Asia	29.32	111.092	32.8875	1	0.00401935	4.03926	-2.54545	-0.00462979
Daojiang	CHN	Asia	25.5333	111.583	33.2671	0	0	3.75096	-0.454545	-0.000760657
Gaosha	CHN	Asia	26.9592	110.68	33.0705	0	0	3.96316	-0.818182	-0.00169932
Xidu	CHN	Asia	26.9761	112.344	33.7604	2	0.00938934	3.75373	-1.54545	-0.00287793
Hengyang	CHN	Asia	26.8881	112.615	33.9457	4.2	0.0185573	3.64576	-1.70909	0.00126824
Hongjiang	CHN	Asia	27.11	109.996	32.6975	0.1	0.000473769	4.0507	-0.536364	3.84208e-05
Huaihua	CHN	Asia	27.5494	109.959	32.617	0.1	0.000493369	4.07175	-1.08182	-0.000801917
Jinshi	CHN	Asia	29.6333	111.883	33.328	2	0.00711324	3.91244	-2.63636	-0.0072723
Jishou	CHN	Asia	28.3167	109.717	31.5925	0.1	0.000398444	4.37596	-1.08182	-0.0014389
Leiyang	CHN	Asia	26.4131	112.849	33.5767	1.4	0.00311774	3.70196	-2.14545	-0.0061331
Lengshuijiang	CHN	Asia	27.6833	111.417	31.5871	0.7	0.00261635	4.35819	-1.75455	-0.00439258
Lianyuan	CHN	Asia	27.6833	111.667	32.5306	1.3	0.00619485	4.12867	-1.60909	-0.00346955
Liling	CHN	Asia	27.6667	113.5	33.9551	5.3	0.0277005	3.6616	-1.51818	0.00571601
Linxiang	CHN	Asia	29.4833	113.45	33.8562	6.1	0.0316525	3.72288	-1.53636	0.00392791
Liuyang	CHN	Asia	28.15	113.633	32.8428	5	0.0228747	4.03943	-2.72727	-0.00637666
Loudi	CHN	Asia	27.75	111.983	32.5306	1.3	0.00619485	4.12867	-1.60909	-0.00346955
Miluo	CHN	Asia	28.8022	113.041	33.5111	6	0.0303162	3.83413	-1.72727	0.00368375
Shunling	CHN	Asia	25.6	111.9	33.2671	0	0	3.75096	-0.454545	-0.000760657
Hongqiao	CHN	Asia	26.7839	112.125	33.7604	2	0.00938934	3.75373	-1.54545	-0.00287793
Liangshi	CHN	Asia	27.25	111.75	33.0988	1.4	0.00742789	3.96483	-1.50909	-0.00245215
Shaoyang	CHN	Asia	27.25	111.467	32.8349	0.8	0.00339018	4.03259	-1.47273	-0.00275271
Zhangjiang	CHN	Asia	28.8994	111.482	32.7277	0.9	0.00369934	4.09031	-2.1	-0.00519998
Wugang	CHN	Asia	26.7266	110.615	33.0705	0	0	3.96316	-0.818182	-0.00169932
Xiangtan	CHN	Asia	27.85	112.9	33.5525	5	0.0239945	3.79149	-1.54545	0.00334977
Xiangxiang	CHN	Asia	27.7333	112.533	33.5525	5	0.0239945	3.79149	-1.54545	0.00334977
Shangmei	CHN	Asia	27.75	111.3	31.5871	0.7	0.00261635	4.35819	-1.75455	-0.00439258
Lufeng	CHN	Asia	27.9094	110.586	31.4441	0.6	0.00150556	4.41101	-1.21818	-0.00353772
Yiyang	CHN	Asia	28.5928	112.328	33.7088	3.3	0.014598	3.84517	-2.15455	-0.0023505
Yongzhou	CHN	Asia	26.2333	111.617	33.6894	0.1	2.50244e-05	3.65316	-1.26364	-0.00253187
Yuanjiang	CHN	Asia	28.8511	112.373	33.7088	3.3	0.014598	3.84517	-2.15455	-0.0023505
Yueyang	CHN	Asia	29.38	113.1	33.8562	6.1	0.0316525	3.72288	-1.53636	0.00392791
Zhangjiajie	CHN	Asia	29.2803	110.409	31.0758	0.6	0.000761038	4.56589	-0.581818	-0.000922594
Zhuzhou	CHN	Asia	27.8333	113.15	33.9551	5.3	0.0277005	3.6616	-1.51818	0.00571601
Zixing	CHN	Asia	25.9696	113.399	32.7136	0	0	3.9473	-0.818182	-0.00129415
Baotou	CHN	Asia	40.6522	109.822	27.651	116	2.68608	5.54192	-30.2727	-1.28014
Chifeng	CHN	Asia	42.2683	118.964	27.4854	36.7	0.479523	4.85644	-52.8455	-0.557375
Dongsheng	CHN	Asia	39.8158	109.977	28.0745	95	2.1495	5.44943	-34.4545	-0.824078
Genhe	CHN	Asia	50.7833	121.517	17.7811	23.4	0.118037	4.73697	-42.9636	-0.385882
Haila'er	CHN	Asia	49.2	119.7	23.8219	47.9	0.503625	5.06154	-32.2818	-0.462921
Huhehaote	CHN	Asia	40.8106	111.652	27.013	86.1	1.63903	5.50387	-43.0818	-1.25781
Jining	CHN	Asia	41.0275	113.106	24.315	70.1	1.0791	5.59196	-44.8091	-0.812572
Linhe	CHN	Asia	40.7514	107.421	28.7118	157.2	5.05003	5.44473	-21.4364	-1.69938
Manzhouli	CHN	Asia	49.6	117.433	24.0369	60.8	0.699648	5.03356	-30.6545	-0.61227
Tongliao	CHN	Asia	43.6125	122.265	28.2457	54.5	0.746624	4.91712	-53.5	-0.702644
Wuhai	CHN	Asia	39.6647	106.812	28.3039	155.8	5.28066	5.51292	-23.2	-1.58265
Wulanhaote	CHN	Asia	46.0833	122.083	26.6063	60.7	0.850771	4.92466	-46.8455	-0.770994
Xilinhaote	CHN	Asia	43.9667	116.033	24.8413	68	0.968083	5.39251	-48.6364	-0.895092
Yakeshi	CHN	Asia	49.2833	120.733	21.572	37.3	0.275342	4.98475	-39.5182	-0.451125
Zhalantun	CHN	Asia	48	122.717	23.4901	36	0.461069	5.17441	-38.8182	-0.270217
Jiangyin	CHN	Asia	31.9058	120.268	32.4816	2.1	0.00581269	4.18052	-2.71818	-0.00525413
Dongkan	CHN	Asia	33.9997	119.831	31.7926	1.3	0.00657167	4.33483	-2.15455	0.000420324
Yixing	CHN	Asia	31.3667	119.833	32.373	2.7	0.00946274	4.19763	-3.39091	-0.00628786
Changshu	CHN	Asia	31.6442	120.738	32.3322	1.5	0.00413042	4.24507	-3.86364	-0.00584851
Changzhou	CHN	Asia	31.7833	119.967	32.5204	2.3	0.00863889	4.1547	-3.06364	-0.00422605
Dafeng	CHN	Asia	33.2	120.467	31.7739	0.3	0.00187638	4.42369	-3.24545	-0.00454773
Danyang	CHN	Asia	32	119.57	32.3733	2	0.00691157	4.16381	-2.90909	-0.00422911
Xuzhou	CHN	Asia	34.2669	117.192	32.1608	4.7	0.0304037	3.97935	-7.93636	-0.0172867
Niushan	CHN	Asia	34.5169	118.766	31.3425	3.1	0.0172374	4.29532	-2.71818	-0.0030077
Dongtai	CHN	Asia	32.8406	120.313	32.008	0.8	0.00171501	4.36077	-3.38182	-0.00752638
Fengcheng	CHN	Asia	34.6936	116.595	32.262	9	0.0705632	3.90035	-8.54545	-0.0190556
Qingkou	CHN	Asia	34.8364	119.119	31.1317	2.5	0.0124523	4.58604	-1.86364	0.000282286
Gaoyou	CHN	Asia	32.7766	119.425	32.3378	1.3	0.00396442	4.16054	-2.42727	-0.00389012
Yishan	CHN	Asia	34.325	119.217	31.4517	1.8	0.0137895	4.40893	-3.56364	-0.00231183
Hai'an	CHN	Asia	32.5436	120.45	32.008	0.8	0.00171501	4.36077	-3.38182	-0.00752638
Haimen	CHN	Asia	31.8972	121.154	32.2688	0.5	0.00116059	4.29429	-2.68182	-0.00364184
Huai'an	CHN	Asia	33.5039	119.144	31.9606	1.4	0.0100223	4.26568	-2.96364	-0.000216988
Huaiyin	CHN	Asia	33.5886	119.019	31.9606	1.4	0.0100223	4.26568	-2.96364	-0.000216988
Wangying	CHN	Asia	33.6342	119.018	31.9606	1.4	0.0100223	4.26568	-2.96364	-0.000216988
Jiangdu	CHN	Asia	32.4367	119.551	32.3733	2	0.00691157	4.16381	-2.90909	-0.00422911
Dongshan	CHN	Asia	31.8625	118.763	32.8751	3.3	0.00933952	3.99791	-1.33636	-0.00245618
Zhujiang	CHN	Asia	32.0561	118.615	32.5002	2	0.00448476	4.06932	-2.36364	-0.0057219
Jiangyan	CHN	Asia	32.5061	120.143	32.008	0.8	0.00171501	4.36077	-3.38182	-0.00752638
Jingjiang	CHN	Asia	32.0142	120.263	32.1182	1.9	0.00454579	4.28407	-3.1	-0.00713672
Jintan	CHN	Asia	31.7439	119.565	32.5204	2.3	0.00863889	4.1547	-3.06364	-0.00422605
Jurong	CHN	Asia	31.9333	119.167	32.6365	2.5	0.00936046	4.12138	-2.68182	-0.00318884
Kunshan	CHN	Asia	31.3844	120.951	32.6546	1.7	0.00498087	4.15441	-3.57273	-0.00667199
Lianyungang	CHN	Asia	34.7319	119.442	31.1317	2.5	0.0124523	4.58604	-1.86364	0.000282286
Liyang	CHN	Asia	31.4333	119.483	32.7577	2.8	0.0107217	4.08419	-3.10909	-0.00489668
Nanjing	CHN	Asia	32.0588	118.773	32.5002	2	0.00448476	4.06932	-2.36364	-0.0057219
Nantong	CHN	Asia	32.0303	120.875	31.9059	1.7	0.00312938	4.37691	-3.3	-0.00889907
Peicheng	CHN	Asia	34.7361	116.925	32.262	9	0.0705632	3.90035	-8.54545	-0.0190556
Pizhou	CHN	Asia	34.3114	117.95	32.1497	2.8	0.0183428	4.01349	-7.01818	-0.0120311
Qidong	CHN	Asia	31.8111	121.655	32.1524	0.2	0.000373624	4.30061	-0.981818	-0.00160161
Rugao	CHN	Asia	32.3883	120.555	31.9059	1.7	0.00312938	4.37691	-3.3	-0.00889907
Hede	CHN	Asia	33.7681	120.252	31.5225	0.3	0.00247543	4.50263	-2.7	-0.00263088
Shucheng	CHN	Asia	34.1294	118.773	31.6825	1.6	0.012917	4.12881	-3.12727	-0.00211855
Qingyang	CHN	Asia	33.4567	118.206	32.4085	1.4	0.00651223	3.96905	-2.14545	-0.000769608
Zhongxing	CHN	Asia	33.7039	118.679	31.9226	1.4	0.00952061	4.06459	-3.14545	-0.000429124
Suicheng	CHN	Asia	33.8931	117.943	32.3535	2.3	0.0134944	3.93273	-4.33636	-0.00609423
Suqian	CHN	Asia	33.9492	118.296	32.183	1.8	0.0117104	3.97686	-3.74545	-0.00242391
Suzhou	CHN	Asia	31.3114	120.618	32.6546	1.7	0.00498087	4.15441	-3.57273	-0.00667199
Taicang	CHN	Asia	31.4478	121.094	32.6203	1.1	0.00166507	4.1935	-2.17273	-0.00414778
Taixing	CHN	Asia	32.1667	120.014	32.1182	1.9	0.00454579	4.28407	-3.1	-0.00713672
Taizhou	CHN	Asia	32.4933	119.908	32.3733	2	0.00691157	4.16381	-2.90909	-0.00422911
Tongzhou	CHN	Asia	32.0866	121.015	31.8351	0.5	0.000981066	4.43674	-2.95455	-0.00615167
Wujiang	CHN	Asia	31.1536	120.608	32.6546	1.7	0.00498087	4.15441	-3.57273	-0.00667199
Wujin	CHN	Asia	31.7862	120	32.4816	2.1	0.00581269	4.18052	-2.71818	-0.00525413
Wuxi	CHN	Asia	31.5772	120.294	32.4816	2.1	0.00581269	4.18052	-2.71818	-0.00525413
Xinghua	CHN	Asia	32.9392	119.834	32.1536	1	0.00315993	4.21398	-2.72727	-0.00446236
Xinyi	CHN	Asia	34.3758	118.345	31.9775	2.3	0.015812	4.03677	-4.7	-0.00547388
Xucheng	CHN	Asia	33.0111	118.489	32.4085	1.4	0.00651223	3.96905	-2.14545	-0.000769608
Yancheng	CHN	Asia	33.3856	120.125	31.7739	0.3	0.00187638	4.42369	-3.24545	-0.00454773
Yangzhong	CHN	Asia	32.2314	119.826	32.3733	2	0.00691157	4.16381	-2.90909	-0.00422911
Yangzhou	CHN	Asia	32.3856	119.427	32.349	2.1	0.00747667	4.16618	-2.99091	-0.00410192
Yizheng	CHN	Asia	32.2692	119.179	32.349	2.1	0.00747667	4.16618	-2.99091	-0.00410192
Zhangjiagang	CHN	Asia	31.865	120.539	32.3322	1.5	0.00413042	4.24507	-3.86364	-0.00584851
Zhenjiang	CHN	Asia	32.2334	119.418	32.349	2.1	0.00747667	4.16618	-2.99091	-0.00410192
Poyang	CHN	Asia	28.9833	116.667	34.0162	4.7	0.0242221	3.57814	-0.3	0.00948498
Dexing	CHN	Asia	28.9	117.567	32.7663	5.3	0.0236977	3.93949	1.20909	0.010448
Fengcheng	CHN	Asia	28.2	115.767	34.2751	5.2	0.0199315	3.47067	-0.163637	0.00202691
Fuzhou	CHN	Asia	28.0167	116.333	34.0881	4.6	0.018263	3.53791	-0.672728	-0.000274748
Ganzhou	CHN	Asia	25.85	114.933	34.216	0.7	0.00163327	3.46228	-1.11818	-0.0031761
Gao'an	CHN	Asia	28.4167	115.367	33.9135	5.1	0.0202812	3.60136	-0.172728	-0.000732465
Guixi	CHN	Asia	28.2833	117.183	33.7029	4	0.0145175	3.67034	-0.909091	-0.00244734
Ji'an	CHN	Asia	27.1333	115	34.2089	4.2	0.0172	3.55863	0.0181818	0.00240361
Jingdezhen	CHN	Asia	29.2897	117.202	33.1384	4.3	0.0191013	3.8618	-1.15455	0.00426356
Jiujiang	CHN	Asia	29.7231	115.984	33.6789	5.4	0.0256759	3.73049	0.127273	0.00677172
Nanchang	CHN	Asia	28.6833	115.883	33.9676	4.9	0.0260783	3.58176	0.172728	0.0103842
Nankang	CHN	Asia	25.6667	114.75	34.216	0.7	0.00163327	3.46228	-1.11818	-0.0031761
Pingxiang	CHN	Asia	27.6167	113.85	33.468	3.8	0.0195378	3.83351	-2.74545	-0.00268796
Ruichang	CHN	Asia	29.6667	115.65	33.6789	5.4	0.0256759	3.73049	0.127273	0.00677172
Ruijin	CHN	Asia	25.8	116	33.2215	0.5	0.00113388	3.68125	-1.5	-0.00262093
Shangrao	CHN	Asia	28.4667	117.967	33.0383	3.5	0.0115034	3.83663	-1.40909	-0.00547586
Xinyu	CHN	Asia	27.8	114.933	33.9888	4.3	0.0179733	3.6332	-0.336363	0.000905477
Yichun	CHN	Asia	27.8333	114.4	33.0705	3.6	0.0165421	3.94712	-1.85455	-0.00408568
Yingtan	CHN	Asia	28.2333	117	33.7029	4	0.0145175	3.67034	-0.909091	-0.00244734
Yueping	CHN	Asia	28.9667	117.117	33.6223	4.2	0.0199905	3.71306	-0.709091	0.00711067
Zhangshu	CHN	Asia	28.0833	115.517	34.2751	5.2	0.0199315	3.47067	-0.163637	0.00202691
Baicheng	CHN	Asia	45.6167	122.817	28.3272	56	0.730891	4.71613	-47.2727	-0.630129
Baishan	CHN	Asia	41.9431	126.429	26.2053	0.7	0.00376546	5.08545	-6.84545	-0.0267694
Changchun	CHN	Asia	43.88	125.323	28.0001	12.1	0.0892851	4.97595	-26.4455	-0.249182
Da'an	CHN	Asia	45.5	124.3	28.1517	38.8	0.442425	4.71307	-39.4727	-0.462926
Dehui	CHN	Asia	44.5333	125.7	28.0971	19.3	0.164144	4.79803	-18.0636	-0.155815
Dunhua	CHN	Asia	43.3725	128.243	24.5596	2.2	0.00540049	5.17118	-15.9818	-0.0596594
Gongzhuling	CHN	Asia	43.5072	124.812	28.5363	17.8	0.158133	4.80089	-24.6545	-0.249216
Helong	CHN	Asia	42.5456	129.025	23.0133	1.5	0.00368905	5.31184	-22.9545	-0.0773517
Huadian	CHN	Asia	42.9633	126.748	25.7067	1.7	0.00835808	5.09035	-11.2091	-0.0456096
Hunchun	CHN	Asia	42.8675	130.358	25.4946	1	0.00350905	5.32533	-13.6364	-0.0316367
Jiaohe	CHN	Asia	43.7286	127.345	25.1257	3	0.0147907	5.15784	-17.9091	-0.0929014
Jilin	CHN	Asia	43.8508	126.56	27.3898	4	0.0235231	4.96877	-15.8182	-0.0980034
Jiutai	CHN	Asia	44.1525	125.833	28.1713	13.5	0.0971933	4.90323	-23.4091	-0.215245
Liaoyuan	CHN	Asia	42.9036	125.136	28.2534	5.4	0.0397066	4.88031	-16.6909	-0.101247
Linjiang	CHN	Asia	41.8069	126.908	26.4823	0.3	0.000379324	5.07406	-6.51818	-0.0215239
Longjing	CHN	Asia	42.7714	129.423	23.0133	1.5	0.00368905	5.31184	-22.9545	-0.0773517
Meihekou	CHN	Asia	42.5272	125.675	28.2712	4.1	0.0238721	4.85657	-10.9909	-0.0643699
Nongan	CHN	Asia	44.4333	125.183	28.3663	16.9	0.129459	4.92232	-26.1	-0.281475
Panshi	CHN	Asia	42.9422	126.056	28.7127	2.8	0.0154338	4.78651	-7.74546	-0.0463541
Shuangliao	CHN	Asia	43.5064	123.506	28.937	27.9	0.300819	4.69675	-30.8273	-0.308253
Shulan	CHN	Asia	44.4078	126.947	27.7816	6.4	0.0442699	4.92903	-18.0545	-0.134653
Siping	CHN	Asia	43.1633	124.369	28.8707	18.1	0.175277	4.69629	-25.1727	-0.22935
Songyuan	CHN	Asia	45.4742	125.018	28.1913	26.8	0.258693	4.81322	-21.1091	-0.223093
Taonan	CHN	Asia	45.3333	122.783	28.6098	59.2	0.814981	4.80093	-45.5273	-0.595128
Tonghua	CHN	Asia	41.7197	125.926	26.2569	0.7	0.00400814	5.09447	-6.66364	-0.0257493
Tumen	CHN	Asia	42.9661	129.843	23.4155	2.2	0.00655898	5.31403	-22.2545	-0.0785279
Yanji	CHN	Asia	42.9075	129.508	23.4155	2.2	0.00655898	5.31403	-22.2545	-0.0785279
Yitong	CHN	Asia	43.3425	125.299	28.0042	7.7	0.0560841	4.92965	-22.8455	-0.166833
Yushu	CHN	Asia	44.8	126.533	27.5676	12.5	0.0857925	4.8853	-17.2273	-0.135912
Anshan	CHN	Asia	41.1236	122.99	29.7853	6.7	0.0463847	4.61458	-19.1182	-0.109876
Beining	CHN	Asia	41.5956	121.793	29.5666	22.9	0.256212	4.76128	-34.1909	-0.227554
Beipiao	CHN	Asia	41.7919	120.779	27.2881	33.4	0.42777	5.15051	-50.6909	-0.461202
Benxi	CHN	Asia	41.2886	123.765	28.2378	2.7	0.0144135	4.92182	-11.9364	-0.0613479
Chaoyang	CHN	Asia	41.5703	120.459	27.6064	34.3	0.435075	5.12594	-47.1545	-0.46739
Dandong	CHN	Asia	40.1292	124.395	28.0896	0	0	5.03874	-2.72727	-0.0076029
Dashiqiao	CHN	Asia	40.6342	122.508	28.7804	4.4	0.0221943	4.79338	-17.3273	-0.0851151
Dengta	CHN	Asia	41.425	123.331	29.1007	4.8	0.0284338	4.79772	-15.3818	-0.0834715
Fengcheng	CHN	Asia	40.4536	124.072	28.0896	0	0	5.03874	-2.72727	-0.0076029
Fushun	CHN	Asia	41.8558	123.923	29.2417	5.6	0.0363231	4.79804	-14.8545	-0.0889368
Fuxin	CHN	Asia	42.0133	121.647	28.347	33.3	0.407109	4.9182	-44.5182	-0.382356
Gaizhou	CHN	Asia	40.3942	122.369	29.0005	2.2	0.0107653	4.92646	-10.7091	-0.0378495
Haicheng	CHN	Asia	40.8519	122.742	28.7804	4.4	0.0221943	4.79338	-17.3273	-0.0851151
Jinzhou	CHN	Asia	41.1078	121.142	29.5324	18.3	0.185622	4.75772	-31.5182	-0.185097
Kaiyuan	CHN	Asia	42.5331	124.04	28.8171	11.8	0.114729	4.82531	-25.2	-0.184926
Liaoyang	CHN	Asia	41.2719	123.173	29.1007	4.8	0.0284338	4.79772	-15.3818	-0.0834715
Linghai	CHN	Asia	41.1653	121.367	29.5324	18.3	0.185622	4.75772	-31.5182	-0.185097
Lingyuan	CHN	Asia	41.24	119.401	26.1242	30	0.397361	5.28971	-45	-0.345732
Panjin	CHN	Asia	41.1881	122.049	29.9963	11.3	0.0952823	4.64918	-19.1545	-0.0899387
Pulandian	CHN	Asia	39.3953	121.967	29.4967	0.6	0.00304966	4.96076	-9.94545	-0.0256208
Shenyang	CHN	Asia	41.7922	123.433	29.4995	7.3	0.0596836	4.75595	-21.4273	-0.12855
Tiefa	CHN	Asia	42.4667	123.55	29.0048	8	0.0608505	4.82449	-23	-0.153658
Tieling	CHN	Asia	42.2931	123.841	29.0048	8	0.0608505	4.82449	-23	-0.153658
Wafangdian	CHN	Asia	39.6183	122.008	28.7773	1.1	0.00442673	4.9446	-8.9	-0.0288288
Xingcheng	CHN	Asia	40.6167	120.717	28.496	13.2	0.109584	5.00983	-27.8909	-0.16252
Xinmin	CHN	Asia	41.9908	122.825	29.8309	11.3	0.0934319	4.61832	-24.8818	-0.178725
Yingkou	CHN	Asia	40.6681	122.225	29.8959	6.9	0.0503037	4.68693	-15.2818	-0.0617841
Zhuanghe	CHN	Asia	39.7008	122.991	28.731	0.8	0.0024676	4.92525	-7.29091	-0.0261435
Shizuishan	CHN	Asia	39.2333	106.769	28.6777	144.7	4.47899	5.40804	-25.4818	-1.48449
Qingtongxia	CHN	Asia	37.8967	106.01	27.9943	120.9	3.28332	5.36017	-32.1909	-1.00478
Wuzhong	CHN	Asia	37.9919	106.203	27.9943	120.9	3.28332	5.36017	-32.1909	-1.00478
Yinchuan	CHN	Asia	38.4681	106.273	29.3889	132.5	3.89953	5.24022	-27.9545	-0.984299
Geermu	CHN	Asia	36.3667	94.9167	16.9689	164.1	3.23195	4.8988	-52.1727	-2.64026
Xining	CHN	Asia	36.6167	101.767	20.5646	91.8	1.3628	5.28714	-68.6545	-1.40608
Ankang	CHN	Asia	32.68	109.017	29.9344	3.1	0.0144154	4.8226	-3.80909	-0.00538525
Baoji	CHN	Asia	34.3536	107.375	26.5046	8.6	0.0682244	5.30127	-25.9455	-0.0946527
Hancheng	CHN	Asia	35.4603	110.429	31.7676	33.8	0.434516	4.37788	-18.8364	-0.0471445
Hanzhong	CHN	Asia	33.0728	107.03	29.6676	1	0.00477863	4.86244	-5.54545	-0.0104464
Huayin	CHN	Asia	34.5653	110.066	31.3787	23.7	0.248491	4.51546	-12.5727	-0.00229996
Shangzhou	CHN	Asia	33.8667	109.931	26.9829	7.5	0.0588701	5.17506	-15.7727	-0.0507777
Tongchuan	CHN	Asia	35.0806	109.09	28.852	30.5	0.386966	5.02361	-23.3182	-0.0635178
Weinan	CHN	Asia	34.5086	109.514	31.3776	25.7	0.270051	4.55392	-11.7545	0.00177079
Xi'an	CHN	Asia	34.262	108.938	30.6206	13.6	0.123882	4.7191	-13.5818	-0.0281675
Xianyang	CHN	Asia	34.339	108.712	30.6206	13.6	0.123882	4.7191	-13.5818	-0.0281675
Xingping	CHN	Asia	34.3	108.487	30.596	13.6	0.11948	4.7231	-11.7636	-0.024294
Yan'an	CHN	Asia	36.599	109.492	27.9387	59.2	0.999794	5.36893	-37.7091	-0.370533
Yulin	CHN	Asia	38.2906	109.749	27.7787	77.8	1.7069	5.44506	-37.7455	-0.492984
Anqiu	CHN	Asia	36.4342	119.192	30.9287	3.9	0.0231946	4.50753	-6.28182	-0.0257124
Binzhou	CHN	Asia	37.3667	118.017	32.0276	16.7	0.133601	4.24542	-21.1182	-0.152116
Bianzhuang	CHN	Asia	34.8486	118.045	31.9682	3.5	0.0234911	4.12694	-4.5	-0.00482853
Changyi	CHN	Asia	36.8566	119.394	31.3557	7.5	0.0452947	4.43438	-8.04545	-0.0451504
Dezhou	CHN	Asia	37.4486	116.293	32.5101	29	0.272789	3.8951	-27.4545	-0.2511
Dongying	CHN	Asia	37.4466	118.486	32.0276	16.7	0.133601	4.24542	-21.1182	-0.152116
Feicheng	CHN	Asia	36.2486	116.766	31.9269	17.4	0.134224	4.00717	-14.2364	-0.0959303
Feicheng	CHN	Asia	35.261	117.968	31.4302	5.6	0.0344926	4.24383	-8.85455	-0.030141
Gaomi	CHN	Asia	36.3833	119.753	30.6289	1.4	0.007675	4.59405	-3.32727	-0.0097584
Haiyang	CHN	Asia	36.7767	121.16	29.9414	0.4	0.00179301	4.94996	-3.41818	-0.0105722
Heze	CHN	Asia	35.2431	115.441	32.3728	17.2	0.157207	3.8421	-15.5273	-0.0975474
Jiaonan	CHN	Asia	35.8786	119.975	30.4264	1	0.00529158	4.66251	-3	-0.00413287
Jiaozhou	CHN	Asia	36.2839	120.003	30.4458	0.4	0.00107818	4.68851	-2.32727	-0.00578587
Jimo	CHN	Asia	36.3897	120.462	30.4458	0.4	0.00107818	4.68851	-2.32727	-0.00578587
Jinan	CHN	Asia	36.6683	116.997	32.7272	24.3	0.19062	3.85777	-17.9727	-0.144264
Jining	CHN	Asia	35.405	116.581	31.9962	10.3	0.0838101	3.94958	-12.2455	-0.0538929
Shizilu	CHN	Asia	35.1711	118.829	31.0143	3.4	0.0189848	4.34153	-4.96364	-0.0131468
Chengyang	CHN	Asia	35.5794	118.833	30.6144	4.4	0.025076	4.45414	-6.78182	-0.0230753
Laiwu	CHN	Asia	36.1928	117.657	31.18	7.3	0.0494574	4.36361	-12.7909	-0.0617387
Laixi	CHN	Asia	36.8592	120.527	29.8227	0.5	0.00180559	4.82463	-4.40909	-0.0149723
Laiyang	CHN	Asia	36.9758	120.714	29.8227	0.5	0.00180559	4.82463	-4.40909	-0.0149723
Leling	CHN	Asia	37.7347	117.22	32.3153	28.2	0.257416	4.08658	-25.8909	-0.211262
Liaocheng	CHN	Asia	36.4439	115.965	32.4411	22.7	0.217541	3.90153	-17.9364	-0.120993
Lingcheng	CHN	Asia	37.332	116.572	32.5541	26	0.229091	3.88479	-26.3636	-0.223283
Linqing	CHN	Asia	36.8456	115.712	32.5451	30.7	0.295102	3.95542	-25.0273	-0.206602
Linqu	CHN	Asia	36.5156	118.54	31.5695	8.3	0.0511347	4.33502	-11.1545	-0.062533
Linyi	CHN	Asia	35.0631	118.343	31.5484	4.4	0.027471	4.19674	-6.50909	-0.0191552
Mengyin	CHN	Asia	35.7069	117.926	31.5788	6.4	0.0418807	4.23906	-10.6	-0.0419879
Penglai	CHN	Asia	37.8086	120.751	30.0035	1.9	0.00872259	4.76653	-8.82727	-0.0414278
Pingdu	CHN	Asia	36.7844	119.946	30.78	3.1	0.0121745	4.55842	-5.9	-0.0269977
Pingyin	CHN	Asia	36.2831	116.445	32.1501	19.2	0.172609	3.94683	-15.9818	-0.107483
Yancheng	CHN	Asia	36.7994	116.744	32.7272	24.3	0.19062	3.85777	-17.9727	-0.144264
Qingdao	CHN	Asia	36.0986	120.372	30.4458	0.4	0.00107818	4.68851	-2.32727	-0.00578587
Qingzhou	CHN	Asia	36.6967	118.48	31.3236	10.8	0.0661989	4.38341	-14.7455	-0.0973165
Qixia	CHN	Asia	37.2975	120.826	29.4499	1.2	0.005475	4.85165	-8.8	-0.0375923
Qufu	CHN	Asia	35.5967	116.991	32.0227	12.9	0.108517	3.95437	-13.0091	-0.0667918
Rizhao	CHN	Asia	35.4275	119.455	30.6092	2	0.0123162	4.67254	-3.63636	-0.00471997
Rongcheng	CHN	Asia	37.15	122.383	28.7729	0.2	0.000909109	5.27634	-7.52727	-0.0135293
Shouguang	CHN	Asia	36.88	118.737	31.5695	8.3	0.0511347	4.33502	-11.1545	-0.062533
Sishui	CHN	Asia	35.6489	117.276	31.6731	10.7	0.0787196	4.10903	-11.8455	-0.0559884
Tai'an	CHN	Asia	36.185	117.12	30.8312	10.7	0.0836367	4.33015	-15.7545	-0.0836394
Tancheng	CHN	Asia	34.6136	118.34	31.9682	3.5	0.0234911	4.12694	-4.5	-0.00482853
Tengzhou	CHN	Asia	35.0783	117.151	31.586	8.5	0.0592225	4.1074	-10.4091	-0.0372899
Weifang	CHN	Asia	36.71	119.102	31.3557	7.5	0.0452947	4.43438	-8.04545	-0.0451504
Xiazhen	CHN	Asia	34.8022	117.112	32.0227	7	0.0508641	4.02098	-7.18182	-0.009914
Wendeng	CHN	Asia	37.1936	122.051	28.7729	0.2	0.000909109	5.27634	-7.52727	-0.0135293
Wucheng	CHN	Asia	37.1428	115.888	32.5116	34.5	0.331326	3.94515	-29.3182	-0.299831
Hongning	CHN	Asia	35.7503	119.205	29.9905	1.9	0.0128431	4.72058	-5.1	-0.0110782
Xiajin	CHN	Asia	36.9486	115.998	32.5451	30.7	0.295102	3.95542	-25.0273	-0.206602
Xintai	CHN	Asia	35.9006	117.752	31.5788	6.4	0.0418807	4.23906	-10.6	-0.0419879
Yanzhou	CHN	Asia	35.5528	116.829	32.0227	12.9	0.108517	3.95437	-13.0091	-0.0667918
Jiehu	CHN	Asia	35.5428	118.455	31.1462	5.2	0.0317755	4.31708	-8.16364	-0.0290896
Yishui	CHN	Asia	35.7847	118.628	30.6144	4.4	0.025076	4.45414	-6.78182	-0.0230753
Nanma	CHN	Asia	36.1817	118.158	30.3092	5.5	0.0328055	4.51963	-9.68182	-0.0452071
Yucheng	CHN	Asia	36.9303	116.629	32.7272	24.3	0.19062	3.85777	-17.9727	-0.144264
Zaozhuang	CHN	Asia	34.8647	117.554	31.9589	4.8	0.0298575	4.14523	-6.01818	-0.0111488
Zhangqiu	CHN	Asia	36.7167	117.5	31.4169	12.8	0.0873243	4.38784	-17.7455	-0.125264
Zhaoyuan	CHN	Asia	37.3592	120.396	29.6309	2.8	0.0129266	4.77084	-11.8364	-0.0591278
Zhucheng	CHN	Asia	35.9947	119.397	29.9905	1.9	0.0128431	4.72058	-5.1	-0.0110782
Zibo	CHN	Asia	36.7906	118.063	31.3236	10.8	0.0661989	4.38341	-14.7455	-0.0973165
Zoucheng	CHN	Asia	35.4006	116.966	31.9962	10.3	0.0838101	3.94958	-12.2455	-0.0538929
Zouping	CHN	Asia	36.8833	117.7	31.4169	12.8	0.0873243	4.38784	-17.7455	-0.125264
Shanghai	CHN	Asia	31.23	121.47	32.6203	1.1	0.00166507	4.1935	-2.17273	-0.00414778
Changzhi	CHN	Asia	36.1839	113.105	27.6851	19.5	0.160358	5.05634	-27.4091	-0.19126
Datong	CHN	Asia	40.0936	113.291	26.9137	53.8	0.783182	5.3075	-43.7455	-0.628594
Fenyang	CHN	Asia	37.2647	111.778	28.0356	46	0.557281	5.09147	-37.3636	-0.466956
Gaoping	CHN	Asia	35.7933	112.917	29.0061	22	0.215374	4.7992	-23.2727	-0.124371
Gujiao	CHN	Asia	37.905	112.134	27.6182	45.4	0.565771	5.17687	-39.4182	-0.484755
Hejin	CHN	Asia	35.58	110.7	30.3392	35.9	0.474572	4.73033	-28.1	-0.160867
Huozhou	CHN	Asia	36.5756	111.719	28.9382	40.9	0.464535	4.97242	-34.1909	-0.349923
Jiexiu	CHN	Asia	37.0244	111.912	28.0356	46	0.557281	5.09147	-37.3636	-0.466956
Jincheng	CHN	Asia	35.5022	112.833	29.0061	22	0.215374	4.7992	-23.2727	-0.124371
Jinzhong	CHN	Asia	37.6803	112.732	27.9973	42.4	0.525465	5.24983	-39.7818	-0.45692
Linfen	CHN	Asia	36.0889	111.519	30.2133	35.3	0.407624	4.71231	-29.1545	-0.222547
Lishi	CHN	Asia	37.5156	111.134	26.0529	61.5	1.00274	5.30324	-43.6818	-0.702157
Yongji	CHN	Asia	34.8661	110.44	31.3787	23.7	0.248491	4.51546	-12.5727	-0.00229996
Shuozhou	CHN	Asia	39.3158	112.422	24.9101	62.9	0.936075	5.54289	-38.7364	-0.582368
Taiyuan	CHN	Asia	37.8694	112.56	27.9973	42.4	0.525465	5.24983	-39.7818	-0.45692
Xiaoyi	CHN	Asia	37.1228	111.802	28.0356	46	0.557281	5.09147	-37.3636	-0.466956
Xinzhou	CHN	Asia	38.4092	112.733	27.6493	44.8	0.611572	5.35304	-41.0182	-0.456249
Yangquan	CHN	Asia	37.8575	113.563	28.5158	31	0.312371	5.08097	-36.1818	-0.385948
Yuanping	CHN	Asia	38.7153	112.757	27.8172	47.7	0.636858	5.25224	-38.1182	-0.490431
Yuncheng	CHN	Asia	35.0231	110.993	31.8784	32.3	0.405596	4.31649	-18.1545	-0.0401001
Yueyang	CHN	Asia	30.15	105.3	32.3777	0.4	0.000477001	4.16848	-2.05455	-0.00417424
Bazhong	CHN	Asia	31.85	106.7	31.0124	0	0	4.48727	-0.818182	-0.00026693
Chengdu	CHN	Asia	30.6667	104.067	31.6044	0.1	7.03158e-06	4.33504	-4.08182	-0.00694533
Chongzhou	CHN	Asia	30.6312	103.668	31.6832	0	0	4.32084	-0.0909091	0
Jinyuan	CHN	Asia	30.6833	103.483	26.5062	0	0	5.16922	0	0
Penglai	CHN	Asia	30.6	105.233	32.2984	0.1	3.2311e-05	4.18193	-5.08182	-0.0115869
Dazhou	CHN	Asia	31.2389	107.478	31.4923	0	0	4.39036	-1.36364	-0.00137704
Deyang	CHN	Asia	31.1333	104.4	31.5885	0	0	4.33689	-0.545455	-0.00057079
Dujiangyan	CHN	Asia	31.0038	103.618	28.5142	0	0	4.91064	0	0
Emeishan	CHN	Asia	29.5833	103.517	32.4101	0	0	4.15542	-0.636364	-0.000956486
Xunchang	CHN	Asia	28.4167	104.7	31.5775	0.2	0.000220191	4.34857	-1.43636	-0.00235364
Guangan	CHN	Asia	30.4667	106.6	32.4087	0.7	0.00142899	4.1303	-3.39091	-0.00430037
Guanghan	CHN	Asia	31.0167	104.267	31.5885	0	0	4.33689	-0.545455	-0.00057079
Guangyuan	CHN	Asia	32.4403	105.821	30.3271	0	0	4.63218	-5.18182	-0.00873236
Huaying	CHN	Asia	30.3833	106.75	32.4087	0.7	0.00142899	4.1303	-3.39091	-0.00430037
Jiangyou	CHN	Asia	31.7667	104.717	31.1042	0	0	4.43663	-1.63636	-0.0032237
Jianyang	CHN	Asia	30.4	104.55	31.711	0.4	0.00168058	4.30433	-7.23636	-0.0159094
Zhaozhen	CHN	Asia	30.85	104.45	31.6044	0.1	7.03158e-06	4.33504	-4.08182	-0.00694533
Langzhong	CHN	Asia	31.5756	105.966	31.7458	0	0	4.31217	-4.36364	-0.010049
Leshan	CHN	Asia	29.5667	103.733	32.4101	0	0	4.15542	-0.636364	-0.000956486
Jin'e	CHN	Asia	29.3481	105.287	33.1197	1.6	0.0047947	3.92827	-2.85455	-0.00402536
Luzhou	CHN	Asia	28.8828	105.465	32.7287	1.1	0.00314687	4.03741	-1.80909	-0.00294
Meishan	CHN	Asia	30.05	103.858	31.766	0	0	4.33545	-0.909091	-0.001209
Mianyang	CHN	Asia	31.4667	104.767	31.7527	0	0	4.2902	-1.90909	-0.0032742
Mianzhu	CHN	Asia	31.3333	104.2	31.5885	0	0	4.33689	-0.545455	-0.00057079
Nanlong	CHN	Asia	31.3167	106.033	31.8583	0	0	4.27847	-1.63636	-0.00175053
Nanchong	CHN	Asia	30.8	106.067	32.4211	0.1	0.000190863	4.12624	-1.35455	-0.00140173
Neijiang	CHN	Asia	29.5836	105.059	32.9944	0.6	0.00160551	3.99749	-2.76364	-0.00382755
Panzhihua	CHN	Asia	26.55	101.733	29.4056	33.8	0.378922	4.58862	-18.6545	-0.136528
Pengzhou	CHN	Asia	30.9851	103.938	31.6832	0	0	4.32084	-0.0909091	0
Qionglai	CHN	Asia	30.4167	103.483	30.7276	0	0	4.58709	0	0
Wenlin	CHN	Asia	30.05	104.15	31.4364	0.2	0.000237864	4.37765	-3.34545	-0.00625021
Taihe	CHN	Asia	30.9	105.3	32.2984	0.1	3.2311e-05	4.18193	-5.08182	-0.0115869
Shifang	CHN	Asia	31.1333	104.183	31.5885	0	0	4.33689	-0.545455	-0.00057079
Suining	CHN	Asia	30.5333	105.533	32.6033	0.1	1.69801e-05	4.0987	-2.26364	-0.00282411
Yanling	CHN	Asia	29.55	104.65	32.5001	0.9	0.00171919	4.09018	-4.91818	-0.00943694
Xichang	CHN	Asia	27.8983	102.271	25.0997	17.9	0.157994	5.08559	-15.1	-0.131226
Xindu	CHN	Asia	30.8333	104.2	31.6044	0.1	7.03158e-06	4.33504	-4.08182	-0.00694533
Dongxiang	CHN	Asia	31.4167	107.633	31.6741	0.6	0.000901851	4.47934	-0.763636	-0.000697756
Ya'an	CHN	Asia	29.9833	103.083	29.1721	0	0	4.86517	-0.181818	-4.55794e-05
Baixi	CHN	Asia	28.7	104.517	33.0593	0.4	0.000799436	3.92039	-1.32727	-0.00193069
Yibin	CHN	Asia	28.7667	104.567	33.0593	0.4	0.000799436	3.92039	-1.32727	-0.00193069
Zigong	CHN	Asia	29.4	104.783	32.9192	0.5	0.000903001	3.9607	-1.77273	-0.0035506
Ziyang	CHN	Asia	30.1167	104.65	31.711	0.4	0.00168058	4.30433	-7.23636	-0.0159094
JIXIAN	CHN	Asia	40.0378	117.396	30.2083	44.3	0.586744	4.74612	-34.4273	-0.326805
TIANJIN	CHN	Asia	39.1284	117.185	32.4497	41.6	0.473271	4.13243	-27.7636	-0.30711
Lhasa	CHN	Asia	29.65	91.1	17.7554	40.1	0.826232	5.28233	-26.9	0.16383
Akesu	CHN	Asia	41.1231	80.2644	30.6654	133.8	2.73166	5.17944	-25.2909	-1.0349
Changji	CHN	Asia	44.0167	87.3167	33.4251	60.6	0.514911	4.54746	-37.6727	-0.756469
Hami	CHN	Asia	42.8	93.45	32.5381	183.3	9.15731	4.58042	-11.2455	-1.47394
Hetian	CHN	Asia	37.0997	79.9269	31.7212	165	5.49992	4.38422	-18.0909	-0.42468
Kelamayi	CHN	Asia	44.3223	84.8503	26.8334	13.1	0.051294	5.84907	-54.2636	-0.480593
Keshi	CHN	Asia	39.4547	75.9797	29.5581	20.7	0.170615	4.68148	-27.9364	-0.0874584
Ku'erle	CHN	Asia	41.7597	86.1469	31.8545	175.4	6.70558	4.81678	-13.7818	-2.08499
Kuitun	CHN	Asia	44.4167	85	30.6788	13.2	0.0507758	5.26831	-46.1636	-0.38312
Miquan	CHN	Asia	43.9667	87.7	26.6885	45.9	0.355544	6.0928	-61.2818	-1.06467
Shihezi	CHN	Asia	44.3	86.0333	31.9104	11.3	0.0352247	4.97965	-45.2455	-0.326269
Tulufan	CHN	Asia	42.9333	89.1667	36.1167	171.6	8.58315	3.21179	-7.21817	-0.794523
Wulumuqi	CHN	Asia	43.8	87.5833	26.6885	45.9	0.355544	6.0928	-61.2818	-1.06467
Yining	CHN	Asia	43.8946	81.3457	27.2747	25.8	0.140316	5.55815	-52.5636	-0.590567
Anning	CHN	Asia	24.9058	102.492	27.586	20.1	0.165807	4.81867	-5.9	-0.0436931
Baoshan	CHN	Asia	25.1167	99.15	28.2187	0.8	0.00496421	4.72148	-0.381818	0.00302326
Chuxiong	CHN	Asia	25.0364	101.546	27.8662	31.4	0.353983	4.83541	-7.69091	-0.00740501
Dali	CHN	Asia	25.7	100.183	26.7762	2.2	0.00762171	4.8975	-2.61818	-0.0085871
Zhongan	CHN	Asia	25.6667	104.233	25.6991	10.2	0.083481	4.96569	-3.16364	-0.037366
Gejiu	CHN	Asia	23.3656	103.156	29.8495	0.1	0.000406304	4.53167	-0.990909	-0.0026079
Jinghong	CHN	Asia	21.9833	100.817	31.3589	1.7	0.00486161	4.4931	-5.3	-0.0242912
Kaiyuan	CHN	Asia	23.7111	103.246	28.199	0.3	0.00129351	4.7689	-3.42727	-0.0138641
Kunming	CHN	Asia	25.0389	102.718	26.4593	27.3	0.273415	4.91424	-8.06364	-0.0532214
Sanchahe	CHN	Asia	25.05	103.8	26.8854	14.9	0.102268	4.85797	-7.1	-0.0615278
Zhongshu	CHN	Asia	25.05	103.65	26.8854	14.9	0.102268	4.85797	-7.1	-0.0615278
Luxi	CHN	Asia	24.5167	103.767	27.0608	5.1	0.0204213	4.81662	-6.44546	-0.0312438
Mengma	CHN	Asia	22.2667	99.4	30.9793	36.8	0.373819	4.72245	-0.563637	-0.0237004
Qujing	CHN	Asia	25.4833	103.783	26.8854	14.9	0.102268	4.85797	-7.1	-0.0615278
Simao	CHN	Asia	22.7667	101.083	29.6405	0.7	0.00220882	4.75871	-5.20909	-0.0244897
Yuxi	CHN	Asia	24.355	102.542	27.906	5.1	0.0254483	4.80224	-6.44546	-0.0491992
Zhaotong	CHN	Asia	27.3167	103.717	25.6271	6.4	0.0449033	5.2255	-3.78182	-0.0469163
Dipu	CHN	Asia	30.6353	119.687	32.5331	3.4	0.012477	4.13577	-3.41818	-0.00819667
Lingxi	CHN	Asia	27.5069	120.393	32.1065	0	0	3.99623	-0.636364	-0.00046723
Zhicheng	CHN	Asia	31.0061	119.904	32.373	2.7	0.00946274	4.19763	-3.39091	-0.00628786
Cixi	CHN	Asia	30.1686	121.234	32.988	0.8	0.00163211	3.99433	-2.83636	-0.0075654
Dongyang	CHN	Asia	29.2678	120.225	32.4614	0.8	0.0010066	4.02711	-2.65455	-0.0058821
Fenghua	CHN	Asia	29.6583	121.413	31.9815	0	0	4.24566	-2.09091	-0.00515031
Fuyang	CHN	Asia	30.0533	119.952	32.0614	5.8	0.0231322	4.20303	-0.381818	0.00572493
Haining	CHN	Asia	30.5272	120.689	32.8082	2.2	0.00658994	4.09454	-3.89091	-0.00828376
Wuyuan	CHN	Asia	30.5183	120.931	32.8082	2.2	0.00658994	4.09454	-3.89091	-0.00828376
Hangzhou	CHN	Asia	30.2553	120.169	33.0796	3.9	0.0101084	3.94155	-3.28182	-0.00987677
Huzhou	CHN	Asia	30.8661	120.096	32.9251	4.1	0.0123236	4.04028	-2.71818	-0.00816193
Jiande	CHN	Asia	29.4775	119.272	33.14	5.5	0.0225991	3.83987	1.5	0.0143261
Jiangshan	CHN	Asia	28.7392	118.623	32.8497	5.7	0.0233122	3.91747	2.06364	0.0161709
Weitang	CHN	Asia	30.8425	120.907	32.8082	2.2	0.00658994	4.09454	-3.89091	-0.00828376
Jiaxing	CHN	Asia	30.7656	120.748	32.8082	2.2	0.00658994	4.09454	-3.89091	-0.00828376
Jinhua	CHN	Asia	29.1078	119.655	32.7743	4.6	0.0163906	3.9401	1.32727	0.0106151
Lanxi	CHN	Asia	29.2136	119.487	33.14	5.5	0.0225991	3.83987	1.5	0.0143261
Yueqing	CHN	Asia	28.1272	120.954	31.402	0	0	4.25889	0	0
Linan	CHN	Asia	30.2358	119.718	32.0614	5.8	0.0231322	4.20303	-0.381818	0.00572493
Linhai	CHN	Asia	28.85	121.117	31.7672	0	0	4.1322	-0.0909091	-7.14566e-05
Lishui	CHN	Asia	28.4581	119.914	32.491	0.5	0.000520494	3.9787	-0.318182	-3.54019e-07
Ningbo	CHN	Asia	29.875	121.542	32.3566	0	0	4.12685	-1.09091	-0.00253035
Pinghu	CHN	Asia	30.7017	121.011	32.8123	1.3	0.00222947	4.12126	-2.33636	-0.0047866
Puyang	CHN	Asia	29.4603	119.886	32.7743	4.6	0.0163906	3.9401	1.32727	0.0106151
Quzhou	CHN	Asia	28.9594	118.869	32.8497	5.7	0.0233122	3.91747	2.06364	0.0161709
Keqiao	CHN	Asia	30.0686	120.471	33.0796	3.9	0.0101084	3.94155	-3.28182	-0.00987677
Shengzhou	CHN	Asia	29.5958	120.817	32.4464	1.8	0.0030946	4.1128	-3.65455	-0.00955218
Taizhou	CHN	Asia	28.5367	121.391	31.7672	0	0	4.1322	-0.0909091	-7.14566e-05
Tongxiang	CHN	Asia	30.6356	120.54	32.8082	2.2	0.00658994	4.09454	-3.89091	-0.00828376
Wenzhou	CHN	Asia	28.0192	120.654	31.402	0	0	4.25889	0	0
Dancheng	CHN	Asia	29.4747	121.866	32.3386	0	0	4.00033	-0.818182	-0.0011062
Xiaoshan	CHN	Asia	30.1675	120.259	33.0796	3.9	0.0101084	3.94155	-3.28182	-0.00987677
Chengguan	CHN	Asia	29.4886	120.907	32.4845	0.1	6.59305e-05	4.02279	-1.99091	-0.00402672
Yiwu	CHN	Asia	29.3086	120.07	32.4614	0.8	0.0010066	4.02711	-2.65455	-0.0058821
Yongkang	CHN	Asia	28.8833	120.033	31.639	0.3	0.000229338	4.2185	-2.06364	-0.00387578
Yuhang	CHN	Asia	30.4225	120.297	33.0796	3.9	0.0101084	3.94155	-3.28182	-0.00987677
Yuyao	CHN	Asia	30.05	121.149	32.988	0.8	0.00163211	3.99433	-2.83636	-0.0075654
Zhuji	CHN	Asia	29.7161	120.234	32.5934	2.3	0.00431314	4.06123	-3.33636	-0.00878322
Liuzhou	CHN	Asia	24.3016	109.385	33.9863	0	0	3.41053	-0.0909091	-0.000136294
Batumi	GEO	Asia	41.6489	41.6483	27.4574	0.4	0.000320901	5.50922	-10.2364	-0.0348185
Kutaisi	GEO	Asia	42.2622	42.7164	27.9426	4.3	0.0176765	5.19246	-14.7	-0.0800773
Rustavi	GEO	Asia	41.55	45.03	26.9207	19.4	0.127495	5.14156	-33.6	-0.36911
Sukhumi	GEO	Asia	43.01	41	18.7888	6.9	0.0184251	5.2493	-34.1909	-0.176661
Tbilisi	GEO	Asia	41.7178	44.7844	27.1246	11	0.0683906	5.14004	-26.7273	-0.231297
Jiulong	HKG	Asia	22.3167	114.183	34.7908	0	0	3.27481	0	0
Kwai Chung	HKG	Asia	22.35	114.133	34.7908	0	0	3.27481	0	0
Ma On Shan	HKG	Asia	22.4	114.233	34.7908	0	0	3.27481	0	0
Sha Tin	HKG	Asia	22.3833	114.183	34.7908	0	0	3.27481	0	0
Sheung Shui	HKG	Asia	22.5167	114.117	33.9288	0	0	3.31206	-0.0909091	0
Tai Po	HKG	Asia	22.46	114.16	34.7908	0	0	3.27481	0	0
Tin Shui Wai	HKG	Asia	22.4667	114	34.0424	0	0	3.16928	0	0
Tseung Kwan O	HKG	Asia	22.3333	114.25	34.7908	0	0	3.27481	0	0
Tseun Wan	HKG	Asia	22.35	114.083	34.7908	0	0	3.27481	0	0
Tuen Mun	HKG	Asia	22.4	113.983	34.0424	0	0	3.16928	0	0
Xianggang	HKG	Asia	22.2833	114.15	34.7908	0	0	3.27481	0	0
Xianggangzi	HKG	Asia	22.25	114.15	34.7908	0	0	3.27481	0	0
Yuen Long	HKG	Asia	22.4167	114.05	34.7908	0	0	3.27481	0	0
Balikpapan	IDN	Asia	-1.25	116.833	34.0927	0	0	2.77844	0	0
Bandar Lampung	IDN	Asia	-5.45	105.267	33.6225	0	0	2.95535	0	0
Bandung	IDN	Asia	-6.89833	107.579	32.4998	0	0	3.2	0	0
Banjarmasin	IDN	Asia	-3.33333	114.583	33.6452	0	0	2.99209	0	0
Banyuwangi	IDN	Asia	-8.2	114.35	32.3141	0	0	3.15678	0	0
Batu	IDN	Asia	-7.87	112.52	32.7919	0	0	3.11153	0	0
Bekasi	IDN	Asia	-6.24167	106.965	33.9374	0	0	2.8044	0	0
Belawan	IDN	Asia	3.78333	98.6833	33.881	0	0	2.82769	0	0
Binjai	IDN	Asia	3.6	98.5	33.881	0	0	2.82769	0	0
Blitar	IDN	Asia	-8.1	112.15	33.7539	0	0	2.82688	-0.0909091	-6.49094e-05
Bogor	IDN	Asia	-6.58972	106.791	32.3923	0	0	3.12163	0	0
Bojonegoro	IDN	Asia	-7.15	111.867	34.0565	0.1	0.000264032	2.81135	-0.354545	-0.0012132
Bukit Tinggi	IDN	Asia	-0.316667	100.367	32.2853	0	0	3.15408	0	0
Cianjur	IDN	Asia	-6.82417	107.137	32.4024	0	0	3.14734	0	0
Ciawi	IDN	Asia	-6.67	106.83	32.3923	0	0	3.12163	0	0
Cibadak	IDN	Asia	-6.57083	106.961	32.3923	0	0	3.12163	0	0
Cibinong	IDN	Asia	-6.395	106.681	33.9374	0	0	2.8044	0	0
Cikampek	IDN	Asia	-6.41361	107.459	33.9052	0	0	2.83178	0	0
Cilegon	IDN	Asia	-6.01556	106.053	33.793	0	0	2.82194	0	0
Cimahi	IDN	Asia	-6.83	107.48	32.4024	0	0	3.14734	0	0
Cimanggis	IDN	Asia	-6.32	106.73	33.9374	0	0	2.8044	0	0
Ciomas	IDN	Asia	-6.6	106.75	32.3923	0	0	3.12163	0	0
Ciparay	IDN	Asia	-7	107.64	31.0771	0	0	3.43297	0	0
Ciputat	IDN	Asia	-6.30583	106.748	33.9374	0	0	2.8044	0	0
Citeureup	IDN	Asia	-6.48	106.86	33.9374	0	0	2.8044	0	0
Dayeuhkolot	IDN	Asia	-6.67	107.637	32.4998	0	0	3.2	0	0
Depok	IDN	Asia	-6.40306	106.823	33.9374	0	0	2.8044	0	0
Depok	IDN	Asia	-7.75	110.41	33.2835	0	0	3.00832	0	0
Dumai	IDN	Asia	1.68333	101.45	33.8617	0	0	2.7754	0	0
Garut	IDN	Asia	-7.21667	107.9	31.0771	0	0	3.43297	0	0
Gorontalo	IDN	Asia	0.56	123.06	31.0624	0	0	3.38142	0	0
Gresik	IDN	Asia	-7.15	112.633	34.2788	0	0	2.71446	-0.0909091	-0.000502162
Grogol	IDN	Asia	-7.59	110.8	33.7083	0	0	2.94656	0	0
Jakarta	IDN	Asia	-6.17444	106.829	33.9374	0	0	2.8044	0	0
Jambi	IDN	Asia	-1.6	103.617	34.0249	0	0	2.81912	0	0
Jati	IDN	Asia	-6.84	110.81	33.825	0	0	2.81849	0	0
Jaya Pura	IDN	Asia	-2.53333	140.7	33.6347	0	0	2.79472	0	0
Jember	IDN	Asia	-8.17	113.69	32.9348	0.1	0.000457331	3.01581	-0.172727	0.000302937
Jepara	IDN	Asia	-6.62	110.68	33.825	0	0	2.81849	0	0
Jombang	IDN	Asia	-7.56	112.26	33.3756	0	0	3.01458	0	0
Karawang	IDN	Asia	-6.3125	107.295	33.9052	0	0	2.83178	0	0
Kartosura	IDN	Asia	-7.55	110.74	33.7083	0	0	2.94656	0	0
Kebumen	IDN	Asia	-7.67	109.65	33.8392	0	0	2.87833	0	0
Kisaran	IDN	Asia	2.98333	99.6167	33.9042	0	0	2.81008	0	0
Klaten	IDN	Asia	-7.71	110.59	33.7083	0	0	2.94656	0	0
Kudus	IDN	Asia	-6.81	110.84	33.825	0	0	2.81849	0	0
Kuningan	IDN	Asia	-6.98333	108.483	33.328	0	0	3.01052	0	0
Kupang	IDN	Asia	-10.1667	123.583	33.5915	0.1	0.000144137	2.83651	-1.35455	-0.00602619
Lumajang	IDN	Asia	-8.13333	113.217	33.4912	0.1	0.000334015	2.87866	-0.354545	-0.000178295
Madiun	IDN	Asia	-7.61667	111.517	33.7209	0	0	2.92485	0	0
Magelang	IDN	Asia	-7.46667	110.217	32.4321	0	0	3.25066	0	0
Majalaya	IDN	Asia	-6.30167	107.364	33.9052	0	0	2.83178	0	0
Malang	IDN	Asia	-7.98333	112.617	32.7919	0	0	3.11153	0	0
Manado	IDN	Asia	1.48333	124.85	31.2924	0	0	3.31626	0	0
Margahayu	IDN	Asia	-6.96667	107.55	32.4998	0	0	3.2	0	0
Mataram	IDN	Asia	-8.58333	116.117	33.1681	0.2	0.000617205	2.99096	0.0181818	0.000403686
Medan	IDN	Asia	3.58333	98.6667	33.881	0	0	2.82769	0	0
Metro	IDN	Asia	-5.11306	105.307	33.6225	0	0	2.95535	0	0
Mojokerto	IDN	Asia	-7.46667	112.433	34.2796	0.4	0.00115984	2.74697	-0.145455	-0.00168451
Pacet	IDN	Asia	-6.75	107.044	32.4024	0	0	3.14734	0	0
Padalarang	IDN	Asia	-6.84222	107.482	32.4024	0	0	3.14734	0	0
Padang	IDN	Asia	-0.95	100.355	33.3649	0	0	2.89088	0	0
Padangsidempuan	IDN	Asia	1.36667	99.2667	32.7955	0	0	3.09482	0	0
Palangkaraya	IDN	Asia	-2.2	113.833	33.7523	0	0	2.99223	-0.0909091	-6.31322e-05
Palembang	IDN	Asia	-2.91667	104.75	34.1667	0	0	2.86375	0	0
Palopo	IDN	Asia	-3	120.2	32.6705	0	0	3.12046	0	0
Palu	IDN	Asia	-0.883333	119.883	32.9107	0	0	2.96579	0	0
Parepare	IDN	Asia	-4.01667	119.633	33.1173	0	0	2.94059	0	0
Pasuruan	IDN	Asia	-7.63333	112.9	32.7919	0	0	3.11153	0	0
Pekan Baru	IDN	Asia	0.533333	101.45	33.7463	0	0	2.89825	0	0
Pematangsiantar	IDN	Asia	2.95	99.05	32.4725	0	0	3.15764	0	0
Percut Sei Tuan	IDN	Asia	3.68	98.75	33.881	0	0	2.82769	0	0
Pondok Aren	IDN	Asia	-6.26667	106.7	33.9374	0	0	2.8044	0	0
Pondokgede	IDN	Asia	-6.33361	106.925	33.9374	0	0	2.8044	0	0
Ponorogo	IDN	Asia	-7.86667	111.45	33.4014	0	0	3.0352	0	0
Pontianak	IDN	Asia	-0.0333333	109.333	33.8102	0	0	2.73936	0	0
Probolinggo	IDN	Asia	-7.75	113.217	33.752	0	0	2.88062	0	0
Purwakarta	IDN	Asia	-6.55694	107.439	32.4024	0	0	3.14734	0	0
Purwokerto	IDN	Asia	-7.41667	109.233	33.0103	0	0	3.11603	0	0
Rantauprapat	IDN	Asia	2.1	99.8333	33.365	0	0	2.96454	0	0
Salatiga	IDN	Asia	-7.31667	110.5	32.4321	0	0	3.25066	0	0
Samarinda	IDN	Asia	-0.5	117.15	34.122	0	0	2.68467	0	0
Sawangan	IDN	Asia	-6.40167	106.773	33.9374	0	0	2.8044	0	0
Serang	IDN	Asia	-6.35472	107.114	33.9052	0	0	2.83178	0	0
Serpong	IDN	Asia	-6.32111	106.666	33.9374	0	0	2.8044	0	0
Sewon	IDN	Asia	-7.88333	110.35	33.2835	0	0	3.00832	0	0
Sidoarjo	IDN	Asia	-7.45	112.717	34.2788	0	0	2.71446	-0.0909091	-0.000502162
Singaraja	IDN	Asia	-8.11667	115.1	32.0716	0	0	3.22475	0	0
Subang	IDN	Asia	-6.5575	107.758	32.4998	0	0	3.2	0	0
Sukabumi	IDN	Asia	-6.91667	106.927	32.3923	0	0	3.12163	0	0
Sunggal	IDN	Asia	3.55	98.6167	33.881	0	0	2.82769	0	0
Surabaya	IDN	Asia	-7.25	112.75	34.2788	0	0	2.71446	-0.0909091	-0.000502162
Surakarta	IDN	Asia	-7.58333	110.833	33.7083	0	0	2.94656	0	0
Taman	IDN	Asia	-7.35389	112.699	34.2788	0	0	2.71446	-0.0909091	-0.000502162
Tanjung Balai	IDN	Asia	2.96667	99.8	33.9042	0	0	2.81008	0	0
Tanjung Morawa	IDN	Asia	3.51667	98.8167	33.881	0	0	2.82769	0	0
Tanjungpinang	IDN	Asia	0.916667	104.45	34.1	0	0	2.67127	0	0
Tasikmalaya	IDN	Asia	-7.33333	108.2	32.6689	0	0	3.18601	0	0
Tebingtinggi	IDN	Asia	3.33333	99.15	33.6365	0	0	2.87463	0	0
Ternate	IDN	Asia	-3.27333	126.01	31.1602	0	0	3.25667	0	0
Tulungagung	IDN	Asia	-8.06667	111.9	33.6319	0	0	2.85278	0	0
Waru	IDN	Asia	-7.36	112.725	34.2788	0	0	2.71446	-0.0909091	-0.000502162
Watampone	IDN	Asia	-4.53333	120.333	33.2247	0	0	2.86374	0	0
Yogyakarta	IDN	Asia	-7.8	110.367	33.2835	0	0	3.00832	0	0
Adilabad	IND	Asia	19.6667	78.5333	37.1713	107	3.91217	1.95806	-13.2727	-0.222856
Anantapur	IND	Asia	14.6833	77.6	36.4695	95.4	1.71767	2.10065	-4.41818	0.0413976
Dharmavaram	IND	Asia	14.4333	77.7167	35.7066	84.2	1.15571	2.34071	-2.8	-0.0314686
Guntakal	IND	Asia	15.1667	77.3833	36.2058	99.2	1.86521	2.22856	-6.07273	-0.120983
Hindupur	IND	Asia	13.8289	77.4933	34.2011	66.9	0.757531	2.70943	-10.1	-0.181878
Chittoor	IND	Asia	13.2	79.1167	36.2206	26	0.118674	2.13907	-14.2727	-0.0650057
TIRUPATI	IND	Asia	13.65	79.4167	35.9135	32.7	0.168034	2.24734	-12.4818	-0.0693156
CUDDAPAH	IND	Asia	14.4667	78.8167	36.3913	68	0.625948	2.08908	-5.90909	-0.00434625
PRODDATUR	IND	Asia	14.7333	78.55	36.8859	83.2	1.02944	1.90816	-7.16364	0.0231804
KAKINADA	IND	Asia	16.9333	82.2167	36.1977	6.1	0.0310156	1.78743	-9.44546	-0.0400711
RAJAHMUNDRY	IND	Asia	16.9833	81.7916	36.2484	8.9	0.0598625	1.79031	-14.9182	-0.0790505
Guntur	IND	Asia	16.3	80.45	36.5098	32.7	0.311102	1.92101	-19.2091	-0.188537
TENALI	IND	Asia	16.25	80.5833	36.2845	22.6	0.151591	1.88033	-18.4909	-0.172665
SECUNDERABAD	IND	Asia	17.45	78.5	36.1633	95.7	1.93498	2.2436	-12.7545	-0.23349
Hyderabad M Corp.	IND	Asia	17.3833	78.4667	36.1633	95.7	1.93498	2.2436	-12.7545	-0.23349
KARIMNAGAR	IND	Asia	18.4333	79.15	36.9826	89.8	1.7646	1.99639	-17.1091	-0.246444
RAMAGUNDAM	IND	Asia	18.69	79.43	37.1753	97.4	2.2616	1.93948	-16.5091	-0.317411
KHAMMAM	IND	Asia	17.25	80.15	36.7841	41.1	0.493535	1.89283	-15.2636	-0.195144
GUDIVADA	IND	Asia	16.4365	80.9951	36.2845	22.6	0.151591	1.88033	-18.4909	-0.172665
VIJAYAWADA	IND	Asia	16.5167	80.6167	36.3151	24.8	0.211914	1.88532	-16.2	-0.196903
ADONI	IND	Asia	15.6333	77.2833	36.1844	104.2	2.28689	2.21058	-10.9818	-0.134035
KURNOOL	IND	Asia	15.8333	78.05	36.6456	96.6	1.65516	2.0222	-8.76364	-0.0572562
NANDYAL	IND	Asia	15.4833	78.4833	36.8583	97.9	1.64226	1.93259	-7.73636	-0.00586665
MAHBUBNAGAR	IND	Asia	16.7333	77.9833	36.2772	106.3	2.43897	2.1658	-10.8818	-0.194119
NALGONDA	IND	Asia	17.05	79.2667	36.8653	72.8	1.05067	2.00582	-14.2909	-0.0895911
NELLORE	IND	Asia	14.46	79.98	36.9557	53.9	0.419242	1.82523	-15.2818	-0.13085
NIZAMABAD	IND	Asia	18.66	78.1	36.8282	112.2	3.42018	2.05662	-14.1636	-0.494701
ALWAL	IND	Asia	17.5	78.54	36.2271	89.1	1.71119	2.22938	-17.2636	-0.209487
KAPRA	IND	Asia	17.37	78.48	36.1633	95.7	1.93498	2.2436	-12.7545	-0.23349
KUKATPALLE	IND	Asia	17.49	78.41	36.1633	95.7	1.93498	2.2436	-12.7545	-0.23349
L.B.NAGAR	IND	Asia	17.43	78	36.1625	105.5	2.50355	2.24461	-10.8636	-0.266447
MALKAJGIRI	IND	Asia	17.55	78.59	36.2271	89.1	1.71119	2.22938	-17.2636	-0.209487
QUTHBULLAPUR	IND	Asia	17.43	78.47	36.1633	95.7	1.93498	2.2436	-12.7545	-0.23349
RAJENDRANAGAR	IND	Asia	17.29	78.39	36.1633	95.7	1.93498	2.2436	-12.7545	-0.23349
SERILINGAMPALLE	IND	Asia	17.48	78.33	36.1633	95.7	1.93498	2.2436	-12.7545	-0.23349
UPPALKALAN	IND	Asia	17.38	78.55	36.197	82.2	1.34024	2.23292	-16.3455	-0.169315
SRIKAKULAM	IND	Asia	18.28	83.9	35.5641	0.4	0.000603103	2.00798	-5.50909	-0.0179049
GAJUWAKA	IND	Asia	17.6867	83.2089	35.6956	2.3	0.00754389	1.96115	-6.24546	-0.0267329
VISAKHAPATNAM	IND	Asia	17.7	83.3	35.6956	2.3	0.00754389	1.96115	-6.24546	-0.0267329
VIZIANAGARAM	IND	Asia	18.1167	83.4167	35.2877	2	0.0062203	2.11707	-5	-0.0237506
WARANGAL	IND	Asia	18	79.5833	37.0271	80.4	1.27326	1.96185	-14.6	-0.154682
BHEEMAVARAM	IND	Asia	16.53	81.53	36.2484	8.9	0.0598625	1.79031	-14.9182	-0.0790505
ELURU	IND	Asia	16.7	81.1	36.3004	16.1	0.107644	1.84071	-16.5364	-0.140632
TADEPALLIGUDEM	IND	Asia	16.8333	81.5	36.2484	8.9	0.0598625	1.79031	-14.9182	-0.0790505
Silchar	IND	Asia	24.8167	92.8	33.9862	0.7	0.00127445	2.83556	0.7	0.00127445
Dibrugarh	IND	Asia	27.4833	94.9	34.4222	0	0	2.49342	0	0
Guwahati	IND	Asia	26.1667	91.7667	34.4573	0.7	0.0022075	2.47282	0.7	0.0022075
Nagaon	IND	Asia	26.35	92.6833	34.5752	0	0	2.56409	0	0
Bhagalpur	IND	Asia	25.25	87	36.0743	52.3	0.743333	2.17482	-1.15454	-0.0197833
Arrah	IND	Asia	25.34	84.4	37.152	81.3	2.1623	1.83484	-6.42727	0.11416
Darbhanga	IND	Asia	26.1667	85.9	35.9925	51.3	0.740432	2.17786	-5.15454	-0.0617725
Gaya	IND	Asia	24.7833	85	36.9449	77.8	1.94636	1.88816	-7.92727	-0.00468552
Katihar	IND	Asia	25.55	87.57	35.3187	24.3	0.210605	2.29465	-3.06364	-0.0249997
Munger	IND	Asia	25.39	86.47	36.1987	60.3	1.00425	2.13523	-4.15454	-0.0651859
Muzaffarpur	IND	Asia	26.13	85.38	36.3469	58.2	0.898228	2.12732	-3.25454	-0.0168749
Bihar	IND	Asia	25.21	85.52	36.6372	67.5	1.3506	1.99179	-7.31818	-0.0514052
Bettiah	IND	Asia	26.81	84.5	36.4164	65.3	1.26913	2.16959	-3.79091	0.260228
Dinapur	IND	Asia	25.64	85.04	36.6443	64.5	1.11624	2.03706	-4.59091	-0.0628599
Patna	IND	Asia	25.6	85.1167	36.6443	64.5	1.11624	2.03706	-4.59091	-0.0628599
Purnia	IND	Asia	25.78	87.47	35.5184	30.4	0.321956	2.28991	-6.41818	-0.0451616
Dehri	IND	Asia	24.91	84.18	37.1848	85.2	2.53992	1.85026	-6.43636	0.143714
Sasaram	IND	Asia	24.96	84.01	37.1848	85.2	2.53992	1.85026	-6.43636	0.143714
Saharsa	IND	Asia	25.88	86.59	35.7969	40.3	0.495094	2.23968	-6.06364	-0.0544292
Chhapra	IND	Asia	25.7667	84.75	36.9142	68.3	1.35229	2.05949	-8.42727	-0.0163372
Siwan	IND	Asia	26.23	84.35	36.7417	67.6	1.32745	2.0582	-7.03636	0.0848471
HajIpur	IND	Asia	25.68	85.2	36.6443	64.5	1.11624	2.03706	-4.59091	-0.0628599
Chandigarh	IND	Asia	30.7372	76.7872	36.175	74.5	1.97739	2.2569	-0.318184	0.308217
BILASPUR	IND	Asia	22.0833	82.15	36.8781	102	4.08977	2.04644	-8.81818	0.0194526
BhilaiNagar	IND	Asia	21.2167	81.4333	37.2013	102.8	3.98001	1.93157	-11.0182	0.0260358
Durg	IND	Asia	21.1833	81.2833	37.2013	102.8	3.98001	1.93157	-11.0182	0.0260358
KORBA	IND	Asia	22.35	82.6833	36.8186	100.1	3.77069	2.02692	-8.08182	0.00817704
RAIGARH	IND	Asia	21.9	83.4	36.8934	99.3	3.21377	2.00174	-8.60909	0.0151305
Raipur	IND	Asia	21.2333	81.6333	37.0795	102.4	3.72191	1.9672	-9.87273	0.004632
RAJNANDGAON	IND	Asia	21.1	81.0333	37.2013	102.8	3.98001	1.93157	-11.0182	0.0260358
DELHIMUNICIPALCORPORATION(U)	IND	Asia	28.6377	77.2058	37.3671	97.3	3.07871	2.06626	11.1182	1.03583
NEWDELHIMUNICIPALCOUNCIL	IND	Asia	28.6667	77.2167	37.3671	97.3	3.07871	2.06626	11.1182	1.03583
Ahmadabad	IND	Asia	23.0333	72.6167	37.0824	127.3	2.25479	1.81068	-27.4273	-0.563054
Ghatlodiya	IND	Asia	23.05	72.55	37.0824	127.3	2.25479	1.81068	-27.4273	-0.563054
Vejalpur	IND	Asia	22.68	73.56	36.8675	118.5	2.8415	1.93853	-30.3182	-0.636642
Anand	IND	Asia	22.56	72.95	37.1146	121.7	2.10028	1.81929	-33.4818	-0.611709
Palanpur	IND	Asia	24.17	72.43	36.7944	134.9	2.5903	1.89138	-14.4636	-0.151171
Bharuch	IND	Asia	21.71	72.97	36.6683	128.6	1.97475	1.88633	-31.4	-0.563109
GandhInagar	IND	Asia	23.2167	72.6833	37.0824	127.3	2.25479	1.81068	-27.4273	-0.563054
Jamnagar	IND	Asia	22.4667	70.0667	36.0656	17.9	0.0984082	2.02957	-8.19091	-0.0427938
Junagadh	IND	Asia	21.5167	70.4667	35.6736	46.8	0.350857	2.11118	-14.1091	-0.148155
Nadiad	IND	Asia	22.7	72.85	37.1146	121.7	2.10028	1.81929	-33.4818	-0.611709
Godhra	IND	Asia	22.77	73.6	36.8675	118.5	2.8415	1.93853	-30.3182	-0.636642
Patan	IND	Asia	23.86	72.11	37.043	151.8	3.01599	1.78428	-11.6545	-0.173284
Porbandar	IND	Asia	21.64	69.61	35.0423	41.6	0.290678	2.17043	-17.0364	-0.20772
Jetpur	IND	Asia	21.75	70.61	35.8437	86.5	0.704504	2.09298	-11.9545	-0.147321
Rajkot	IND	Asia	22.3	70.7833	36.4485	59.3	0.389179	1.93202	-7.24546	-0.0482975
Surat	IND	Asia	21.1667	72.8333	36.2083	109.7	1.14968	2.02963	-29.4818	-0.542051
Surendranagar	IND	Asia	22.71	71.67	36.9344	114.1	1.22839	1.78597	-10.3545	-0.0837588
Vadodara	IND	Asia	22.3	73.2	36.9422	118	2.32719	1.84156	-33.0909	-0.545113
Bhuj	IND	Asia	23.2667	69.6667	36.5558	47.9	0.343915	1.83022	-7.00909	0.0267355
GandhIdham	IND	Asia	23.07	70.13	36.9771	81.7	0.720779	1.78721	-8.66364	0.000867546
Morvi	IND	Asia	22.82	70.83	36.849	60.4	0.405695	1.81237	-5.32727	0.000873983
Ambala	IND	Asia	30.3783	76.7808	36.8683	78.1	2.19969	2.196	0.19091	0.534422
Ambalasadar	IND	Asia	30.35	76.84	36.8683	78.1	2.19969	2.196	0.19091	0.534422
Bhiwani	IND	Asia	28.7927	76.1478	37.4935	113.8	3.55196	2.05196	16.5273	0.99638
Faridabad	IND	Asia	28.4333	77.3167	37.4541	100.5	3.36799	1.96416	7.59091	0.772837
Gurgaon	IND	Asia	28.46	77.04	37.4541	100.5	3.36799	1.96416	7.59091	0.772837
Hisar	IND	Asia	29.1667	75.7167	37.5581	116.8	3.69981	2.02605	13.6182	0.793942
Bahadurgarh	IND	Asia	28.6833	76.9167	37.4036	103.1	3.22484	2.06613	12.0091	0.936161
Jind	IND	Asia	29.3167	76.3167	37.4014	100	2.9441	2.09798	11.5455	0.793347
Kaithal	IND	Asia	29.8	76.3833	37.2724	85.6	2.25088	2.15235	5.23636	0.558841
Karnal	IND	Asia	29.6833	76.9833	37.0834	82.7	2.2793	2.18932	2.7	0.554304
Thanesar	IND	Asia	29.9833	76.8167	37.0834	82.7	2.2793	2.18932	2.7	0.554304
Panchkula Urban Esta	IND	Asia	30.6607	76.8714	36.175	74.5	1.97739	2.2569	-0.318184	0.308217
Panipat	IND	Asia	29.3833	76.9667	37.2457	91.6	2.57672	2.13509	7.87273	0.722025
Rohtak	IND	Asia	28.9	76.5667	37.4036	103.1	3.22484	2.06613	12.0091	0.936161
Sirsa	IND	Asia	29.5	75.02	37.6349	142.9	4.77556	2.00442	21.2636	1.03859
Sonipat	IND	Asia	28.9833	77.0167	37.3671	97.3	3.07871	2.06626	11.1182	1.03583
Yamunanagar	IND	Asia	30.1	77.2833	36.4563	79.4	2.27044	2.34365	4.12727	0.640608
Shimla	IND	Asia	31.1	77.1667	28.1942	53.9	0.89501	4.04038	-6.19091	-0.0335293
Jammu	IND	Asia	32.7333	74.8667	35.9388	63.8	1.34052	2.47791	-0.836361	0.285121
Srinagar	IND	Asia	34.0833	74.8167	25.0452	2.7	0.013962	4.74971	-1.3	0.00404344
Bokaro Steel City	IND	Asia	23.77	85.92	36.0224	74.9	1.71693	2.1191	-5.82727	0.0391341
Dhanbad	IND	Asia	23.8	86.45	36.404	72.1	1.44858	2.00599	-3.9	0.0596905
HAZARIBAG	IND	Asia	23.9833	85.35	35.6635	77.2	1.95426	2.22509	-8.25455	-0.00374281
ADITYAPUR	IND	Asia	22.81	86	36.5282	65.6	0.855583	1.97601	-5.12727	-0.0777352
JAMSHEDPUR	IND	Asia	22.8	86.1833	36.5282	65.6	0.855583	1.97601	-5.12727	-0.0777352
MANGO	IND	Asia	22.85	86.21	36.5282	65.6	0.855583	1.97601	-5.12727	-0.0777352
RANCHI	IND	Asia	23.35	85.3333	35.4311	77.5	1.7988	2.29111	-6.59091	-0.0546111
BANGALORE	IND	Asia	12.9833	77.5833	33.8243	48	0.315988	2.8398	-5.45454	-0.139681
BOMMANAHALLI	IND	Asia	13.01	77.63	33.9052	53.5	0.420403	2.85392	-5.31818	-0.145673
BYATARAYANAPURA	IND	Asia	12.9514	77.54	33.8243	48	0.315988	2.8398	-5.45454	-0.139681
DASARAHALLI	IND	Asia	13.01	77.49	33.65	53.9	0.493288	2.8286	-9.64545	-0.185613
KRISHNARAJAPURA	IND	Asia	12.97	77.74	33.8243	48	0.315988	2.8398	-5.45454	-0.139681
MAHADEVAPURA	IND	Asia	12.9967	77.6925	33.8243	48	0.315988	2.8398	-5.45454	-0.139681
BELGAUMCANTONMENT	IND	Asia	15.8667	74.5	33.4344	0.8	0.000698161	2.82676	-4.56364	-0.0123661
BELLARY	IND	Asia	15.15	76.9333	35.9272	98.2	1.6489	2.31908	-5.43636	-0.11083
HOSPET	IND	Asia	15.2667	76.4	35.2683	91.9	1.23475	2.53354	-6.55454	-0.173222
BIDAR	IND	Asia	17.9	77.55	36.0241	107.9	2.83225	2.29621	-11.1	-0.306502
BIJAPUR	IND	Asia	16.8333	75.7	35.907	111.9	2.27611	2.23975	-9.37273	-0.0982664
CHITRADURGA	IND	Asia	14.2333	76.4	34.1751	56.1	0.479549	2.75847	-11.8091	-0.197656
DAVANAGERE	IND	Asia	14.45	75.91	33.7441	21.5	0.0882242	2.77999	-16.1364	-0.128781
Hubli Dharwad	IND	Asia	15.46	75.01	33.9861	14.9	0.0387515	2.76133	-16.3727	-0.102203
Gadag-Betigeri	IND	Asia	15.44	75.63	34.633	65.2	0.46786	2.59433	-9.43636	-0.174408
GULBARGA	IND	Asia	17.3333	76.8333	36.3512	117.8	3.56644	2.15285	-15.4727	-0.255794
HASSAN	IND	Asia	13.0006	76.0994	32.8209	16.4	0.087236	3.01459	-13.9636	-0.0844475
KOLAR	IND	Asia	13.1333	78.1333	34.2203	32.4	0.166057	2.74738	-10.6	-0.120749
ROBERTSONPET	IND	Asia	12.9667	78.2833	34.6036	30.6	0.147473	2.62556	-8.67273	-0.0966986
MANDYA	IND	Asia	12.5242	76.8958	33.1313	20.3	0.0891841	2.87295	-13.3364	-0.096509
MYSORE	IND	Asia	12.3072	76.6497	33.247	5.6	0.0149522	2.80662	-7.03636	-0.0302258
RAICHUR	IND	Asia	16.2	77.3667	36.2479	110.1	2.64423	2.17826	-10.0818	-0.131329
BHADRAVATI	IND	Asia	13.8621	75.7117	33.3363	0.7	0.00168668	2.84222	-4.57273	-0.0161157
SHIMOGA	IND	Asia	13.9167	75.5667	33.3363	0.7	0.00168668	2.84222	-4.57273	-0.0161157
TUMKUR	IND	Asia	13.3422	77.1017	33.65	53.9	0.493288	2.8286	-9.64545	-0.185613
UDUPI	IND	Asia	13.35	74.75	34.1438	0	0	2.47519	0	0
KOCHI	IND	Asia	10.02	76.23	34.1317	0	0	2.42251	0	0
KOLLAM	IND	Asia	8.88333	76.6	33.9895	0	0	2.45159	0	0
PALAKKAD	IND	Asia	10.78	76.65	34.2141	0	0	2.49512	-0.0909091	-5.57291e-05
THRISSUR	IND	Asia	10.5167	76.2167	34.3888	0	0	2.43112	0	0
JABALPUR	IND	Asia	23.17	79.9397	36.9271	102.3	4.79872	2.09439	-7.33636	0.0113983
BHIND	IND	Asia	26.5642	78.7883	37.7211	105.1	4.1931	1.84591	3.19091	0.773119
BHOPAL	IND	Asia	23.2667	77.4	36.6455	115.3	5.02895	2.16245	-16.2455	-0.416883
CHHINDWARA	IND	Asia	22.03	78.95	35.5958	102.5	4.6203	2.52687	-11.7727	-0.219107
DAMOH	IND	Asia	23.79	79.47	37.0424	104.1	4.97602	2.06224	-8.80909	-0.0205488
DEWAS	IND	Asia	22.96	76.06	36.4356	114.5	4.20215	2.15475	-21.8636	-0.579983
DURGBHILAINAGAR	IND	Asia	21.2	81.28	37.2013	102.8	3.98001	1.93157	-11.0182	0.0260358
BURHANPUR	IND	Asia	21.3	76.2333	36.9633	114.4	3.96895	1.93258	-16.8727	-0.449613
KHANDWA	IND	Asia	21.8333	76.3333	36.8632	112.8	4.03716	1.96127	-16.4727	-0.453324
GUNA	IND	Asia	24.65	77.3167	37.0286	119.8	5.37986	2.09389	-6.65454	0.0173569
GWALIOR	IND	Asia	26.2236	78.1792	37.6663	108.8	4.61195	1.83408	0.163643	0.394769
INDORE	IND	Asia	22.7167	75.8333	36.2401	110.2	3.7596	2.24471	-23.9818	-0.61413
MURWARA(KATNI)	IND	Asia	23.85	80.39	36.8094	100.8	4.68735	2.12382	-6.92727	0.0438561
MANDSAUR	IND	Asia	24.0667	75.0667	36.7384	132.2	4.7051	2.10136	-18.8909	-0.335939
NEEMUCH	IND	Asia	24.47	74.87	36.4821	132	4.37489	2.14418	-21.5455	-0.431093
RATLAM	IND	Asia	23.3167	75.0667	36.4155	117.2	3.96114	2.16075	-20.5273	-0.483684
REWA	IND	Asia	24.5333	81.3	37.0711	94.5	3.74201	1.87962	-6.13636	0.110899
SAGAR	IND	Asia	23.8333	78.7167	36.9222	106.3	5.14068	2.09816	-8.60909	-0.0307293
SATNA	IND	Asia	24.5833	80.8333	37.0275	96.3	3.97776	1.92196	-5.97272	0.121531
SHIVPURI	IND	Asia	25.4333	77.65	37.173	106.4	4.7787	1.99855	-7.41818	-0.169408
SINGRAULI	IND	Asia	23.84	82.27	35.985	91.7	3.51824	2.39211	-6.66364	0.0770283
UJJAIN	IND	Asia	23.1833	75.7667	36.3066	115	4.11863	2.21073	-21.6364	-0.564899
VIDISHA	IND	Asia	23.5333	77.8167	36.8936	109.6	5.08793	2.0981	-11.7636	-0.230728
AHMADNAGAR	IND	Asia	19.0833	74.7333	35.438	93.2	1.69979	2.36612	-13.1636	-0.240245
AKOLA	IND	Asia	20.69	77.01	37.1522	114.8	4.82013	1.9565	-12.4727	-0.173752
ACHALPUR	IND	Asia	21.2572	77.5086	36.8486	112.2	4.91134	2.05211	-14.3455	-0.374362
AMRAVATI	IND	Asia	20.9333	77.75	37.1269	114	5.02277	1.95889	-14.6364	-0.242956
AURANGABAD	IND	Asia	19.8833	75.3333	36.0198	114.1	3.0215	2.22644	-21.0818	-0.343796
BID	IND	Asia	18.9833	75.8333	35.8468	115.2	3.42184	2.31322	-18.3455	-0.264626
CHANDRAPUR	IND	Asia	19.91	79.31	37.1898	105	3.62177	1.95645	-14.0909	-0.199748
DHULE	IND	Asia	20.9	74.7833	36.2367	100	1.99691	2.11094	-21.7273	-0.479188
GONDIYA	IND	Asia	21.47	80.2	37.1429	107.2	4.53942	1.95189	-12.6182	-0.0279222
BHUSAWAL	IND	Asia	21.05	75.7667	36.695	111	3.36948	2.00207	-20.5455	-0.557408
JALNA	IND	Asia	19.8333	75.8833	36.2041	115.9	3.56333	2.18378	-18.6455	-0.280551
ICHALKARANJI	IND	Asia	16.7	74.4667	33.9599	15.8	0.0665072	2.71078	-11.9273	-0.0454447
KOLHAPUR	IND	Asia	16.7	74.2167	33.9599	15.8	0.0665072	2.71078	-11.9273	-0.0454447
LATUR	IND	Asia	18.4	76.5833	36.1874	115.5	3.73797	2.22892	-15.5909	-0.284684
NAGPUR	IND	Asia	21.15	79.1	37.2421	110	5.0046	1.95717	-13.1818	-0.145113
NANDEDWAGHALA	IND	Asia	19.1531	77.3058	36.8161	116.8	4.31044	2.0523	-15.4727	-0.31469
MALEGAON	IND	Asia	20.55	74.5333	36.2367	100	1.99691	2.11094	-21.7273	-0.479188
NASHIK	IND	Asia	19.98	73.8	34.0409	47.5	0.428467	2.58358	-19.9545	-0.329357
PARBHANI	IND	Asia	19.2667	76.7833	36.7127	118.6	4.23174	2.06029	-15.9455	-0.247171
PIMPRICHINCHWAD	IND	Asia	18.62	73.8	34.1781	22.8	0.127822	2.54261	-15.0182	-0.0983741
PUNE	IND	Asia	18.5333	73.8667	34.1781	22.8	0.127822	2.54261	-15.0182	-0.0983741
SANGLI	IND	Asia	16.8667	74.5667	34.8358	52.7	0.382911	2.49033	-15.3909	-0.111501
SANGLIMIRAJ&KUPWAD	IND	Asia	16.85	74.5833	34.8358	52.7	0.382911	2.49033	-15.3909	-0.111501
SATARA	IND	Asia	17.6833	73.9833	33.3498	11	0.0473399	2.76166	-9.09091	-0.0430407
BARSHI	IND	Asia	18.23	75.7	36.1371	119.7	3.7919	2.22336	-21.7545	-0.278113
SOLAPUR	IND	Asia	17.6833	75.9167	36.1825	123.7	3.8516	2.19436	-22.9364	-0.268125
AMBARNATH	IND	Asia	19.2	73.1667	35.2557	22.2	0.107275	2.21794	-15.7091	-0.104528
BHIWANDI	IND	Asia	19.3	73.0667	35.2557	22.2	0.107275	2.21794	-15.7091	-0.104528
KALYANDOMBIVALI	IND	Asia	19.25	73.16	35.2557	22.2	0.107275	2.21794	-15.7091	-0.104528
NAVIMUMBAI	IND	Asia	19.11	73.06	35.2557	22.2	0.107275	2.21794	-15.7091	-0.104528
ULHASNAGAR	IND	Asia	19.2167	73.15	35.2557	22.2	0.107275	2.21794	-15.7091	-0.104528
WARDHA	IND	Asia	20.74	78.61	37.3228	112.6	5.08847	1.91746	-13.1273	-0.215021
YAVATMAL	IND	Asia	20.4	78.1333	37.1837	110.6	4.61324	1.94795	-14.1273	-0.261289
IMPHAL	IND	Asia	24.8167	93.95	30.3161	0.7	0.00270364	3.64346	0.609091	0.00270364
SHILLONG	IND	Asia	25.5667	91.8833	30.5643	0	0	3.27852	-0.0909091	-0.000313336
AIZAWL	IND	Asia	23.7286	92.6973	31.1638	0.7	0.00350433	3.22593	0.336364	0.00296994
DIMAPUR	IND	Asia	25.89	93.74	32.5614	0	0	3.13599	0	0
BALESHWAR	IND	Asia	21.4942	86.9317	35.9262	0.2	0.000144716	2.03542	-0.8	-0.0022723
CUTTACK	IND	Asia	20.5	85.8333	35.8078	0.2	0.000267038	1.9202	-1.98182	-0.00607396
BRAHMAPUR	IND	Asia	19.3167	84.7833	34.8895	0	0	2.15044	-2.90909	-0.00513441
BHUBANESWAR	IND	Asia	20.26	85.83	35.8078	0.2	0.000267038	1.9202	-1.98182	-0.00607396
SAMBALPUR	IND	Asia	21.45	83.9667	36.7854	98.3	2.58371	2.02625	-8.97272	-0.0492783
RAURKELA	IND	Asia	22.2	84.8833	36.5417	87.6	1.93155	2.04645	-7.94546	-0.0630366
RAURKELAINDUSTRIALSHIP	IND	Asia	22.25	84.86	36.5417	87.6	1.93155	2.04645	-7.94546	-0.0630366
PONDICHERRY	IND	Asia	11.94	79.83	36.0554	25	0.0676137	2.07246	-29	-0.218577
AMRITSAR	IND	Asia	31.6331	74.8656	36.6467	74.1	2.01989	2.30053	2.46364	0.606921
BATHINDA	IND	Asia	30.17	74.97	37.7291	105.6	2.66342	1.91907	16.5091	0.734171
BHATINDA	IND	Asia	30.2	74.95	37.7291	105.6	2.66342	1.91907	16.5091	0.734171
ABOHAR	IND	Asia	30.15	74.1833	37.8408	129.2	3.17331	1.87271	27.9273	0.94758
BATALA	IND	Asia	31.8186	75.2028	36.4511	73.5	1.91443	2.1849	3.77273	0.59251
PATHANKOT	IND	Asia	32.2833	75.65	35.4092	61.7	1.24563	2.50733	-2.11818	0.165804
HOSHIARPUR	IND	Asia	31.5322	75.9172	36.056	70	1.66845	2.27286	2.54546	0.459383
JALANDHAR	IND	Asia	31.3256	75.5792	36.6844	75.7	2.03414	2.07681	3.33636	0.635597
LUDHIANA	IND	Asia	30.9	75.85	37.2666	79.5	2.23442	1.91218	3.77273	0.712286
MOGA	IND	Asia	30.8	75.1667	37.3259	81.2	2.27427	1.92308	5.01818	0.787699
PATIALA	IND	Asia	30.3267	76.4003	37.3225	80.5	2.14846	2.0509	2.59091	0.536331
S.A.S.Nagar	IND	Asia	30.78	76.69	36.175	74.5	1.97739	2.2569	-0.318184	0.308217
MALERKOTLA	IND	Asia	30.5167	75.8833	37.2666	79.5	2.23442	1.91218	3.77273	0.712286
AJMER	IND	Asia	26.45	74.6333	37.1327	136.1	4.5309	1.95466	-6.89999	-0.0648613
BEAWAR	IND	Asia	26.1	74.3167	37.23	140.5	4.43772	1.91919	-6.22728	-0.046494
KISHANGARH	IND	Asia	26.58	74.87	37.2078	141.9	4.33891	1.99305	3.71817	-0.130025
ALWAR	IND	Asia	27.5667	76.6	37.4116	111.7	3.9023	1.95246	3.88181	0.469824
BHARATPUR	IND	Asia	27.19	77.48	37.5086	111.8	4.28942	1.89491	4.34546	0.592872
BHILWARA	IND	Asia	25.35	74.6333	36.7933	135.6	4.62327	2.05481	-10.8545	-0.0956273
BIKANER	IND	Asia	28.0167	73.3	37.9807	223.7	8.13748	1.74715	23.7	1.1046
GANGANAGAR	IND	Asia	29.9167	73.8833	37.8923	177.2	5.05776	1.88201	38.4727	1.75975
HANUMANGARH	IND	Asia	29.5833	74.3167	37.7623	161.8	4.43652	1.9147	33.5273	1.21347
JAIPUR	IND	Asia	26.9167	75.8167	37.1948	141	4.88847	2.00846	0.909088	0.141488
JODHPUR	IND	Asia	26.2867	73.03	37.5806	163.4	4.82172	1.77769	0.94545	0.164848
KOTA	IND	Asia	25.11	75.79	37.5991	144.1	5.6326	1.8155	-11.4454	-0.119488
PALI	IND	Asia	25.77	73.29	37.249	150.8	4.249	1.88511	-3.10909	0.21557
SIKAR	IND	Asia	27.6167	75.15	37.1523	142.9	4.53668	2.04384	7.26363	0.299282
TONK	IND	Asia	26.1667	75.7833	37.4262	140	5.12043	1.8833	-8.90909	0.0056181
UDAIPUR	IND	Asia	24.57	73.69	35.5601	122	3.35392	2.42427	-15.5455	-0.160794
CHENNAI	IND	Asia	13.0833	80.28	36.4261	37.3	0.187499	1.83635	-16.6091	-0.120195
COIMBATORE	IND	Asia	11	76.9667	34.2141	0	0	2.49512	-0.0909091	-5.57291e-05
TIRUPPUR	IND	Asia	11.1	77.35	34.9497	15.6	0.062589	2.33975	-7.67273	-0.0513376
VALPARAI_CITY	IND	Asia	10.35	76.95	32.7845	0	0	2.76859	0	0
CUDDALORE	IND	Asia	11.75	79.75	36.0554	25	0.0676137	2.07246	-29	-0.218577
NEYVELI	IND	Asia	11.56	79.54	36.0554	25	0.0676137	2.07246	-29	-0.218577
DINDIGUL	IND	Asia	10.3609	77.9654	33.359	3.3	0.0102158	2.83776	-4.7	-0.0200972
ERODE	IND	Asia	11.35	77.7333	35.697	35.9	0.207231	2.27019	-2.73636	-0.064249
RAJAPALAIYAM_CITY	IND	Asia	9.45	77.56	34.4926	0.2	2.30813e-05	2.46148	-0.254545	-0.00105747
ALANDUR	IND	Asia	13.0333	80.2	36.4261	37.3	0.187499	1.83635	-16.6091	-0.120195
KANCHEEPURAM	IND	Asia	12.8333	79.7167	36.2555	35.8	0.170111	2.02803	-23.1091	-0.173763
NAGERCOIL	IND	Asia	8.18	77.43	33.6602	0	0	2.5525	-0.363636	-0.000639086
MADURAI	IND	Asia	9.93333	78.1167	35.1388	0.4	0.000978506	2.32608	-4.05455	-0.0109808
SALEM	IND	Asia	11.65	78.15	35.0719	28.1	0.116262	2.46779	-3.26364	-0.0511144
KUMBAKONAM	IND	Asia	10.9667	79.3833	36.0791	15.5	0.0271009	2.12741	-33.6818	-0.180623
THANJAVUR	IND	Asia	10.8	79.14	36.0791	15.5	0.0271009	2.12741	-33.6818	-0.180623
AMBATTUR	IND	Asia	13.1	80.1667	36.4261	37.3	0.187499	1.83635	-16.6091	-0.120195
AVADI	IND	Asia	13.1167	80.1167	36.4261	37.3	0.187499	1.83635	-16.6091	-0.120195
TIRUVOTTIYUR	IND	Asia	13.16	80.29	36.4261	37.3	0.187499	1.83635	-16.6091	-0.120195
TIRUCHIRAPPALLI	IND	Asia	10.8167	78.6833	35.8378	7.7	0.014882	2.21269	-17.0273	-0.0564361
TIRUNELVELI	IND	Asia	8.73333	77.7	34.3193	0	0	2.49438	-0.181818	-0.000227958
TIRUVANNAMALAI	IND	Asia	12.23	79.08	35.9353	20	0.0616007	2.16896	-23.3636	-0.11912
VELLORE	IND	Asia	12.9333	79.1333	36.181	24.7	0.099995	2.12275	-18.1182	-0.0780318
RAJAPALAYAM	IND	Asia	9.45	77.5667	34.4926	0.2	2.30813e-05	2.46148	-0.254545	-0.00105747
AGARTALA	IND	Asia	23.82	91.28	34.9384	0.2	0.000874666	2.25585	0.2	0.000874666
DEHRADUN	IND	Asia	30.3167	78.0333	32.8784	64.9	1.39603	3.4046	-4.73636	-0.0391747
HARDWAR	IND	Asia	29.9667	78.1667	35.9781	79.2	2.11386	2.52223	0.0181808	0.205219
HALDWANICUMKATHGODAM	IND	Asia	29.18	79.52	33.5358	69.5	1.63557	3.34487	-1.13636	0.0924202
AGRA	IND	Asia	27.1833	78.0167	37.7111	103.7	4.17118	1.87529	2.79091	1.08221
ALIGARH	IND	Asia	27.84	78.08	37.5412	98	3.52003	1.94381	5	0.946016
ALLAHABAD	IND	Asia	25.45	81.85	37.5358	92.1	3.25582	1.71356	-6.99091	0.179401
AZAMGARH	IND	Asia	26.06	83.1861	36.9436	74.5	1.80663	1.94178	-4.59091	0.305537
BAHRAICH	IND	Asia	27.5833	81.6	36.8107	80.9	2.37648	2.10019	-5.82727	0.328453
BALLIA	IND	Asia	25.76	84.15	36.9959	73.5	1.60661	1.95175	-6.77273	0.0466828
BANDA	IND	Asia	25.47	80.33	37.5737	97.8	4.02544	1.83024	-5.56364	0.0670912
BAREILLY	IND	Asia	28.35	79.4167	37.0893	86.8	2.59707	2.15587	4.07273	0.439192
BASTI	IND	Asia	26.8	82.7167	36.9054	75.5	1.99565	1.99422	-2.22727	0.552281
Budaun	IND	Asia	28.03	79.1066	37.0893	86.8	2.59707	2.15587	4.07273	0.439192
Bulandshahr	IND	Asia	28.4	77.85	37.4406	96.4	3.17312	2.02338	7.49091	0.73545
Deoria	IND	Asia	26.5047	83.7872	36.6066	69.8	1.48574	2.1014	-3.74545	0.241267
Etah	IND	Asia	27.6333	78.6667	37.4142	95	3.2332	1.99207	5.90909	0.890964
Etawah	IND	Asia	26.777	79.0188	37.6058	100.2	3.73182	1.89087	1.92727	0.707462
Faizabad	IND	Asia	26.78	82.14	37.0824	78.6	2.07869	1.9799	-1.49091	0.458655
Farrukhabad Cum Fatehgarh	IND	Asia	27.35	79.55	37.3977	93.8	3.19763	2.02872	4.8	0.900169
Fatehpur	IND	Asia	25.8263	80.8326	37.5751	93.8	3.30773	1.72126	-6.38181	0.106773
Firozabad	IND	Asia	27.15	78.4167	37.7111	103.7	4.17118	1.87529	2.79091	1.08221
Noida	IND	Asia	28.58	77.33	37.3671	97.3	3.07871	2.06626	11.1182	1.03583
Ghaziabad	IND	Asia	28.6667	77.4333	37.3671	97.3	3.07871	2.06626	11.1182	1.03583
Hapur	IND	Asia	28.7167	77.7833	37.2313	90.8	2.87931	2.10658	6.98182	0.769176
Loni	IND	Asia	28.75	77.28	37.3671	97.3	3.07871	2.06626	11.1182	1.03583
Modinagar	IND	Asia	28.84	77.58	37.2313	90.8	2.87931	2.10658	6.98182	0.769176
Gonda	IND	Asia	27.09	81.95	36.9077	79.6	2.1585	2.06042	-5.12727	0.311395
Gorakhpur	IND	Asia	26.755	83.3739	36.7786	72.8	1.78647	2.03901	-2.74545	0.457795
Hardoi	IND	Asia	27.4167	80.1167	37.2409	87.2	2.69639	2.00097	-2.89091	0.56226
HATHRAS	IND	Asia	27.6	78.054	37.5412	98	3.52003	1.94381	5	0.946016
ORAI	IND	Asia	25.9833	79.4667	37.5916	100.8	4.04921	1.83514	-4.56364	0.0390797
JAUNPUR	IND	Asia	25.7333	82.6833	37.2144	82.5	2.35121	1.8412	-5.13636	0.307486
JHANSI	IND	Asia	25.4333	78.5833	37.5473	104.2	4.58722	1.8561	-4.98182	-0.107038
AMROHA	IND	Asia	28.9089	78.4548	37.0549	86.1	2.58844	2.18108	4.46364	0.386157
Kanpur	IND	Asia	26.4667	80.35	37.5599	92.9	3.39654	1.8488	-5.19091	0.355769
LAKHIMPUR	IND	Asia	27.95	80.7667	36.9964	83.2	2.45047	2.04402	-4.25455	0.515148
LALITPUR	IND	Asia	24.6833	78.4167	37.1576	106.5	4.94706	2.00173	-4.59091	0.0246749
LUCKNOW	IND	Asia	26.85	80.9167	37.1636	86.7	2.69109	1.91098	-4.66364	0.451816
MATHURA	IND	Asia	27.5	77.6833	37.6678	104.3	3.8344	1.90105	6.93636	0.862077
MAUNATHBHANJAN	IND	Asia	25.9033	83.5722	37.0701	76.8	1.86312	1.90252	-8.10909	0.0354438
MEERUT	IND	Asia	28.9833	77.7	37.2313	90.8	2.87931	2.10658	6.98182	0.769176
MIRZAPURCUMVINDHYACHAL	IND	Asia	25.15	82.5833	37.2737	88	2.79535	1.77796	-3.54546	0.265773
CHANDAUSI	IND	Asia	28.45	78.7667	37.1934	89.2	2.70256	2.11984	4.38181	0.456931
MORADABAD	IND	Asia	28.8333	78.7833	36.9619	85	2.53591	2.21005	4.09091	0.37492
SAMBHAL	IND	Asia	28.5833	78.55	36.9619	85	2.53591	2.21005	4.09091	0.37492
MUZAFFARNAGAR	IND	Asia	29.4667	77.6833	36.8528	86.7	2.56432	2.25347	6.33636	0.632767
HALDWANICUMKATHGOD	IND	Asia	29.1846	79.5212	33.5358	69.5	1.63557	3.34487	-1.13636	0.0924202
PILIBHIT	IND	Asia	28.6333	79.8	36.7531	82.4	2.43722	2.29012	3.76364	0.411816
RAEBARELI	IND	Asia	26.2167	81.2333	37.2142	87	2.62257	1.82479	-6.27273	0.245293
RAMPUR	IND	Asia	28.74	79.02	36.888	83	2.45152	2.23188	4	0.359727
SAHARANPUR	IND	Asia	29.9667	77.55	36.5379	80.6	2.184	2.34205	2.87273	0.416763
SHAHJAHANPUR	IND	Asia	27.83	79.87	37.2387	90.5	2.88529	2.09344	5.77273	0.830284
SITAPUR	IND	Asia	27.53	80.65	36.9964	83.2	2.45047	2.04402	-4.25455	0.515148
UNNAO	IND	Asia	26.5333	80.5	37.1636	86.7	2.69109	1.91098	-4.66364	0.451816
VARANASI	IND	Asia	25.3333	83	37.2737	88	2.79535	1.77796	-3.54546	0.265773
BANKURA	IND	Asia	23.25	87.0667	36.5441	43.6	0.377901	1.95055	-2.94546	0.000249833
ASANSOL	IND	Asia	23.6833	86.9833	36.4647	66.4	1.09744	2.00286	-1.87273	0.0962576
BARDDHAMAN	IND	Asia	23.23	87.86	36.4457	25.6	0.181553	1.89669	-4.03636	0.0119244
DURGAPUR	IND	Asia	23.48	87.32	36.5441	43.6	0.377901	1.95055	-2.94546	0.000249833
JAMURIA	IND	Asia	23.7	87.0833	36.5307	55.5	0.678731	1.97399	-1.13636	0.028469
KULTI	IND	Asia	23.7333	86.85	36.4647	66.4	1.09744	2.00286	-1.87273	0.0962576
RANIGANJ	IND	Asia	23.62	87.13	36.5307	55.5	0.678731	1.97399	-1.13636	0.028469
BALURGHAT	IND	Asia	25.2167	88.7667	35.6483	15.3	0.118324	2.21869	-0.609091	-0.000991069
DARJILING	IND	Asia	27.0333	88.2667	21.4522	0	0	3.87918	0	0
SILIGURI	IND	Asia	26.7	88.4333	32.3771	2.1	0.0118932	2.95074	-0.172727	0.00373336
BALLY	IND	Asia	22.6461	88.3403	36.314	2.7	0.00918111	1.92818	0.790909	0.0058724
Haora	IND	Asia	22.5892	88.3103	36.314	2.7	0.00918111	1.92818	0.790909	0.0058724
ULUBERIA	IND	Asia	22.4717	88.1136	35.8725	0.1	0.000237179	1.95279	0.1	0.000237179
BAIDYABATI	IND	Asia	22.785	88.3247	36.314	2.7	0.00918111	1.92818	0.790909	0.0058724
BANSBERIA	IND	Asia	22.9719	88.3994	36.314	2.7	0.00918111	1.92818	0.790909	0.0058724
BHADRESWAR	IND	Asia	22.8244	88.3506	36.314	2.7	0.00918111	1.92818	0.790909	0.0058724
CHAMPDANI	IND	Asia	22.7978	88.3658	36.314	2.7	0.00918111	1.92818	0.790909	0.0058724
CHANDANNAGAR	IND	Asia	22.8692	88.3772	36.314	2.7	0.00918111	1.92818	0.790909	0.0058724
HUGLICHINSURAH	IND	Asia	22.9	88.4	36.314	2.7	0.00918111	1.92818	0.790909	0.0058724
RISHRA	IND	Asia	22.7142	88.3478	36.314	2.7	0.00918111	1.92818	0.790909	0.0058724
SERAMPORE	IND	Asia	22.7528	88.3422	36.314	2.7	0.00918111	1.92818	0.790909	0.0058724
UTTARPARAKOTRUNG	IND	Asia	22.66	88.35	36.314	2.7	0.00918111	1.92818	0.790909	0.0058724
DABGRAM	IND	Asia	26.74	88.49	32.3771	2.1	0.0118932	2.95074	-0.172727	0.00373336
Kolkata	IND	Asia	22.5697	88.3697	36.314	2.7	0.00918111	1.92818	0.790909	0.0058724
ENGLISHBAZAR	IND	Asia	25	88.15	36.9124	22.2	0.209852	1.65767	-0.0727272	0.0279406
Haldia	IND	Asia	22.08	88.09	35.8725	0.1	0.000237179	1.95279	0.1	0.000237179
KHARAGPUR	IND	Asia	22.33	87.318	36.2393	4.2	0.00991614	1.99894	-0.163637	0.00184102
MEDINIPUR	IND	Asia	22.4333	87.3333	36.2393	4.2	0.00991614	1.99894	-0.163637	0.00184102
BAHARAMPUR	IND	Asia	24.1	88.25	36.2484	30.4	0.28641	2.00862	-1.14545	0.0187558
KRISHNANAGAR	IND	Asia	23.4	88.5	36.129	5.3	0.0236003	2.00354	1.3	0.00584925
NABADWIP	IND	Asia	23.4167	88.3667	36.3326	15.1	0.0828244	1.9425	2.00909	0.0207309
SANTIPUR	IND	Asia	23.25	88.4333	36.3326	15.1	0.0828244	1.9425	2.00909	0.0207309
ASHOKNAGARKALYANGARH	IND	Asia	19.25	73.15	35.2557	22.2	0.107275	2.21794	-15.7091	-0.104528
BARANAGAR	IND	Asia	22.64	88.3715	36.314	2.7	0.00918111	1.92818	0.790909	0.0058724
BARASAT	IND	Asia	22.72	88.48	36.314	2.7	0.00918111	1.92818	0.790909	0.0058724
BARRACKPUR	IND	Asia	22.76	88.38	36.314	2.7	0.00918111	1.92818	0.790909	0.0058724
BASIRHAT	IND	Asia	22.6572	88.8942	36.0877	0.5	0.00190444	1.98116	0.409091	0.00127727
BHATPARA	IND	Asia	22.8714	88.4089	36.314	2.7	0.00918111	1.92818	0.790909	0.0058724
BIDHANNAGAR	IND	Asia	22.57	88.42	36.314	2.7	0.00918111	1.92818	0.790909	0.0058724
HABRA	IND	Asia	22.8344	88.6275	36.0877	0.5	0.00190444	1.98116	0.409091	0.00127727
HALISAHAR	IND	Asia	22.9497	88.4194	36.314	2.7	0.00918111	1.92818	0.790909	0.0058724
KAMARHATI	IND	Asia	22.6711	88.3747	36.314	2.7	0.00918111	1.92818	0.790909	0.0058724
KANCHRAPARA	IND	Asia	22.97	88.4319	36.314	2.7	0.00918111	1.92818	0.790909	0.0058724
KHARDAHA	IND	Asia	22.7186	88.3781	36.314	2.7	0.00918111	1.92818	0.790909	0.0058724
MADHYAMGRAM	IND	Asia	22.7	88.45	36.314	2.7	0.00918111	1.92818	0.790909	0.0058724
NAIHATI	IND	Asia	22.91	88.43	36.314	2.7	0.00918111	1.92818	0.790909	0.0058724
NORTHDUMDUM	IND	Asia	22.64	88.41	36.314	2.7	0.00918111	1.92818	0.790909	0.0058724
RAJARHATGOPALPUR	IND	Asia	22.52	88.27	36.314	2.7	0.00918111	1.92818	0.790909	0.0058724
SOUTHDUMDUM	IND	Asia	22.65	88.43	36.314	2.7	0.00918111	1.92818	0.790909	0.0058724
PURULIYA	IND	Asia	23.3333	86.3667	36.3867	72	1.25056	2.00348	-2.54546	0.0256885
RAJPUR	IND	Asia	22.437	88.37	35.8725	0.1	0.000237179	1.95279	0.1	0.000237179
MAHESHTALA	IND	Asia	22.51	88.23	36.314	2.7	0.00918111	1.92818	0.790909	0.0058724
RAJPURSONARPUR	IND	Asia	22.4125	88.4181	35.8725	0.1	0.000237179	1.95279	0.1	0.000237179
RAIGANJ	IND	Asia	25.6167	88.1167	35.3107	18.7	0.16405	2.25891	-1.57273	0.0109148
Abadan	IRN	Asia	30.3525	48.2958	37.9323	230.2	22.4911	1.34885	6.29091	0.238096
Ahvaz	IRN	Asia	31.3292	48.6911	37.9158	212.3	20.5861	1.87739	1.39091	-0.137297
Amol	IRN	Asia	36.4708	52.3633	32.4411	48.9	0.459442	3.70789	-18.7364	-0.307224
Andimeshk	IRN	Asia	32.46	48.3592	37.6925	203.5	19.5725	1.99438	-3.5	-0.546234
Arak	IRN	Asia	34.0856	49.6839	31.7703	144.1	8.4341	3.7854	-9.62727	-0.495397
Ardebil	IRN	Asia	38.2494	48.3014	27.3967	26.6	0.16288	4.70112	-35.8545	-0.387671
Bandar Abbas	IRN	Asia	27.25	56.25	36.6049	228.1	7.04083	2.34612	-0.899994	-0.782804
Bandare Anzali	IRN	Asia	37.4711	49.4622	33.3203	20.7	0.100684	3.49548	-19.2091	-0.143509
Birjand	IRN	Asia	32.8911	59.2445	31.3042	204.9	11.5891	4.02352	-10.3727	-1.36432
Bojnurd	IRN	Asia	37.4794	57.3214	29.9022	120.1	3.72855	4.42238	-14.0818	-0.76579
Borujerd	IRN	Asia	33.8667	48.8333	29.413	152.5	9.86291	4.27384	-9.04546	-0.644056
Bukan	IRN	Asia	36.53	46.2	29.2952	127.3	4.34757	4.35078	-8.79091	-0.345382
Dezful	IRN	Asia	32.3803	48.4047	37.6925	203.5	19.5725	1.99438	-3.5	-0.546234
Esfahan	IRN	Asia	32.68	51.68	32.5971	157.6	10.1057	3.65588	-10.5818	-0.410419
Eslamshahr	IRN	Asia	35.5645	51.2558	31.0305	133.7	4.67726	3.99181	-16.5727	-0.818058
Gonbad	IRN	Asia	37.255	55.1714	34.0671	108.5	1.92999	3.41627	-5.59091	-0.228667
Gorgan	IRN	Asia	36.833	54.483	31.8657	44	0.301889	3.87367	-27.0909	-0.373004
Hamadan	IRN	Asia	34.7961	48.5158	29.0045	140.4	7.62744	4.22979	-9.32729	-0.481192
Ilam	IRN	Asia	33.638	46.4306	32.2534	184.2	14.3246	3.80301	-10.3455	-0.802293
Karaj	IRN	Asia	35.8	50.967	32.6335	130.7	4.61292	3.62252	-12.5727	-0.61035
Kashan	IRN	Asia	33.9836	51.4475	30.5825	149.7	8.83184	4.00323	-11.3909	-0.642867
Kerman	IRN	Asia	30.2939	57.0842	29.8068	203.9	12.5413	4.13045	-11.1909	-1.60042
Kermanshah	IRN	Asia	34.317	47.067	28.9311	148.3	8.82998	4.53947	-14.0636	-1.13987
Khomeynishahr	IRN	Asia	32.6861	51.5319	32.5971	157.6	10.1057	3.65588	-10.5818	-0.410419
Khorramabad	IRN	Asia	33.4878	48.3558	30.789	167.2	12.2379	4.11617	-13.8	-1.15386
Khorramshahr	IRN	Asia	30.4392	48.1792	37.9323	230.2	22.4911	1.34885	6.29091	0.238096
Khoy	IRN	Asia	38.533	44.967	26.6689	65.7	0.942873	4.64684	-17.3	-0.260177
Mahabad	IRN	Asia	36.7647	45.7217	29.3049	131.1	5.11802	4.42105	-10.2636	-0.420006
Mah Shahr	IRN	Asia	30.65	49.22	37.855	217.1	19.9408	1.91772	2.28183	-0.258526
Malayer	IRN	Asia	34.2942	48.82	29.0709	143.1	8.45149	4.28091	-9.99091	-0.5936
Maragheh	IRN	Asia	37.417	46.217	29.464	118.9	3.33424	4.32522	-9.82728	-0.362465
Marand	IRN	Asia	38.43	45.77	30.2193	98.1	1.94357	4.21315	-11.3545	-0.239207
Marv Dasht	IRN	Asia	29.8742	52.8025	33.0345	184.4	13.1715	3.61405	-14.1455	-0.828382
Mashhad	IRN	Asia	36.255	59.56	31.2383	140.7	5.2184	4.22914	-15.8455	-1.04499
Masjede Soleyman	IRN	Asia	31.9364	49.3039	37.3039	197	18.0413	2.1416	-6.18182	-0.135832
Mehrshahr	IRN	Asia	35.8389	50.8833	32.6335	130.7	4.61292	3.62252	-12.5727	-0.61035
Myandoab	IRN	Asia	36.9611	46.1092	29.2952	127.3	4.34757	4.35078	-8.79091	-0.345382
Najafâbâd	IRN	Asia	33.4664	52.52	34.298	177.9	12.0082	3.1874	-12.6455	-0.626809
Neyshâbûr	IRN	Asia	36.2097	58.7989	31.4767	145.3	5.65317	4.15743	-11.5182	-1.01348
Orumiyeh	IRN	Asia	37.533	45	28.8292	112.8	2.99601	4.47403	-11.0182	-0.337657
Qaem Shahr	IRN	Asia	36.4656	52.8589	34.072	46.6	0.35927	3.26431	-14.4	-0.192844
Qarchak	IRN	Asia	35.4395	51.5689	35.5509	162	7.92624	2.77007	-14.0909	-0.66553
Qazvîn	IRN	Asia	36.267	50	30.2512	78.5	1.09993	4.1614	-20.7727	-0.489582
Qom	IRN	Asia	34.65	50.95	35.1192	155.8	8.90725	2.85566	-11.9273	-0.748291
Rafsanjan	IRN	Asia	30.4067	55.9939	32.3932	206.8	14.0994	3.65624	-8.92728	-1.48508
Rasht	IRN	Asia	37.2794	49.5858	34.842	18.5	0.0783512	3.0692	-16.6818	-0.106195
Sabzevar	IRN	Asia	36.2197	57.6719	32.7399	148.6	6.7887	3.77935	-12.2182	-0.971816
Sanandaj	IRN	Asia	35.3097	46.9989	27.2609	143.8	7.47356	4.73908	-11.5636	-0.812672
Saqqez	IRN	Asia	36.2453	46.2753	28.235	135.2	5.74788	4.54899	-10.3455	-0.500378
Sari	IRN	Asia	36.5678	53.0586	35.1957	39.4	0.274794	2.91418	-14.9636	-0.178142
Sâveh	IRN	Asia	35.0095	50.3733	31.5087	136.1	5.94572	3.82774	-12.2636	-0.925813
Semnan	IRN	Asia	35.5753	53.3942	29.8923	110.3	2.09605	4.22907	-14.7	-0.647703
Shahr Kord	IRN	Asia	32.3255	50.8644	28.4396	159.2	9.95071	4.36695	-14.1636	-0.851478
Shâhrûd	IRN	Asia	36.4203	54.9606	32.1708	108.3	1.77843	3.88247	-11.8818	-0.607964
Shiraz	IRN	Asia	29.615	52.5383	33.0345	184.4	13.1715	3.61405	-14.1455	-0.828382
Sîrjân	IRN	Asia	29.4514	55.6717	32.0253	216.8	14.1475	3.74583	-8.56363	-1.68198
Tabriz	IRN	Asia	38.083	46.3	28.8848	89.6	1.52734	4.4974	-15.8545	-0.404262
Tehran	IRN	Asia	35.6719	51.4245	31.0305	133.7	4.67726	3.99181	-16.5727	-0.818058
Torbat Heydarîyeh	IRN	Asia	35.2817	59.23	32.1309	168.7	8.24377	3.98142	-15.8455	-1.24679
Varamin	IRN	Asia	35.3331	51.6411	35.5509	162	7.92624	2.77007	-14.0909	-0.66553
Yazd	IRN	Asia	31.8972	54.3675	33.4952	201.8	14.9494	3.40113	-8.10909	-0.982512
Zabol	IRN	Asia	31.0272	61.4994	36.6544	243.1	19.4414	2.3386	-4.71817	-0.695217
Zâhedân	IRN	Asia	29.4978	60.8728	32.314	234.3	16.6204	3.56232	-6.7	-1.70335
Zanjân	IRN	Asia	36.6644	48.4856	25.9952	66.5	0.600792	4.69363	-32.1364	-0.722568
ad-Diwaniyah	IRQ	Asia	31.9878	44.9256	37.4773	236.3	21.2664	1.55698	7.39091	0.593718
al-Amarah	IRQ	Asia	31.85	47.17	37.7481	227.2	21.969	1.51642	5.56363	-0.112514
al-Basrah	IRQ	Asia	30.5	47.83	37.7167	234.5	22.6592	1.50153	7.04546	0.204618
al-Fallujah	IRQ	Asia	33.3561	43.7828	37.101	222.6	18.4898	1.72246	9.23637	0.683386
al-Hillah	IRQ	Asia	32.4825	44.4314	37.321	233	20.3252	1.63704	8.45454	0.619911
al-Kufah	IRQ	Asia	32.0317	44.3931	37.321	233	20.3252	1.63704	8.45454	0.619911
al-Kut	IRQ	Asia	32.5	45.8333	37.6829	229	21.6047	1.50386	7.45454	0.525049
al-Mawsil	IRQ	Asia	36.335	43.1189	35.8729	166.7	11.5697	2.22712	-1.48183	0.446075
an-Najaf	IRQ	Asia	31.9833	44.3333	37.3544	236.6	20.8741	1.60471	7.05455	0.638355
an-Nasiriyah	IRQ	Asia	31.0333	46.2667	37.6978	239.3	22.6888	1.46511	8.3	0.465124
ar-Ramadi	IRQ	Asia	33.4167	43.3	36.9707	221.6	17.5725	1.76022	8.32729	0.621115
as-Samawah	IRQ	Asia	31.3128	45.2861	37.6601	239.3	22.2908	1.4908	7.11818	0.713427
as-Sulaymaniyah	IRQ	Asia	35.5617	45.4408	33.4446	157	9.7396	2.83234	-7.36363	0.0117455
az-Zubayr	IRQ	Asia	30.39	47.71	37.8686	234.9	22.8366	1.38265	6.26363	0.299051
Baqubah	IRQ	Asia	33.75	44.6411	37.5119	214.6	19.0193	1.59551	5.41818	0.50523
Irbil	IRQ	Asia	36.19	44.0089	34.1172	157.8	9.9422	2.70835	-4.65454	0.06849
Karbala	IRQ	Asia	32.5983	44.0239	37.2146	227.4	19.5577	1.69744	8.12727	0.655022
Kirkuk	IRQ	Asia	35.4681	44.3922	37.2676	187.9	15.2557	1.7828	-1.64546	0.390347
Tall Afar	IRQ	Asia	36.3739	42.4506	35.7361	169	10.9381	2.29193	-0.0909119	0.696993
Bagdad	IRQ	Asia	33.3352	44.3926	37.0922	220.6	18.6914	1.72319	6.50909	0.532394
Ashdod	ISR	Asia	31.75	34.6667	32.7355	0.6	0.0010968	4.57818	-9.30909	-0.0299086
Bane Beraq	ISR	Asia	32.0903	34.8397	32.551	0.3	0.000646416	4.51497	-4.60909	-0.0101509
Bat Yam	ISR	Asia	32.0231	34.7503	32.551	0.3	0.000646416	4.51497	-4.60909	-0.0101509
Be'er Sheva	ISR	Asia	31.2333	34.7833	33.1789	4.5	0.0183754	4.46199	-21.3182	-0.102919
Holon	ISR	Asia	32.0114	34.7722	32.551	0.3	0.000646416	4.51497	-4.60909	-0.0101509
Netanya	ISR	Asia	32.3336	34.8578	32.551	0.3	0.000646416	4.51497	-4.60909	-0.0101509
PetahTigwa	ISR	Asia	32.083	34.883	32.551	0.3	0.000646416	4.51497	-4.60909	-0.0101509
Ramat Gan	ISR	Asia	32.0806	34.8142	32.551	0.3	0.000646416	4.51497	-4.60909	-0.0101509
Rishon Le Ziyyon	ISR	Asia	31.9642	34.8044	32.7355	0.6	0.0010968	4.57818	-9.30909	-0.0299086
Amman	JOR	Asia	31.95	35.9333	32.2978	41.8	0.252786	4.21387	-57.1091	-0.475148
Irbid	JOR	Asia	32.5556	35.85	32.4836	4.7	0.0189293	4.77141	-24.9364	-0.104119
Russeifa	JOR	Asia	32.02	36.02	31.3573	52.5	0.390568	4.49042	-56.9545	-0.581908
Wadi Essier	JOR	Asia	31.95	35.82	32.2978	41.8	0.252786	4.21387	-57.1091	-0.475148
Zarqa	JOR	Asia	32.0833	36.1	31.3573	52.5	0.390568	4.49042	-56.9545	-0.581908
Abiko	JPN	Asia	35.867	140	29.8425	0	0	4.1053	-1.18182	-0.00107723
Ageo	JPN	Asia	35.9717	139.592	30.4478	0	0	4.03248	-0.909091	-0.00207504
Aizuwakamatsu	JPN	Asia	37.49	139.93	24.6968	0	0	4.69487	-7.81818	-0.00831977
Akishima	JPN	Asia	35.6833	139.383	28.4629	0	0	4.35771	-1.54545	-0.0025644
Akita	JPN	Asia	39.7167	140.117	26.6584	0	0	4.63756	-6.90909	-0.00777036
Amagasaki	JPN	Asia	34.7	135.383	31.198	0	0	3.87549	-2.18182	-0.00295456
Aomori	JPN	Asia	40.8167	140.75	25.5662	0	0	4.75823	-9.81818	-0.0135358
Asahikawa	JPN	Asia	43.7667	142.367	23.1306	0.1	8.21213e-05	4.78235	-16.9909	-0.0311625
Asaka	JPN	Asia	35.8081	139.603	30.4478	0	0	4.03248	-0.909091	-0.00207504
Ashikaga	JPN	Asia	36.35	139.433	29.5297	0	0	4.27714	-1.81818	-0.00339294
Beppu	JPN	Asia	33.2781	131.498	28.4046	0	0	4.21181	-0.545455	-1.35479e-05
Chiba	JPN	Asia	35.5	140.333	29.8425	0	0	4.1053	-1.18182	-0.00107723
Chofu	JPN	Asia	35.6592	139.554	30.4478	0	0	4.03248	-0.909091	-0.00207504
Daito	JPN	Asia	34.72	135.63	30.799	0	0	3.95354	-1.45455	-0.00185127
Ebetsu	JPN	Asia	43.1081	141.551	24.009	0	0	4.81204	-11.5455	-0.0158847
Fuchu	JPN	Asia	35.67	139.48	28.4629	0	0	4.35771	-1.54545	-0.0025644
Fuji	JPN	Asia	35.17	138.69	27.678	0	0	4.37459	-1.72727	-0.00215767
Fujieda	JPN	Asia	34.88	138.26	30.7188	0	0	3.89562	-0.272727	-2.52073e-05
Fujimi	JPN	Asia	35.87	139.54	30.4478	0	0	4.03248	-0.909091	-0.00207504
Fujinomiya	JPN	Asia	35.22	138.61	27.678	0	0	4.37459	-1.72727	-0.00215767
Fukaya	JPN	Asia	36.21	139.28	29.5297	0	0	4.27714	-1.81818	-0.00339294
Fukui	JPN	Asia	36	136.25	29.5409	0	0	4.26484	-1.81818	-0.00245883
Fukuoka	JPN	Asia	33.5	130.5	30.8344	0	0	3.82862	-0.272727	0
Fukushima	JPN	Asia	37.75	140.47	25.3418	0	0	4.68808	-6.81818	-0.00841519
Fukuyama	JPN	Asia	34.583	133.333	28.9638	0.1	1.21135e-05	4.18395	-2.62727	-0.00600969
Funabashi	JPN	Asia	35.6997	139.983	30.4478	0	0	4.03248	-0.909091	-0.00207504
Gifu	JPN	Asia	35.4167	136.75	30.9218	0	0	3.95588	-1.63636	-0.00185842
Habikino	JPN	Asia	34.56	135.61	30.799	0	0	3.95354	-1.45455	-0.00185127
Hachinohe	JPN	Asia	40.5	141.5	25.1241	0	0	4.79534	-10.5455	-0.0159143
Hachioji	JPN	Asia	35.6597	139.329	28.4629	0	0	4.35771	-1.54545	-0.0025644
Hamamatsu	JPN	Asia	34.7	137.733	30.8198	0	0	3.92785	-0.181818	-5.66477e-05
Higashihiroshima	JPN	Asia	34.44	132.72	30.9732	0	0	3.85666	-0.181818	-5.38949e-05
Higashikurume	JPN	Asia	35.76	139.53	30.4478	0	0	4.03248	-0.909091	-0.00207504
Higashimurayama	JPN	Asia	35.7633	139.47	28.4629	0	0	4.35771	-1.54545	-0.0025644
Higashiosaka	JPN	Asia	34.667	135.583	30.799	0	0	3.95354	-1.45455	-0.00185127
Hikone	JPN	Asia	35.27	136.24	29.9038	0	0	4.15215	-2.90909	-0.00497914
Hino	JPN	Asia	35.6772	139.401	28.4629	0	0	4.35771	-1.54545	-0.0025644
Hirakata	JPN	Asia	34.8	135.633	30.799	0	0	3.95354	-1.45455	-0.00185127
Hirosaki	JPN	Asia	40.567	140.467	26.1778	0	0	4.72659	-7.54545	-0.0101322
Hofu	JPN	Asia	34.05	131.57	29.1669	0	0	4.18405	-0.636364	-0.000319333
Hoya	JPN	Asia	35.74	139.58	30.4478	0	0	4.03248	-0.909091	-0.00207504
Ibaraki	JPN	Asia	34.8167	135.567	30.799	0	0	3.95354	-1.45455	-0.00185127
Ichihara	JPN	Asia	35.533	140.1	29.8425	0	0	4.1053	-1.18182	-0.00107723
Ichikawa	JPN	Asia	35.7219	139.93	30.4478	0	0	4.03248	-0.909091	-0.00207504
Ichinomiya	JPN	Asia	35.333	136.833	30.9218	0	0	3.95588	-1.63636	-0.00185842
Iida	JPN	Asia	35.52	137.83	22.2848	0	0	4.67766	-13.6364	-0.0222685
Ikeda	JPN	Asia	34.82	135.43	31.198	0	0	3.87549	-2.18182	-0.00295456
Ikoma	JPN	Asia	34.7	135.72	30.799	0	0	3.95354	-1.45455	-0.00185127
Imabari	JPN	Asia	34.06	133	30.9732	0	0	3.85666	-0.181818	-5.38949e-05
Inazawa	JPN	Asia	35.25	136.77	30.9218	0	0	3.95588	-1.63636	-0.00185842
Iruma	JPN	Asia	35.83	139.38	28.4629	0	0	4.35771	-1.54545	-0.0025644
Isesaki	JPN	Asia	36.32	139.2	29.5297	0	0	4.27714	-1.81818	-0.00339294
Itami	JPN	Asia	34.8	135.4	31.198	0	0	3.87549	-2.18182	-0.00295456
Iwaki	JPN	Asia	37.05	140.88	26.6159	0	0	4.56584	-5.81818	-0.00749776
Iwatsuki	JPN	Asia	35.9489	139.698	30.4478	0	0	4.03248	-0.909091	-0.00207504
Izumi	JPN	Asia	34.48	135.42	31.1676	0	0	3.83625	-0.0909091	-0.000121914
Kadoma	JPN	Asia	34.73	135.59	30.799	0	0	3.95354	-1.45455	-0.00185127
Kagoshima	JPN	Asia	31.61	130.53	30.8936	0	0	3.66395	0	0
Kakamigahara	JPN	Asia	35.41	136.89	30.9218	0	0	3.95588	-1.63636	-0.00185842
Kamagaya	JPN	Asia	35.77	140.01	29.8425	0	0	4.1053	-1.18182	-0.00107723
Kanazawa	JPN	Asia	36.5667	136.65	29.654	0	0	4.23772	-2	-0.00192464
Kashihara	JPN	Asia	34.5	135.8	30.799	0	0	3.95354	-1.45455	-0.00185127
Kashiwa	JPN	Asia	35.8572	139.97	30.4478	0	0	4.03248	-0.909091	-0.00207504
Kasugai	JPN	Asia	35.25	136.95	30.9218	0	0	3.95588	-1.63636	-0.00185842
Kasukabe	JPN	Asia	35.9828	139.756	30.4478	0	0	4.03248	-0.909091	-0.00207504
Kawachinagano	JPN	Asia	34.48	135.57	28.2704	0	0	4.30012	-0.0909091	-0.00012456
Kawagoe	JPN	Asia	35.9144	139.487	28.4629	0	0	4.35771	-1.54545	-0.0025644
Kawaguchi	JPN	Asia	35.8083	139.723	30.4478	0	0	4.03248	-0.909091	-0.00207504
Kawanishi	JPN	Asia	34.8167	135.417	31.198	0	0	3.87549	-2.18182	-0.00295456
Kawasaki	JPN	Asia	35.5231	139.718	30.4478	0	0	4.03248	-0.909091	-0.00207504
Kiryu	JPN	Asia	36.43	139.33	29.5297	0	0	4.27714	-1.81818	-0.00339294
Kishiwada	JPN	Asia	34.467	135.39	31.1676	0	0	3.83625	-0.0909091	-0.000121914
Kitakyushu	JPN	Asia	33.8333	130.833	30.6585	0	0	3.91639	-0.636364	-0.000117295
Kitami	JPN	Asia	43.81	143.89	20.7238	0.7	0.00188016	4.8662	-18.8455	-0.0464566
Kobe	JPN	Asia	34.6833	135.167	31.198	0	0	3.87549	-2.18182	-0.00295456
Kochi	JPN	Asia	33.56	133.54	28.1615	0	0	4.23601	-0.181818	-0.000194146
Kodaira	JPN	Asia	35.7331	139.484	28.4629	0	0	4.35771	-1.54545	-0.0025644
Kofu	JPN	Asia	35.65	138.583	23.8408	0	0	4.69698	-5.63636	-0.00971853
Koganei	JPN	Asia	35.6967	139.502	30.4478	0	0	4.03248	-0.909091	-0.00207504
Komaki	JPN	Asia	35.3	136.91	30.9218	0	0	3.95588	-1.63636	-0.00185842
Komatsu	JPN	Asia	36.41	136.44	29.5409	0	0	4.26484	-1.81818	-0.00245883
Koriyama	JPN	Asia	37.41	140.38	27.4779	0	0	4.52033	-2.27273	-0.00249862
Koshigaya	JPN	Asia	35.8833	139.783	30.4478	0	0	4.03248	-0.909091	-0.00207504
Kumagaya	JPN	Asia	36.15	139.367	29.5297	0	0	4.27714	-1.81818	-0.00339294
Kumamoto	JPN	Asia	32.8	130.717	30.6801	0	0	3.78976	-0.454545	-2.37217e-05
Kurashiki	JPN	Asia	34.6	133.717	30.2813	0.5	0.000730462	3.97427	-3.68182	-0.00869549
Kure	JPN	Asia	34.233	132.57	30.9732	0	0	3.85666	-0.181818	-5.38949e-05
Kurume	JPN	Asia	33.3167	130.517	30.8344	0	0	3.82862	-0.272727	0
Kusatsu	JPN	Asia	35.0167	135.967	29.6626	0	0	4.15959	-4.18182	-0.00693015
Kuwana	JPN	Asia	35.08	136.7	30.9218	0	0	3.95588	-1.63636	-0.00185842
Kyoto	JPN	Asia	35	135.75	29.6626	0	0	4.15959	-4.18182	-0.00693015
Machida	JPN	Asia	35.5447	139.451	28.4629	0	0	4.35771	-1.54545	-0.0025644
Maebashi	JPN	Asia	36.3833	139.067	29.5297	0	0	4.27714	-1.81818	-0.00339294
Matsubara	JPN	Asia	34.57	135.55	30.799	0	0	3.95354	-1.45455	-0.00185127
Matsudo	JPN	Asia	35.77	139.9	30.4478	0	0	4.03248	-0.909091	-0.00207504
Matsue	JPN	Asia	35.4667	133.067	28.3559	0.2	0.000204049	4.29371	-5.16364	-0.0115777
Matsumoto	JPN	Asia	36.3	137.967	25.1497	0	0	4.69537	-6.36364	-0.0105897
Matsuyama	JPN	Asia	33.8417	132.758	30.5272	0	0	3.90765	-0.0909091	-2.53834e-05
Mino	JPN	Asia	34.83	135.47	31.198	0	0	3.87549	-2.18182	-0.00295456
Misato	JPN	Asia	35.83	139.88	30.4478	0	0	4.03248	-0.909091	-0.00207504
Mishima	JPN	Asia	35.12	138.92	27.678	0	0	4.37459	-1.72727	-0.00215767
Mitaka	JPN	Asia	35.7	139.567	30.4478	0	0	4.03248	-0.909091	-0.00207504
Mito	JPN	Asia	36.3667	140.467	29.146	0	0	4.27994	-3.09091	-0.00286993
Miyakonojo	JPN	Asia	31.72	131.06	30.8019	0	0	3.68008	0	0
Miyazaki	JPN	Asia	32.25	131.5	28.4502	0	0	4.14057	-0.272727	0
Moriguchi	JPN	Asia	34.733	135.567	30.799	0	0	3.95354	-1.45455	-0.00185127
Morioka	JPN	Asia	39.7	141.15	23.5128	0	0	4.81604	-15.6364	-0.0269191
Nagano	JPN	Asia	36.65	138.18	24.4198	0	0	4.70524	-10.4545	-0.0140572
Nagaoka	JPN	Asia	37.45	138.833	28.7453	0	0	4.35999	-1.54545	-0.00167109
Nagareyama	JPN	Asia	35.8511	139.897	30.4478	0	0	4.03248	-0.909091	-0.00207504
Nagoya	JPN	Asia	35.1667	136.917	30.9218	0	0	3.95588	-1.63636	-0.00185842
Naha	JPN	Asia	26.2122	127.678	33.1326	0	0	3.00016	0	0
Nara	JPN	Asia	34.6833	135.833	30.799	0	0	3.95354	-1.45455	-0.00185127
Narashino	JPN	Asia	35.683	140.033	29.8425	0	0	4.1053	-1.18182	-0.00107723
Neyagawa	JPN	Asia	34.7	135.67	30.799	0	0	3.95354	-1.45455	-0.00185127
Niigata	JPN	Asia	37.9167	139.05	27.9078	0	0	4.48669	-2.90909	-0.00305517
Niihama	JPN	Asia	33.96	133.27	27.9818	0	0	4.25583	-0.454545	-0.000386614
Niiza	JPN	Asia	35.81	139.55	30.4478	0	0	4.03248	-0.909091	-0.00207504
Nishinomiya	JPN	Asia	34.733	135.367	31.198	0	0	3.87549	-2.18182	-0.00295456
Nobeoka	JPN	Asia	32.58	131.68	30.1207	0	0	3.86663	-0.363636	-1.12973e-05
Noda	JPN	Asia	35.9464	139.863	30.4478	0	0	4.03248	-0.909091	-0.00207504
Numazu	JPN	Asia	35.133	138.833	27.678	0	0	4.37459	-1.72727	-0.00215767
Obihiro	JPN	Asia	42.933	143.167	22.3851	0.1	0.000350453	4.80263	-9.99091	-0.0208905
Ogaki	JPN	Asia	35.367	136.6	30.9218	0	0	3.95588	-1.63636	-0.00185842
Okayama	JPN	Asia	34.65	133.917	30.2813	0.5	0.000730462	3.97427	-3.68182	-0.00869549
Ome	JPN	Asia	35.7844	139.25	28.4629	0	0	4.35771	-1.54545	-0.0025644
Omiya	JPN	Asia	35.9122	139.623	30.4478	0	0	4.03248	-0.909091	-0.00207504
Omuta	JPN	Asia	33.0333	130.45	30.832	0	0	3.82	-0.181818	0
Osaka	JPN	Asia	34.6667	135.5	30.799	0	0	3.95354	-1.45455	-0.00185127
Ota	JPN	Asia	36.3	139.38	29.5297	0	0	4.27714	-1.81818	-0.00339294
Otsu	JPN	Asia	35	135.867	29.6626	0	0	4.15959	-4.18182	-0.00693015
Oyama	JPN	Asia	36.3	139.8	29.6513	0	0	4.22834	-2	-0.00339494
Saga	JPN	Asia	33.32	130.31	30.832	0	0	3.82	-0.181818	0
Sagamihara	JPN	Asia	35.5553	139.357	28.4629	0	0	4.35771	-1.54545	-0.0025644
Sakai	JPN	Asia	34.583	135.467	31.198	0	0	3.87549	-2.18182	-0.00295456
Sakata	JPN	Asia	38.91	139.83	28.0418	0	0	4.50707	-5.09091	-0.00412696
Sakura	JPN	Asia	35.717	140.217	29.8425	0	0	4.1053	-1.18182	-0.00107723
Sanda	JPN	Asia	34.89	135.22	31.198	0	0	3.87549	-2.18182	-0.00295456
Sasebo	JPN	Asia	33.1653	129.727	30.8868	0	0	3.91968	0	0
Sayama	JPN	Asia	35.8292	139.383	28.4629	0	0	4.35771	-1.54545	-0.0025644
Sendai	JPN	Asia	38.2578	140.886	25.8234	0	0	4.69297	-8.81818	-0.0124858
Seto	JPN	Asia	35.22	137.08	30.3635	0	0	4.04099	-1.09091	-0.000975339
Shimizu	JPN	Asia	35.0167	138.483	23.7282	0	0	4.5855	-7.27273	-0.00970218
Shizuoka	JPN	Asia	34.9667	138.383	30.7188	0	0	3.89562	-0.272727	-2.52073e-05
Soka	JPN	Asia	35.8225	139.807	30.4478	0	0	4.03248	-0.909091	-0.00207504
Suita	JPN	Asia	34.75	135.533	30.799	0	0	3.95354	-1.45455	-0.00185127
Tachikawa	JPN	Asia	35.6989	139.419	28.4629	0	0	4.35771	-1.54545	-0.0025644
Tajimi	JPN	Asia	35.33	137.13	30.3635	0	0	4.04099	-1.09091	-0.000975339
Takamatsu	JPN	Asia	34.3333	134.05	30.5724	0	0	3.90873	-1.27273	-0.00224483
Takaoka	JPN	Asia	36.667	137	29.654	0	0	4.23772	-2	-0.00192464
Takarazuka	JPN	Asia	34.8	135.35	31.198	0	0	3.87549	-2.18182	-0.00295456
Takasaki	JPN	Asia	36.333	139	29.5297	0	0	4.27714	-1.81818	-0.00339294
Takatsuki	JPN	Asia	34.85	135.617	30.799	0	0	3.95354	-1.45455	-0.00185127
Tama	JPN	Asia	35.62	139.633	30.4478	0	0	4.03248	-0.909091	-0.00207504
Toda	JPN	Asia	35.82	139.68	30.4478	0	0	4.03248	-0.909091	-0.00207504
Tokorozawa	JPN	Asia	35.7886	139.468	28.4629	0	0	4.35771	-1.54545	-0.0025644
Tokushima	JPN	Asia	34.0667	134.567	31.085	0	0	3.82861	-1	-0.00189262
Tokuyama	JPN	Asia	34.05	131.8	29.1669	0	0	4.18405	-0.636364	-0.000319333
Tokyo	JPN	Asia	35.6861	139.752	30.4478	0	0	4.03248	-0.909091	-0.00207504
Tomakomai	JPN	Asia	42.65	141.55	23.6982	0	0	4.78367	-10	-0.0153901
Tondabayashi	JPN	Asia	34.52	135.6	30.799	0	0	3.95354	-1.45455	-0.00185127
Toyama	JPN	Asia	36.6833	137.217	29.7262	0	0	4.19764	-1.54545	-0.000967534
Toyota	JPN	Asia	35.083	137.15	30.3635	0	0	4.04099	-1.09091	-0.000975339
Tsuchiura	JPN	Asia	36.09	140.19	29.146	0	0	4.27994	-3.09091	-0.00286993
Tsuruoka	JPN	Asia	38.73	139.82	28.0418	0	0	4.50707	-5.09091	-0.00412696
Ueda	JPN	Asia	36.4	138.25	24.7947	0	0	4.71482	-7.54545	-0.01288
Uji	JPN	Asia	34.9	135.8	30.799	0	0	3.95354	-1.45455	-0.00185127
Urasoe	JPN	Asia	26.26	127.73	33.1326	0	0	3.00016	0	0
Urawa	JPN	Asia	35.8733	139.648	30.4478	0	0	4.03248	-0.909091	-0.00207504
Urayasu	JPN	Asia	35.66	139.9	30.4478	0	0	4.03248	-0.909091	-0.00207504
Utsunomiya	JPN	Asia	36.55	139.867	26.9884	0	0	4.54228	-4.09091	-0.0036845
Yachiyo	JPN	Asia	35.75	140.001	29.8425	0	0	4.1053	-1.18182	-0.00107723
Yaizu	JPN	Asia	34.87	138.32	30.7188	0	0	3.89562	-0.272727	-2.52073e-05
Yamagata	JPN	Asia	38.25	140.33	25.6102	0	0	4.70471	-7.81818	-0.0103343
Yao	JPN	Asia	34.6	135.617	30.799	0	0	3.95354	-1.45455	-0.00185127
Yatsushiro	JPN	Asia	32.51	130.6	30.6801	0	0	3.78976	-0.454545	-2.37217e-05
Yonago	JPN	Asia	35.44	133.34	28.3559	0.2	0.000204049	4.29371	-5.16364	-0.0115777
Akmola	KAZ	Asia	51.17	71.47	25.0807	63.4	0.654808	4.96366	-42.1455	-1.00432
Aktau	KAZ	Asia	43.65	51.2	30.5831	88.7	1.47211	4.42815	-17.0273	-0.741305
Alma-Ata	KAZ	Asia	43.32	76.92	26.8442	29.6	0.170605	4.42206	-31.2182	-0.28284
Aqtobe	KAZ	Asia	50.2981	57.1814	26.6992	74	0.894455	5.03893	-32.6364	-1.10419
Chimkent	KAZ	Asia	42.3	69.6	29.1395	104.1	1.90591	4.1854	-15.6273	-0.999551
Dzhambul	KAZ	Asia	42.9	71.3667	26.5236	52.3	0.422093	4.48954	-30.1545	-0.623898
Ekibastus	KAZ	Asia	51.9945	74.9136	24.8251	49.1	0.406814	4.95059	-45.9	-0.853261
Karaganda	KAZ	Asia	49.7989	73.0994	24.1767	64.1	0.640558	5.04918	-40.2636	-0.953312
Kokshetav	KAZ	Asia	53.2775	69.3883	23.7845	34.1	0.2581	4.91943	-45.4455	-0.602163
Kostanay	KAZ	Asia	53.22	63.63	25.4313	42.9	0.38368	4.87622	-46.6455	-0.710189
Kzyl-Orda	KAZ	Asia	44.8528	65.5092	31.9968	140.4	5.08087	4.1281	-13.1455	-1.30447
Oral	KAZ	Asia	51.2333	51.3667	27.537	72.3	0.861088	4.99531	-31.4273	-0.882777
Oskemen	KAZ	Asia	49.9789	82.6103	23.6755	34.2	0.236454	4.73743	-50.5273	-0.520581
Pavlodar	KAZ	Asia	52.3	76.95	25.5151	57.8	0.52537	4.984	-40.6545	-0.814833
Petropavlovsk	KAZ	Asia	54.8753	69.1628	23.6433	34.2	0.265378	4.74365	-42.8909	-0.516757
Rudny	KAZ	Asia	52.95	63.117	25.7363	47.7	0.428648	4.96253	-47.5727	-0.803301
Semey	KAZ	Asia	50.43	80.27	25.9028	64.9	0.659246	4.85559	-44.7364	-0.86921
Temirtau	KAZ	Asia	50.0544	72.9483	24.2382	64.4	0.624572	5.06281	-43.6	-1.01819
Bishkek	KGZ	Asia	42.87	74.57	21.4096	7.6	0.0213639	4.32383	-23.0364	-0.10559
Chauvay	KGZ	Asia	40.1333	72.1333	26.7401	8.1	0.0272305	4.03641	-24.9	-0.122936
Osh	KGZ	Asia	40.54	72.79	29.3701	51.2	0.350709	4.02378	-19.6182	-0.380704
Bat Dâmbâng	KHM	Asia	13.1	103.2	38.5049	0	0	1.22145	0	0
Phnum Pénh	KHM	Asia	11.55	104.917	38.2781	0	0	1.28904	0	0
Andong	KOR	Asia	36.5656	128.725	30.2872	0	0	6.45699	-2.81818	-0.00445662
Ansan	KOR	Asia	37.3236	126.822	31.9522	0	0	5.96323	-0.818182	-0.000985077
Anyang	KOR	Asia	37.3925	126.927	31.9522	0	0	5.96323	-0.818182	-0.000985077
Changwon	KOR	Asia	35.267	128.617	31.3761	0	0	6.08302	-0.727273	-0.000938646
Chechon	KOR	Asia	37.1361	128.212	30.1763	0	0	6.41683	-2	-0.00293478
Chinhae	KOR	Asia	35.105	128.783	31.3761	0	0	6.08302	-0.727273	-0.000938646
Chinju	KOR	Asia	35.167	128.1	31.1391	0	0	6.16241	-0.727273	-0.00138426
Chonan	KOR	Asia	36.805	127.154	31.3514	0	0	6.16917	-1.72727	-0.00171121
Chongju	KOR	Asia	36.6342	127.491	31.3514	0	0	6.16917	-1.72727	-0.00171121
Chonju	KOR	Asia	35.8167	127.15	29.7208	0	0	6.56009	-0.727273	-0.00163366
Chuncheon	KOR	Asia	37.8747	127.734	30.9684	0.1	4.42087e-06	6.24142	-1.71818	-0.00279485
Ch'ungju	KOR	Asia	36.9717	127.933	30.5271	0	0	6.36233	-2.27273	-0.00306243
Hanam	KOR	Asia	37.54	127.206	31.2571	0	0	6.17488	-0.909091	-0.00104094
Iksan	KOR	Asia	35.9411	126.954	32.0574	0	0	5.95675	-0.454545	-0.000588218
Inch'on	KOR	Asia	37.4536	126.732	31.9522	0	0	5.96323	-0.818182	-0.000985077
Kangnung	KOR	Asia	37.7556	128.896	28.5164	0	0	6.8807	-2.45455	-0.00426528
[truncated: 1,821 more rows]

## Sheet: RCP2.6 SSP3
world_cities.Name1	world_cities.ISO3	world_cities.Continent	world_cities.Latitude	world_cities.Longitude	MMT	EXD	MAG	DELTA.MMT	DELTA.EXD	DELTA.MAG
Buenos Aires	ARG	Americas-South America	-34.6084	-58.3732	28.2489	10.8	0.0453548	3.36151	-28.1091	-0.155327
San Isidro	ARG	Americas-South America	-34.4708	-58.5286	28.7049	14.1	0.0611554	3.40627	-29.9	-0.182251
San Miguel	ARG	Americas-South America	-34.5585	-58.7354	28.4076	11.8	0.0488746	3.37599	-28.9273	-0.160611
Berazategui	ARG	Americas-South America	-34.762	-58.2113	28.2489	10.8	0.0453548	3.36151	-28.1091	-0.155327
Florencio Varela	ARG	Americas-South America	-34.7966	-58.276	28.2489	10.8	0.0453548	3.36151	-28.1091	-0.155327
Merlo	ARG	Americas-South America	-34.6685	-58.7282	28.4076	11.8	0.0488746	3.37599	-28.9273	-0.160611
San Fernando	ARG	Americas-South America	-34.4431	-58.558	28.7049	14.1	0.0611554	3.40627	-29.9	-0.182251
Moreno	ARG	Americas-South America	-34.634	-58.7914	28.4076	11.8	0.0488746	3.37599	-28.9273	-0.160611
Corrientes	ARG	Americas-South America	-27.4712	-58.8396	32.3854	21.1	0.111915	3.4259	-28.0818	-0.187468
Mendoza	ARG	Americas-South America	-32.8902	-68.844	28.8566	23	0.0883774	3.73009	-25.9091	-0.111583
Lichuan	CHN	Asia	30.3007	108.942	28.9716	0	0	5.21858	-0.909091	-0.000962516
Nanchuan	CHN	Asia	29.1609	107.105	30.986	0.1	0.000113526	4.66251	-2.17273	-0.0040378
Xuanwei	CHN	Asia	26.2078	104.106	25.7616	9.2	0.0719597	5.21275	-2.43636	-0.0285061
Bordj Arreridj	DZA	Africa	36.0705	4.7786	29.2709	88.7	1.75241	4.17661	-11.3909	-0.475405
Morena	IND	Asia	26.5009	78.0015	37.6852	111	4.70666	1.68119	4.72727	0.88347
Jalgaon	IND	Asia	21.0115	75.5759	36.5335	112.1	3.41881	1.84058	-19.4455	-0.508072
Pudukkottai	IND	Asia	10.3842	78.8265	35.3887	4.5	0.00744699	2.08019	-20.8636	-0.0756418
Ede	NGA	Africa	7.7332	4.44737	35.0878	3	0.0337799	1.36488	-1.63636	0.00026783
Cabinda	AGO	Africa	-5.55	12.2	33.1243	0	0	1.23079	0	0
Bujumbura	BDI	Africa	-3.37611	29.36	27.4346	77.2	0.820097	2.133	-10.0727	-0.167269
Parakou	BEN	Africa	9.35	2.61667	35.7465	88.2	1.63395	1.14547	-0.254547	0.0326771
Bobo Dioulasso	BFA	Africa	11.2	-4.3	35.5633	163.4	8.60855	1.41906	-1.05455	0.487906
Ouagadougou	BFA	Africa	12.3703	-1.52472	36.4591	198.4	11.3289	1.22217	-4.05455	0.131678
Gaborone	BWA	Africa	-24.6464	25.9119	31.8747	148.9	2.7255	3.62085	-21.0091	-0.223268
Bangui	CAF	Africa	4.38333	18.6167	32.6783	13.5	0.0764202	1.85214	9.68182	0.0647436
Abidjan	CIV	Africa	5.31667	-4.03333	33.0588	0	0	1.5964	0	0
Bouaké	CIV	Africa	7.68333	-5.03333	33.1419	22.1	0.207041	1.90677	-2.26364	-0.027342
Daloa	CIV	Africa	6.88333	-6.45	32.3382	0.5	0.00400544	1.93494	0.136364	-0.00015895
Korhogo	CIV	Africa	9.45	-5.63333	33.4424	84	2.35987	1.82374	-1.72727	-0.0528924
Yamoussoukro	CIV	Africa	6.81667	-5.28333	32.9827	0.6	0.00477613	1.94191	0.236364	0.000747716
Bafoussam	CMR	Africa	5.46667	10.4167	28.9806	0	0	2.05741	0	0
Bamenda	CMR	Africa	5.93333	10.1667	28.1226	9.7	0.0428361	2.10711	0.609091	0.0115529
Bertoua	CMR	Africa	4.58333	13.6833	31.7492	1.9	0.00473714	1.95125	1.35455	0.0032323
Douala	CMR	Africa	4.04	9.7	33.6902	0	0	1.51966	0	0
Edea	CMR	Africa	3.8	10.1333	33.2121	0	0	1.60155	0	0
Foumban	CMR	Africa	5.71667	10.9167	29.8532	19.7	0.113453	2.04797	-2.48182	0.0164962
Garoua	CMR	Africa	9.3	13.4	36.0814	177.9	7.79735	1.3692	1.80908	-0.0127735
Kumba	CMR	Africa	4.63333	9.41667	32.1834	0	0	1.73959	0	0
Kumbo	CMR	Africa	6.2	10.6667	28.5205	87.5	1.84536	2.28004	-0.0454559	0.152015
Loum	CMR	Africa	4.71667	9.73333	32.5259	0	0	1.70603	0	0
Maroua	CMR	Africa	10.6	14.3333	36.113	202.7	11.589	1.37991	-1.66364	-0.244312
Ngaoundéré	CMR	Africa	7.31667	13.5833	30.6694	123.3	4.05008	2.18648	2.02728	0.613135
Nkongsamba	CMR	Africa	4.95	9.93333	32.5259	0	0	1.70603	0	0
Yaounde	CMR	Africa	3.86667	11.5167	31.2949	0	0	1.91583	0	0
Boma	COD	Africa	-5.85	13.05	32.704	0	0	1.33157	0	0
Bukavu	COD	Africa	-2.51	28.84	24.6641	4	0.00829027	2.27148	-6.45455	-0.0195082
Kananga	COD	Africa	-5.89	22.4	31.1763	13.9	0.0659509	1.83454	6.53636	0.0319212
Kikwit	COD	Africa	-5.03	18.81	32.1521	1	0.00197243	1.78064	0.909091	0.00180744
Kinshasa	COD	Africa	-4.31	15.32	31.1265	0.3	0.000741371	1.91999	-0.336364	-0.000868992
Kisangani	COD	Africa	0.53	25.19	32.3828	0.1	6.64886e-05	1.86183	0.1	6.64886e-05
Kolwezi	COD	Africa	-10.7	25.66	29.9718	93.3	1.95049	2.12406	6.93636	-0.129445
Likasi	COD	Africa	-10.98	26.73	30.6949	86.7	2.04255	2.04018	6.97272	-0.0734365
Lubumbashi	COD	Africa	-11.66	27.48	30.2216	83.8	2.07471	2.15095	2.52728	0.0842162
Matadi	COD	Africa	-5.82	13.48	32.704	0	0	1.33157	0	0
Mbandaka	COD	Africa	0.04	18.26	32.2504	0	0	1.92218	0	0
Mbuji-Mayi	COD	Africa	-6.13	23.59	32.1972	54.6	0.578474	1.77245	0.145454	-0.012696
Tshikapa	COD	Africa	-6.41	20.77	31.7185	12.2	0.0605233	1.81882	-0.618182	-0.0102479
Brazzaville	COG	Africa	-4.25	15.26	31.1265	0.3	0.000741371	1.91999	-0.336364	-0.000868992
Laghouat	DZA	Africa	33.82	2.92	33.5487	157.5	8.69696	3.37604	-10.4091	0.2973
Alger	DZA	Africa	36.7631	3.05056	30.6915	27.4	0.181182	3.70925	-26.6909	-0.223697
Annaba	DZA	Africa	36.9	7.76667	29.7183	45.5	0.447976	3.99887	-23.6818	-0.291833
Batna	DZA	Africa	35.5553	6.17861	29.5774	102.3	2.74389	4.06285	-10.2455	-0.361638
Bechar	DZA	Africa	31.6167	-2.21667	35.8833	217.7	15.6196	2.66556	-3.3	0.929393
Biskra	DZA	Africa	34.85	5.73333	36.1106	163.8	8.52399	2.44709	-9.29091	0.30454
Blida	DZA	Africa	36.4686	2.82889	30.9551	71.7	1.03864	3.89937	-9.39091	-0.324371
Bordj El Kiffan	DZA	Africa	36.7475	3.19306	30.6915	27.4	0.181182	3.70925	-26.6909	-0.223697
Bou Saada	DZA	Africa	35.2142	4.1825	32.1228	129.3	5.02554	3.72326	-11.6091	-0.175586
Chlef	DZA	Africa	36.1647	1.33472	32.6246	68.8	0.777888	3.43258	-9.74545	-0.282115
Constantine	DZA	Africa	36.365	6.61472	29.4334	69.7	1.0807	4.14052	-14.4818	-0.304688
Djelfa	DZA	Africa	34.6667	3.25	30.9194	133.1	5.49824	3.96776	-11.8091	-0.172838
El Eulma	DZA	Africa	36.15	5.68333	29.071	73.4	1.27713	4.18105	-15.2364	-0.405877
El Oued	DZA	Africa	33.3333	6.88333	36.4589	189.5	10.0587	2.41965	-4.5	0.46526
Ghardaia	DZA	Africa	32.4833	3.66667	36.1344	193.8	12.5022	2.53839	-8.10909	0.16303
Guelma	DZA	Africa	36.4661	7.43389	29.1329	67.9	1.02079	4.19099	-16.3727	-0.312981
Jijel	DZA	Africa	36.8	5.76667	29.3584	45.4	0.468789	3.99165	-25.0545	-0.357047
Medea	DZA	Africa	36.2675	2.75	30.9551	71.7	1.03864	3.89937	-9.39091	-0.324371
Mostaganem	DZA	Africa	35.9333	0.0902778	32.1128	57.9	0.548564	3.72197	-11.9182	-0.202751
M Sila	DZA	Africa	35.71	4.54	31.8025	122.3	4.23988	3.80884	-11.5182	-0.314669
Oran	DZA	Africa	35.6911	-0.641667	30.763	22.6	0.123484	3.91707	-22.2182	-0.136129
Ouargla	DZA	Africa	31.9575	5.32778	37.1794	212.2	13.9202	2.14233	-1.52728	0.60347
Relizane	DZA	Africa	35.7425	0.559167	32.673	77.7	1.12948	3.63549	-8.02728	-0.220269
Saida	DZA	Africa	34.8333	0.15	30.3331	106.8	2.658	4.20642	-4.47272	-0.246335
Setif	DZA	Africa	36.1914	5.40944	29.3865	78	1.42994	4.09981	-15.4545	-0.434952
Sidi Bel Abbes	DZA	Africa	35.1939	-0.641389	30.2926	47.3	0.331094	3.98462	-14.4273	-0.216772
Skikda	DZA	Africa	36.8792	6.90667	28.9645	41.2	0.398428	4.0837	-24.6182	-0.305443
Souk Ahras	DZA	Africa	36.2864	7.95111	29.2193	66.3	0.990067	4.17297	-17.6091	-0.280615
Tebessa	DZA	Africa	35.4042	8.12417	30.8233	108.8	2.9643	3.83014	-10.1091	-0.114842
Tiaret	DZA	Africa	35.3758	1.31306	31.0352	103.8	2.45026	3.99872	-2.29091	-0.265674
Tilemcen	DZA	Africa	34.88	-1.35	28.5459	71.4	0.93979	4.35262	-12.3273	-0.264896
Touggourt	DZA	Africa	33.1	6.06667	36.5498	188.2	10.4618	2.38337	-4.07272	0.609518
Al-Fayyum	EGY	Africa	29.3078	30.84	34.0566	162.4	3.0634	3.68575	-26.0546	-0.850293
Al-Hawamidiyah	EGY	Africa	29.9	31.25	33.6635	141.9	1.94281	3.8322	-29.2818	-0.761262
Al-Jizah	EGY	Africa	30.0086	31.2122	33.4947	90.9	0.631565	3.7978	-44.7364	-0.607297
Al-Mahallah al-Kubra	EGY	Africa	30.9761	31.1669	32.3802	15.1	0.0617797	3.88237	-56.3545	-0.262123
Al-Mansurah	EGY	Africa	31.0431	31.3767	31.753	1.1	0.00119938	3.95331	-18.9909	-0.0452803
Al-Minyâ	EGY	Africa	28.1	30.75	34.2003	194.3	5.5242	3.62618	-17.8818	-0.878809
Al-Qahirah	EGY	Africa	30.05	31.25	33.4947	90.9	0.631565	3.7978	-44.7364	-0.607297
Al-Uqsor	EGY	Africa	25.6833	32.65	36.234	262.9	16.3526	2.76126	-2.00909	-0.219894
As-Suways	EGY	Africa	29.9667	32.55	33.7201	154.9	2.66629	3.77426	-28.3727	-0.763892
Aswan	EGY	Africa	24.0875	32.8989	37.2334	289.3	21.6863	2.39447	-5.06366	0.452091
Asyut	EGY	Africa	27.1833	31.1833	34.5755	223.6	8.79474	3.54337	-11.8545	-0.891408
Az-Zaqâzîq	EGY	Africa	30.5914	31.5103	32.5643	22.8	0.0921148	3.83582	-62.2909	-0.327502
Banha	EGY	Africa	30.4608	31.1875	33.4947	90.9	0.631565	3.7978	-44.7364	-0.607297
Bani Suwayf	EGY	Africa	29.0639	31.0889	33.9811	162.2	3.06221	3.79336	-27.5273	-0.933853
Bilbays	EGY	Africa	30.4167	31.5667	33.2078	107.4	0.848745	3.87676	-38.4182	-0.701221
Idfu	EGY	Africa	24.9803	32.8747	36.9239	281	19.7511	2.47747	-3.81818	0.145872
Al-Ismailiyah	EGY	Africa	30.5833	32.2667	32.6528	38.6	0.1787	3.82215	-64.5818	-0.428563
Jirja	EGY	Africa	26.3333	31.8833	35.4282	242.1	12.3263	3.11303	-4.35454	-0.459014
Kafr ashShaykh	EGY	Africa	31.1114	30.9364	31.8315	0.8	0.00174828	3.94898	-11.3818	-0.0284802
Mallawi	EGY	Africa	27.7333	30.8333	34.2873	214.8	7.56552	3.57929	-11.0182	-0.689242
Mit Ghamr	EGY	Africa	30.7167	31.2525	32.3802	15.1	0.0617797	3.88237	-56.3545	-0.262123
Qalyub	EGY	Africa	30.1831	31.2053	33.4947	90.9	0.631565	3.7978	-44.7364	-0.607297
Qina	EGY	Africa	26.1667	32.7167	35.5289	258.3	14.7828	3.04932	-3.06366	-0.523231
Sawhaj	EGY	Africa	26.5453	31.6949	34.8994	232.9	10.674	3.34615	-7.19092	-0.695377
Shebin El Kom	EGY	Africa	30.55	31	32.3802	15.1	0.0617797	3.88237	-56.3545	-0.262123
Shubra al-Khaymah	EGY	Africa	30.11	31.25	33.4947	90.9	0.631565	3.7978	-44.7364	-0.607297
Talkha	EGY	Africa	31.0531	31.3739	31.753	1.1	0.00119938	3.95331	-18.9909	-0.0452803
Tanta	EGY	Africa	30.7911	30.9981	32.2785	13.4	0.0624689	3.90654	-54.6909	-0.245165
Asmara	ERI	Africa	15.3333	38.9333	31.6096	41.4	0.36961	1.73028	-1.87273	0.0446509
Addis Ababa	ETH	Africa	9.0333	38.7	22.4817	58.3	0.403686	2.36843	-30.0636	-0.222217
Akaki	ETH	Africa	8.9	38.75	24.44	54.6	0.444402	2.35316	-30.4909	-0.219269
Dese	ETH	Africa	11.08	39.67	27.1287	48.6	0.475906	2.40421	-14.1273	-0.118159
Dire Dawa	ETH	Africa	9.58333	41.8667	34.7506	49.8	0.441011	1.57342	-7.10909	-0.00273257
Gonder	ETH	Africa	12.65	37.48	28.6436	104	2.09254	1.84991	-20.7273	-0.392644
Jimma	ETH	Africa	7.66667	36.8333	23.9596	0	0	2.58809	-0.181818	-0.000432593
Mek'alle	ETH	Africa	13.4967	39.4753	28.7457	81.4	0.799933	1.97589	-16.7818	-0.08306
Nazet	ETH	Africa	8.65	39.32	26.8838	47.8	0.348974	2.26168	-24.9273	-0.159725
Bahir Dar	ETH	Africa	11.5983	37.379	28.2994	77.3	1.16596	2.03358	-9.42727	-0.170224
Port Gentil	GAB	Africa	-0.72	8.78	32.7224	0	0	2.20409	0	0
Accra	GHA	Africa	5.55	-0.216667	34.0215	0	0	1.36834	0	0
Ashiaman	GHA	Africa	5.7	-0.33	34.0215	0	0	1.36834	0	0
Cape Coast	GHA	Africa	5.11	-1.25	33.374	0	0	1.3246	0	0
Koforidua	GHA	Africa	6.02	-0.2	33.0562	0	0	1.62283	0	0
Kumasi	GHA	Africa	6.75	-1.58	33.6322	1.4	0.00431685	1.58495	-2.05455	-0.0121638
Obuasi	GHA	Africa	6.25	-1.6	33.5112	0	0	1.58739	-0.272727	-0.00253937
Tafo	GHA	Africa	6.218	-0.356	33.0562	0	0	1.62283	0	0
Tamale	GHA	Africa	9.4	-0.833333	35.1089	114.9	4.21895	1.44162	0.172729	0.04041
Tema	GHA	Africa	5.67	-0.02	34.0215	0	0	1.36834	0	0
Teshie	GHA	Africa	5.58333	-0.1	34.0215	0	0	1.36834	0	0
Kankan	GIN	Africa	10.3833	-9.3	33.7568	109.8	2.82529	1.92719	1.07273	0.122481
Kindia	GIN	Africa	10.0667	-12.85	32.8949	21.5	0.0629368	1.77006	-1.86364	-0.0231077
Nzérékoré	GIN	Africa	7.74722	-8.82389	31.7359	4.6	0.030889	1.9984	-2.67273	-0.0158057
Eldoret	KEN	Africa	0.516667	35.2833	24.8858	41.4	0.292334	2.09499	-32.6	-0.399282
Nairobi	KEN	Africa	-1.28333	36.8167	25.8906	2.5	0.00522957	1.96609	-14.8636	-0.0509382
Nakuru	KEN	Africa	-0.283333	36.0667	21.8802	29.8	0.142196	2.19018	-45.6545	-0.399466
Harbel	LBR	Africa	6.28	-10.3467	33.9116	0	0	1.28175	0	0
Ajdabiyah	LBY	Africa	30.7592	20.2231	36.0646	101.1	1.75434	2.41163	-23.8091	-0.327691
al-Marj	LBY	Africa	32.5	20.8333	34.6445	12.8	0.122152	2.84952	-5.01818	-0.0465581
Azzawiya	LBY	Africa	32.76	12.72	36.3295	62.5	0.858845	2.33602	-11.8636	0.0225903
Bangazi	LBY	Africa	32.12	20.07	35.7245	13.1	0.115894	2.45358	-4.08182	-0.0367315
Garyan	LBY	Africa	32.17	13.02	36.3542	94	1.63533	2.29607	-9.09091	0.103335
Misurata	LBY	Africa	32.3783	15.0906	35.6425	14.5	0.135165	2.4888	-4.59091	-0.00117047
Tarhunah	LBY	Africa	32.4333	13.6333	36.3141	84.7	1.34521	2.29013	-9.48182	0.0807102
Tarabulus	LBY	Africa	32.8925	13.18	36.315	44.1	0.507875	2.28203	-5.53637	0.0387071
Yafran	LBY	Africa	32.0631	12.5269	36.7868	108.6	2.12052	2.18543	-9.67273	0.141256
Zlitan	LBY	Africa	32.48	14.56	36.0348	34.1	0.325946	2.38109	-1.9	0.03519
Maseru	LSO	Africa	-29.3167	27.4833	26.7764	155.6	3.29401	4.32595	-36.8545	-0.467165
Agadir	MAR	Africa	30.5	-9.667	26.7377	26.3	0.160816	4.17394	-52.7	-0.392086
Bani Mallal	MAR	Africa	32.35	-6.37	30.9289	87.5	1.59085	4.08563	-6.5	-0.186188
El-Jadida	MAR	Africa	33.22	-8.47	28.9282	1.1	0.00397269	3.81967	-18.6273	-0.0449518
Fes	MAR	Africa	34.0528	-4.98278	30.7925	61.6	0.64328	4.09566	-12.8545	-0.254543
Khouribga	MAR	Africa	32.8833	-6.9	30.5883	46.9	0.432873	4.07335	-23.4636	-0.378014
Laayoune	MAR	Africa	27.16	-13.2	30.3369	18.2	0.154386	3.2428	-31.2545	-0.164522
Marrakech	MAR	Africa	31.6333	-8	31.7205	80.1	1.05071	3.63811	-17.1727	-0.464132
Meknes	MAR	Africa	33.9	-5.55	29.5108	32.5	0.215848	4.36727	-29.4091	-0.331125
Mohammedia	MAR	Africa	33.6942	-7.3925	28.3735	1.5	0.00701669	4.16906	-13.2273	-0.0345608
Nador	MAR	Africa	35.17	-2.95	30.2366	62	0.58356	4.05538	-19.0909	-0.325149
Oujda	MAR	Africa	34.6867	-1.91139	28.3562	78.1	1.02209	4.5434	-13.7182	-0.361569
Safi	MAR	Africa	32.3	-9.23861	28.7156	12.6	0.0512471	3.78143	-37.9455	-0.219562
Settat	MAR	Africa	33.0053	-7.61833	28.8227	3.3	0.0127748	3.92353	-26.3364	-0.0987728
Tanger	MAR	Africa	35.7847	-5.81278	28.1344	4.8	0.0166334	4.04322	-42.1091	-0.191993
Taza	MAR	Africa	34.2167	-4.01667	30.2874	82.3	1.24448	4.259	-4.97272	-0.200581
Antananarivo	MDG	Africa	-18.9167	47.5167	29.1648	0	0	1.75624	0	0
Fianarantsoa	MDG	Africa	-21.45	47.06	30.0685	0	0	1.78388	0	0
Toamasina	MDG	Africa	-18.1667	49.3833	33.433	0	0	1.32195	0	0
Toliary	MDG	Africa	-23.35	43.6667	34.3084	1.1	0.00267376	1.16038	0.372727	0.0010177
Bamako	MLI	Africa	12.65	-8	37.3898	203.5	10.9965	1.08141	1.13637	1.38033
Segou	MLI	Africa	13.43	-6.25	38.0268	221.2	12.7934	0.952061	2.74545	1.31363
Sikasso	MLI	Africa	11.3076	-5.65858	36.7616	145.4	6.14636	1.17483	1.76363	0.407204
Chimoio	MOZ	Africa	-19.1164	33.4833	33.0865	2.9	0.00967731	1.70056	1.80909	0.0036251
Gurue	MOZ	Africa	-15.46	36.98	33.5315	7.5	0.0245334	1.57034	1.59091	0.0044983
Lichinga	MOZ	Africa	-13.3128	35.2406	31.8347	22.2	0.112972	1.78556	-5.43636	-0.0350507
Machaze	MOZ	Africa	-20.85	33.43	34.4796	3	0.012049	1.45862	1.54545	0.00716186
Maputo	MOZ	Africa	-25.9653	32.5892	34.0748	0.4	0.00270334	1.17357	0.4	0.00270334
Matola	MOZ	Africa	-25.97	32.46	34.0168	1.2	0.00694581	1.18863	0.381818	0.00477788
Maxixe	MOZ	Africa	-23.8597	35.3472	33.9367	0	0	1.2004	0	0
Nacala	MOZ	Africa	-14.56	40.68	34.9646	0	0	0.948967	0	0
Nampula	MOZ	Africa	-15.13	39.24	34.5099	0	0	1.18233	0	0
Quelimane	MOZ	Africa	-17.8786	36.8883	35.3499	0	0	1.18002	0	0
Tete	MOZ	Africa	-16.1564	33.5867	36.3014	48.5	0.458025	1.28128	14.5909	0.215663
Nouakchott	MRT	Africa	18.1	-15.95	38.8896	245.5	6.28226	0.712704	3.95454	0.11061
Port Louis	MUS	Africa	-20.17	57.5	30.4799	0	0	3.18796	0	0
Blantyre	MWI	Africa	-15.7833	35	29.5757	41.3	0.323218	2.09058	-4.51818	-0.0366672
Lilongwe	MWI	Africa	-13.9833	33.7833	28.431	59.6	0.522024	2.07851	-9.12727	-0.139294
Windhoek	NAM	Africa	-22.57	17.0836	28.9601	283.1	10.0015	3.38735	-35.7182	-2.0796
Maradi	NER	Africa	13.4917	7.09639	37.2105	223.2	12.7667	1.0549	-0.436371	0.459131
Niamey	NER	Africa	13.5167	2.11667	38.0931	267.3	15.7783	0.886948	10.1182	0.873666
Zinder	NER	Africa	13.8	8.98333	37.6026	260.1	15.3353	0.994781	-0.71817	0.190205
Aba	NGA	Africa	5.1	7.35	34.4797	0.1	0.000240819	1.32027	0.1	0.000240819
Abakaliki	NGA	Africa	6.33333	8.1	34.8433	4.8	0.0385646	1.41833	-0.836363	-0.00439536
Abeokuta	NGA	Africa	7.15	3.35	35.4732	0.3	0.00321635	1.22464	0.3	0.00321635
Abuja	NGA	Africa	9.12	7.46	35.373	103.2	1.97713	1.3894	0.654541	-0.00361323
Ado	NGA	Africa	7.67	5.27	34.6914	5.8	0.0594717	1.45555	-1.47273	0.00557883
Akure	NGA	Africa	7.25	5.2	34.8356	1.2	0.00575689	1.39284	0.563636	0.00257834
Amaigbo	NGA	Africa	5.78	7.83	34.8926	0.2	0.000398877	1.40199	-0.0727273	-4.07232e-05
Awka	NGA	Africa	6.22	7.07	34.9324	3.6	0.0375362	1.38689	-1.03636	-0.00347344
Azare	NGA	Africa	11.68	10.19	36.9155	215.3	11.5786	1.20856	0.572723	0.490953
Bama	NGA	Africa	11.52	13.68	37.7862	234.4	13.9004	1.03184	7.39999	-0.0379496
Bauchi	NGA	Africa	10.31	9.84	35.1548	159.5	6.41133	1.40813	-6.04546	0.0636787
Benin City	NGA	Africa	6.33333	5.63333	35.1287	0.1	0.000116661	1.31145	-0.263636	-0.00280364
Bida	NGA	Africa	9.08	6.01	36.3083	109.4	2.50089	1.21671	-0.0545425	0.0420408
Buguma City	NGA	Africa	4.73583	6.86361	34.6043	0	0	1.29961	0	0
Calabar	NGA	Africa	4.95	8.31667	34.7412	0	0	1.38876	0	0
Damaturu	NGA	Africa	11.75	11.96	37.0909	217.7	12.2856	1.19832	2.15454	0.498855
Efon Alaye	NGA	Africa	7.65	4.91667	34.6064	5.2	0.0522117	1.44051	-2.70909	-0.00267307
Ejigbo	NGA	Africa	7.9	4.31667	35.0878	3	0.0337799	1.36488	-1.63636	0.00026783
Enugu	NGA	Africa	6.43333	7.48333	34.9324	3.6	0.0375362	1.38689	-1.03636	-0.00347344
Funtua	NGA	Africa	11.5333	7.31667	35.9396	171.5	8.217	1.31131	-4.04546	0.401822
Gashua	NGA	Africa	12.8667	11.05	37.5743	255.9	15.677	1.10917	4.53636	1.07262
Gboko	NGA	Africa	7.32	8.99	35.4949	63.9	0.933443	1.33179	0.172729	-0.0560927
Gbongan	NGA	Africa	7.46667	4.35	35.3842	0.4	0.00325772	1.27871	0.218182	0.000919686
Gombe	NGA	Africa	10.29	11.17	36.5513	174.3	8.71776	1.20525	-0.245453	0.101472
Gusau	NGA	Africa	12.1642	6.66667	36.5155	187.2	9.55593	1.27107	-2.52728	0.516888
Hadejia	NGA	Africa	12.45	10.05	37.2515	235.4	13.7716	1.19086	3.67271	0.983365
Ibadan	NGA	Africa	7.38778	3.89639	35.4138	0.4	0.0027759	1.27174	0.218182	0.000839175
Ife	NGA	Africa	7.51	4.53	34.6064	5.2	0.0522117	1.44051	-2.70909	-0.00267307
Igboho	NGA	Africa	8.83333	3.75	35.2794	42.7	0.384212	1.33211	-3.3	-0.0537946
Ijebu Igbo	NGA	Africa	6.96667	4	35.3849	0.2	0.000671812	1.19016	0.2	0.000671812
Ijebu Ode	NGA	Africa	6.81667	3.93333	35.3167	0.1	0.000131065	1.1977	0.1	0.000131065
Ijero	NGA	Africa	7.81667	5.08333	34.6914	5.8	0.0594717	1.45555	-1.47273	0.00557883
Ikare	NGA	Africa	7.51667	5.75	34.61	8.5	0.0949627	1.46328	-3.22727	-0.00781678
Ikire	NGA	Africa	7.35	4.18333	35.3842	0.4	0.00325772	1.27871	0.218182	0.000919686
Ikirun	NGA	Africa	7.91667	4.66667	34.6064	5.2	0.0522117	1.44051	-2.70909	-0.00267307
Ikorodu	NGA	Africa	6.61667	3.51667	35.3167	0.1	0.000131065	1.1977	0.1	0.000131065
Ikot Ekpene	NGA	Africa	5.19	7.71	34.5885	0	0	1.40089	0	0
Ila	NGA	Africa	8.02	4.9	35.1302	11.7	0.110617	1.40198	-2.57273	9.18731e-05
Ilawe	NGA	Africa	7.58	5.01	34.6914	5.8	0.0594717	1.45555	-1.47273	0.00557883
Ilesa	NGA	Africa	7.65	4.77	34.6064	5.2	0.0522117	1.44051	-2.70909	-0.00267307
Ilorin	NGA	Africa	8.53	4.57	35.7491	62.6	0.679549	1.27087	-0.581821	-0.0322788
Inisa	NGA	Africa	7.84	4.33	35.0878	3	0.0337799	1.36488	-1.63636	0.00026783
Ise	NGA	Africa	7.46	5.42	34.8356	1.2	0.00575689	1.39284	0.563636	0.00257834
Iseyin	NGA	Africa	7.96667	3.6	35.3004	2.4	0.0225405	1.32878	-0.6	0.00363313
Iwo	NGA	Africa	7.63	4.18	35.0878	3	0.0337799	1.36488	-1.63636	0.00026783
Jalingo	NGA	Africa	8.89	11.37	36.3196	143.4	4.91824	1.23445	1.30908	-0.0858817
Jimeta	NGA	Africa	9.28	12.46	36.5272	155.8	5.79577	1.22204	2.52728	-0.0347719
Jos	NGA	Africa	9.91667	8.9	32.8824	131.6	3.55531	1.72748	-0.21817	-0.118431
Kaduna	NGA	Africa	10.5231	7.44028	35.2767	155.2	6.38843	1.37362	-1.70909	0.306101
Kano	NGA	Africa	11.9964	8.51667	36.3383	196.3	9.56251	1.25706	-4.60909	0.127368
Katsina	NGA	Africa	13	7.53	37.3618	226.5	12.6127	1.13136	-4.86363	0.314236
Kishi	NGA	Africa	9.09	3.85	35.5166	87.7	1.59926	1.28637	-2.66364	-0.0575556
Lafia	NGA	Africa	8.49	8.52	35.8323	96.7	1.9224	1.30947	2.7	0.0377238
Maiduguri	NGA	Africa	11.88	13.27	37.6949	232.5	13.4831	1.06308	7.31818	0.111661
Makurdi	NGA	Africa	7.73333	8.53333	35.9831	80.9	1.60539	1.27258	-3.00909	-0.0798781
Minna	NGA	Africa	9.61667	6.55	35.8845	127.5	3.878	1.315	1.04546	0.201764
Mubi	NGA	Africa	10.2667	13.2667	36.1447	175.7	8.42957	1.34109	-2.93637	0.0599194
Nkpor	NGA	Africa	6.15	6.83333	34.9613	1.4	0.0133637	1.38059	0.0363636	0.00164218
Nnewi	NGA	Africa	6.01667	6.91667	34.9613	1.4	0.0133637	1.38059	0.0363636	0.00164218
Obosi	NGA	Africa	6.1	6.81667	34.9613	1.4	0.0133637	1.38059	0.0363636	0.00164218
Offa	NGA	Africa	8.14	4.72	35.1302	11.7	0.110617	1.40198	-2.57273	9.18731e-05
Ogbomosho	NGA	Africa	8.13333	4.26667	35.2855	9.4	0.0871828	1.37119	-2.41818	-0.000884369
Okene	NGA	Africa	7.55	6.23333	35.0889	14.7	0.159106	1.39479	-6.57273	-0.0417932
Okpoko	NGA	Africa	6.44698	6.7222	34.9613	1.4	0.0133637	1.38059	0.0363636	0.00164218
Okrika	NGA	Africa	4.74	7.08	34.622	0	0	1.30258	0	0
Ondo	NGA	Africa	7.09	4.84	34.8909	0.9	0.00542849	1.34946	0.536364	0.00190712
Onitsha	NGA	Africa	6.16667	6.78333	34.9613	1.4	0.0133637	1.38059	0.0363636	0.00164218
Oshogbo	NGA	Africa	7.76667	4.56667	34.6064	5.2	0.0522117	1.44051	-2.70909	-0.00267307
Otukpo	NGA	Africa	6.88547	8.66863	35.1315	36.1	0.381302	1.32838	-1.53637	0.0240405
Owerri	NGA	Africa	5.48333	7.03333	34.4797	0.1	0.000240819	1.32027	0.1	0.000240819
Owo	NGA	Africa	7.19	5.59	35.0122	2.9	0.0205241	1.3671	0.536364	0.00854955
Oyo	NGA	Africa	7.83	3.92	35.3004	2.4	0.0225405	1.32878	-0.6	0.00363313
Port Harcourt	NGA	Africa	4.77833	7.01167	34.622	0	0	1.30258	0	0
Sango Ota	NGA	Africa	6.7	3.23	35.2738	0	0	1.2024	0	0
Sapele	NGA	Africa	5.91667	5.7	35.0407	0	0	1.26317	0	0
Shagamu	NGA	Africa	6.85	3.65	35.3167	0.1	0.000131065	1.1977	0.1	0.000131065
Shaki	NGA	Africa	8.66	3.4	35.3121	35.4	0.263798	1.34322	-2.05454	-0.0451956
Sokoto	NGA	Africa	13.0333	5.25	37.708	226.5	14.5669	1.06964	4.22728	0.796041
Suleja	NGA	Africa	9.17583	7.18083	35.373	103.2	1.97713	1.3894	0.654541	-0.00361323
Ugep	NGA	Africa	5.8	8.08333	34.5236	0.4	0.000505007	1.45273	0.127273	-0.000221359
Umuahia	NGA	Africa	5.53333	7.48333	34.7111	0.8	0.00539993	1.35136	-0.2	-0.00259825
Uromi	NGA	Africa	6.7	6.33333	34.999	1.9	0.0150839	1.35617	-0.554546	-0.0106981
Warri	NGA	Africa	5.51	5.75	35.0407	0	0	1.26317	0	0
Zaria	NGA	Africa	11.02	7.73	35.3688	166.7	7.17049	1.3945	-4.02728	-0.0172844
Kigali	RWA	Africa	-1.96389	30.0383	25.8889	50.7	0.341591	2.15937	-2.84546	-0.0350575
ad-Damazin	SDN	Africa	11.7667	34.35	37.0036	146	6.02631	1.06525	6.36363	0.887496
ad-Duayn	SDN	Africa	11.43	26.16	37.1518	203.1	12.7225	1.09797	5.37273	0.848183
al-Fashir	SDN	Africa	13.6333	25.35	36.9483	267.5	15.1074	1.24059	12.2273	1.06067
al-Junaynah	SDN	Africa	13.45	22.44	36.6004	217.1	12.6229	1.15989	4.55455	0.661626
al-Khartûm	SDN	Africa	15.5881	32.5342	38.5509	319.8	16.8556	0.863102	12.6182	0.780449
Al-Khartum Bahri	SDN	Africa	15.64	32.52	38.5509	319.8	16.8556	0.863102	12.6182	0.780449
al-Qadârif	SDN	Africa	14.0333	35.4	37.5641	220.7	8.10772	0.918343	12.9727	0.345463
al-Ubayyid	SDN	Africa	13.18	30.22	37.5487	242.7	13.9232	0.990826	6.51817	0.31883
Amadi	SDN	Africa	5.51583	30.3358	36.3157	73.8	1.42115	1.11919	17.7091	0.575593
Atbarah	SDN	Africa	17.7317	33.9996	38.8862	345.3	19.7568	0.766262	5.3909	1.37742
Berber	SDN	Africa	18.0167	33.9833	38.9083	337.2	21.3668	0.789268	-0.799988	1.42184
Bûr Sûdân	SDN	Africa	19.5393	37.2234	38.1563	154.5	6.20449	0.931423	0.954544	0.495415
Dongola	SDN	Africa	19.1667	30.4833	38.5355	331	25.9344	0.912952	-0.545441	0.598585
Juba	SDN	Africa	4.833	31.583	35.966	49.3	0.672533	1.19602	14.4818	0.259581
Kassala	SDN	Africa	15.4558	36.3989	38.1082	243.6	7.18521	0.841751	14.6	0.51956
Kusti	SDN	Africa	13.17	32.46	37.7835	230.7	12.201	0.928032	3.51817	0.00525475
Malakâl	SDN	Africa	9.53694	31.6561	36.7429	127.3	5.43615	1.14379	-2.42728	0.491552
Merowe	SDN	Africa	18.4847	31.8133	38.9652	350.5	26.3505	0.793571	-1.31818	1.26875
Nyala	SDN	Africa	12.05	24.8833	36.496	216.3	14.1396	1.19991	2.48183	1.11804
Sinnâr	SDN	Africa	13.546	33.4074	37.5963	229.2	11.393	1.00418	5.2	0.488405
Umm Durman	SDN	Africa	15.617	32.483	38.5988	334.9	18.2404	0.860172	11.6273	0.560068
Umm Ruwabah	SDN	Africa	12.9	31.2167	37.4695	217.7	11.8956	0.991867	1.97272	0.329532
Wad Madani	SDN	Africa	14.361	33.5006	37.7526	245.4	11.1478	0.967747	5.30908	0.3886
Waw	SDN	Africa	7.7	27.99	36.7193	128.6	5.22589	1.07648	7.32728	1.10563
Dagoudane Pikine	SEN	Africa	14.7569	-17.3956	32.2843	104.4	1.71925	1.39722	-11.1455	-0.132713
Dakar	SEN	Africa	14.717	-17.478	32.2843	104.4	1.71925	1.39722	-11.1455	-0.132713
Diourbel	SEN	Africa	14.6667	-16.25	33.7951	190	4.47854	1.39779	-4.81818	-0.100791
Kaolack	SEN	Africa	14.15	-16.0667	33.8446	175.6	4.11082	1.34977	-5.39999	-0.0800562
Mbour	SEN	Africa	14.4	-16.9667	33.0977	142.1	2.81875	1.44365	-8.17271	-0.175722
Rufisque	SEN	Africa	14.7167	-17.2833	32.2843	104.4	1.71925	1.39722	-11.1455	-0.132713
Thiès	SEN	Africa	14.8	-16.9333	32.8286	137.3	2.79751	1.47688	-7.88182	-0.175
Zinguinchor	SEN	Africa	12.585	-16.2898	32.9562	129.4	2.49702	1.4282	-6.14546	-0.0467479
Botown	SLE	Africa	7.969	-11.735	34.6607	0	0	1.28547	0	0
Sefadu	SLE	Africa	8.57	-10.91	34.1184	3.8	0.0207853	1.43926	0.254545	-0.00331314
Moundou	TCD	Africa	8.6	16.09	37.9322	148.2	6.30191	0.988815	7.92728	0.800891
N'Djaména	TCD	Africa	12.1167	15.05	38.9712	234.3	14.1385	0.738926	6.11818	0.402645
Sarh	TCD	Africa	9.15	18.3833	38.1033	144.7	5.59026	0.918587	5.42728	0.0551062
Litime	TGO	Africa	7.05	0.82	33.4044	0.4	0.00217603	1.49733	-0.0545455	0.00160526
Lomé	TGO	Africa	6.17	1.35	34.2633	0	0	1.26616	0	0
Sokodé	TGO	Africa	8.98333	1.13333	34.6905	61.8	0.573376	1.41352	6.89091	-0.00593108
Ariana	TUN	Africa	36.8625	10.1956	32.2444	25.4	0.110282	4.4395	-39.1455	-0.333756
Bardo	TUN	Africa	36.82	10.13	32.2444	25.4	0.110282	4.4395	-39.1455	-0.333756
Bizerte	TUN	Africa	37.2744	9.87389	31.9942	27.2	0.134969	4.51459	-40.7091	-0.374784
Gabès	TUN	Africa	33.8833	10.1167	33.2292	111	1.72237	4.19522	-39.3636	-0.609742
Jerba	TUN	Africa	33.88	10.85	34.4066	95.7	1.26385	3.71691	-32.3	-0.448741
Kairouan	TUN	Africa	35.6744	10.1017	33.6033	58.3	0.482252	4.08144	-21.5182	-0.330374
Sfax	TUN	Africa	34.7406	10.7603	32.4983	53.2	0.347243	4.32734	-40.1636	-0.476861
Sousse	TUN	Africa	35.8256	10.6411	33.4541	40.1	0.231925	4.08323	-32.9	-0.341462
Tunis	TUN	Africa	36.8028	10.1797	32.2444	25.4	0.110282	4.4395	-39.1455	-0.333756
Arusha	TZA	Africa	-3.36667	36.6833	28.1634	2.6	0.0109448	1.8461	-6.67273	-0.0203431
Dar es Salaam	TZA	Africa	-6.88	39.3	33.0373	0	0	1.25528	0	0
Dodoma	TZA	Africa	-6.17	35.74	30.3459	13.1	0.0447446	1.67406	-16.3545	-0.0602337
Geita	TZA	Africa	-2.86667	32.1667	29.5493	67.1	0.520481	1.97298	-11.9	-0.181357
Iringa	TZA	Africa	-7.76667	35.7	27.829	2.4	0.00591517	1.85642	-3.32727	-0.00885033
Kigoma	TZA	Africa	-4.87694	29.6267	30.0651	65.4	0.678664	2.01813	-8.78181	-0.269937
Kilosa	TZA	Africa	-6.83333	36.9833	30.8221	0	0	1.57113	-0.181818	-0.00033353
Mbeya	TZA	Africa	-8.9	33.45	28.5767	71.7	0.762589	1.95138	-12.5727	-0.329328
Morogoro	TZA	Africa	-6.82	37.67	32.4602	0	0	1.29469	0	0
Moshi	TZA	Africa	-3.35	37.3333	25.6407	1.9	0.00665095	1.92996	-4.91818	-0.0136623
Mtwara	TZA	Africa	-10.2667	40.1833	32.9362	0	0	1.2569	0	0
Musoma	TZA	Africa	-1.53	33.78	29.9842	29.8	0.168869	1.7996	-3.38182	-0.0399283
Mwanza	TZA	Africa	-2.52	32.93	30.2421	74	0.561413	1.90755	-5.36364	-0.128741
Tabora	TZA	Africa	-5.02	32.8	31.0892	106.6	1.37874	1.57912	-10.9455	-0.348678
Zanzibar	TZA	Africa	-6.13	39.23	33.0528	0	0	1.25885	0	0
Kampala	UGA	Africa	0.316667	32.5833	29.8563	0	0	1.70376	0	0
Alberton	ZAF	Africa	-26.2333	28.1333	26.9726	96.2	1.2494	4.24005	-45.6182	-0.65076
Atteridgeville	ZAF	Africa	-25.7728	28.0678	28.8861	91.6	1.20584	4.0256	-39.0364	-0.538325
Bellville	ZAF	Africa	-33.9	18.6333	26.5203	7.9	0.0248716	3.73273	-41.1	-0.199834
Benoni	ZAF	Africa	-26.1833	28.3167	26.9726	96.2	1.2494	4.24005	-45.6182	-0.65076
Bisho	ZAF	Africa	-32.8667	27.4333	25.4131	13.6	0.0837606	3.76616	-28.5818	-0.161244
Bloemfontein	ZAF	Africa	-29.1183	26.2249	28.0292	167.8	3.95459	4.21598	-27.0182	-0.394796
Boksburg	ZAF	Africa	-26.2167	28.25	26.9726	96.2	1.2494	4.24005	-45.6182	-0.65076
Botshabelo	ZAF	Africa	-29.23	26.73	27.5095	159.7	3.56378	4.27411	-31.7545	-0.434222
Brakpan	ZAF	Africa	-26.2333	28.3667	26.9726	96.2	1.2494	4.24005	-45.6182	-0.65076
Carltonville	ZAF	Africa	-26.3667	27.4167	27.9955	119.8	1.8502	4.22733	-35.5636	-0.534212
Daveyton	ZAF	Africa	-26.15	28.4167	26.9726	96.2	1.2494	4.24005	-45.6182	-0.65076
Durban	ZAF	Africa	-29.85	31.0167	28.7652	0	0	3.46031	-1.09091	-0.00124595
East London	ZAF	Africa	-32.97	27.87	25.831	10.9	0.0775897	3.64409	-19.8273	-0.108149
East Rand	ZAF	Africa	-26.25	28.333	26.9726	96.2	1.2494	4.24005	-45.6182	-0.65076
Evaton	ZAF	Africa	-26.5333	27.85	28.4183	129.1	1.88788	4.13949	-34.6273	-0.54491
George	ZAF	Africa	-33.9667	22.45	25.8916	7.1	0.0226118	3.90464	-37.2636	-0.18083
Germiston	ZAF	Africa	-26.2167	28.1833	26.9726	96.2	1.2494	4.24005	-45.6182	-0.65076
Johannesburg	ZAF	Africa	-26.2	28.0833	26.9726	96.2	1.2494	4.24005	-45.6182	-0.65076
Katlehong	ZAF	Africa	-26.3333	28.15	26.9726	96.2	1.2494	4.24005	-45.6182	-0.65076
Kayamnandi	ZAF	Africa	-33.9167	18.85	26.5203	7.9	0.0248716	3.73273	-41.1	-0.199834
Kempton Park	ZAF	Africa	-26.1	28.25	26.9726	96.2	1.2494	4.24005	-45.6182	-0.65076
Kimberley	ZAF	Africa	-28.7333	24.7667	30.9389	190.1	5.42393	3.84852	-22.1727	-0.683003
Klerksdorp	ZAF	Africa	-26.8667	26.6667	29.1537	151	2.88137	4.08	-28.4545	-0.314917
Krugersdorp	ZAF	Africa	-26.1	27.7667	26.9892	110.7	1.50784	4.35009	-43.4818	-0.712241
Kwamashu	ZAF	Africa	-29.75	30.9833	28.0433	0.2	0.000391322	3.64408	-1.34545	-0.00298249
Kwanobuhle	ZAF	Africa	-33.8025	25.3925	25.7714	1.6	0.00536552	3.62454	-20.9455	-0.0679249
Kwa-Thema	ZAF	Africa	-26.3	28.4	26.9726	96.2	1.2494	4.24005	-45.6182	-0.65076
Lekoa	ZAF	Africa	-26.8	27.95	28.4183	129.1	1.88788	4.13949	-34.6273	-0.54491
Madadeni	ZAF	Africa	-27.75	30.0333	27.2067	38.9	0.457674	4.05233	-30.9182	-0.186157
Mamelodi	ZAF	Africa	-25.7072	28.3472	28.8861	91.6	1.20584	4.0256	-39.0364	-0.538325
Mangaung	ZAF	Africa	-29.1	26.3	28.0292	167.8	3.95459	4.21598	-27.0182	-0.394796
Mdantsane	ZAF	Africa	-32.95	27.7667	25.831	10.9	0.0775897	3.64409	-19.8273	-0.108149
New Castle	ZAF	Africa	-27.75	29.9333	26.0311	46.6	0.520066	4.21488	-41.1273	-0.266551
Nigel	ZAF	Africa	-26.4167	28.4667	26.9726	96.2	1.2494	4.24005	-45.6182	-0.65076
Nyanga	ZAF	Africa	-33.9833	18.5833	26.5203	7.9	0.0248716	3.73273	-41.1	-0.199834
Osizweni	ZAF	Africa	-27.7833	30.15	27.2067	38.9	0.457674	4.05233	-30.9182	-0.186157
Paarl	ZAF	Africa	-33.7333	18.9667	26.5203	7.9	0.0248716	3.73273	-41.1	-0.199834
Pietermaritzburg	ZAF	Africa	-29.6167	30.3833	25.5087	1.3	0.00470907	3.88226	-4.15455	-0.0135323
Port Elizabeth	ZAF	Africa	-33.9667	25.5833	26.7505	2	0.00763541	3.55729	-17.9091	-0.0627967
Potchefstroom	ZAF	Africa	-26.7167	27.1	28.7713	141.3	2.48675	4.11965	-29.4273	-0.368788
Pretoria	ZAF	Africa	-25.75	28.2	28.8861	91.6	1.20584	4.0256	-39.0364	-0.538325
Randburg	ZAF	Africa	-26.1	27.9833	26.9892	110.7	1.50784	4.35009	-43.4818	-0.712241
Randfontein	ZAF	Africa	-26.1667	27.7167	26.9892	110.7	1.50784	4.35009	-43.4818	-0.712241
Roodepoort	ZAF	Africa	-26.167	27.883	26.9892	110.7	1.50784	4.35009	-43.4818	-0.712241
Rustenburg	ZAF	Africa	-25.6667	27.25	29.7977	112.7	1.6736	3.95672	-32.5727	-0.406855
Sandton	ZAF	Africa	-26.1	28.0667	26.9726	96.2	1.2494	4.24005	-45.6182	-0.65076
Soshanguve	ZAF	Africa	-25.5147	28.1081	28.8861	91.6	1.20584	4.0256	-39.0364	-0.538325
Soweto	ZAF	Africa	-26.2667	27.8667	26.9892	110.7	1.50784	4.35009	-43.4818	-0.712241
Springs	ZAF	Africa	-26.267	28.433	26.9726	96.2	1.2494	4.24005	-45.6182	-0.65076
Tembisa	ZAF	Africa	-25.967	28.233	28.8861	91.6	1.20584	4.0256	-39.0364	-0.538325
Thabong	ZAF	Africa	-27.9667	26.7833	29.2219	157.7	3.32266	4.04202	-25.7545	-0.271599
Tsakane	ZAF	Africa	-26.35	28.3833	26.9726	96.2	1.2494	4.24005	-45.6182	-0.65076
Umlazi	ZAF	Africa	-29.9667	30.8833	28.0433	0.2	0.000391322	3.64408	-1.34545	-0.00298249
Vanderbijlpark	ZAF	Africa	-26.7	27.8167	28.4183	129.1	1.88788	4.13949	-34.6273	-0.54491
Vereeniging	ZAF	Africa	-26.683	27.933	28.4183	129.1	1.88788	4.13949	-34.6273	-0.54491
Verwoerdburg	ZAF	Africa	-25.8744	28.1706	28.8861	91.6	1.20584	4.0256	-39.0364	-0.538325
Welkom	ZAF	Africa	-27.9833	26.7333	29.2219	157.7	3.32266	4.04202	-25.7545	-0.271599
Westonaria	ZAF	Africa	-26.3167	27.65	26.9892	110.7	1.50784	4.35009	-43.4818	-0.712241
Westrand	ZAF	Africa	-26.117	27.75	26.9892	110.7	1.50784	4.35009	-43.4818	-0.712241
Witbank	ZAF	Africa	-25.8667	29.2333	27.3163	74.9	0.870267	4.16739	-47.1909	-0.520219
Chingola	ZMB	Africa	-12.5333	27.85	30.1897	89	2.15959	2.30814	3.72727	0.155364
Kabwe	ZMB	Africa	-14.4333	28.45	31.2773	88.1	1.87987	2.17665	4.91818	0.279542
Kitwe	ZMB	Africa	-12.8167	28.2	30.1386	89.9	2.13072	2.27308	5.17273	0.153338
Luanshya	ZMB	Africa	-13.1333	28.4	30.8173	90.1	2.08137	2.20556	5.46364	0.213241
Lusaka	ZMB	Africa	-15.433	28.333	31.3701	87.6	1.77585	2.18604	5.69091	0.318601
Mufulira	ZMB	Africa	-12.55	28.2333	30.1386	89.9	2.13072	2.27308	5.17273	0.153338
Ndola	ZMB	Africa	-12.9667	28.6333	30.8904	89.3	2.02029	2.0425	6.39091	0.218598
Bulawayo	ZWE	Africa	-20.15	28.5833	27.7012	135.5	2.26822	2.44238	4.22728	0.337417
Chitungwiza	ZWE	Africa	-18	31.1	26.4568	95.9	1.26579	2.54747	-2.1	0.133788
Gweru	ZWE	Africa	-19.45	29.8167	27.3899	124	2.15809	2.51	9.72727	0.471127
Harare	ZWE	Africa	-17.8333	31.05	26.4568	95.9	1.26579	2.54747	-2.1	0.133788
Mutare	ZWE	Africa	-18.9667	32.6667	25.9249	43.8	0.321903	2.4961	1.25454	0.0494798
Vanazdor	ARM	Asia	40.8128	44.4883	19.3382	20.4	0.114002	4.5681	-27.6909	-0.252328
Erevan	ARM	Asia	40.1833	44.5	23.1682	33.6	0.234481	4.69992	-21.4909	-0.24864
Ganja	AZE	Asia	40.667	46.367	30.3855	9.4	0.0475947	3.91323	-15.9636	-0.150477
Barîsâl	BGD	Asia	22.7	90.3667	35.4135	0.2	0.000957283	1.05454	0.2	0.000957283
Bogra	BGD	Asia	24.85	89.3667	35.8735	12.4	0.10854	1.16182	6.03636	0.0797867
Brahman Bariya	BGD	Asia	23.9994	91.1108	34.7292	0.3	0.001018	2.04666	0.3	0.001018
Comilla	BGD	Asia	23.4578	91.2044	35.2033	0.1	0.000216021	1.10902	0.1	0.000216021
Dhaka	BGD	Asia	23.7231	90.4086	35.7236	2.4	0.0112594	1.07202	1.76364	0.00994093
Dinajpur	BGD	Asia	25.6333	88.6333	35.52	13	0.0927689	1.15336	4.63636	0.0431732
Gazipur	BGD	Asia	23.8	90.65	35.571	0.8	0.00258671	1.07336	0.709091	0.00244101
Jamalpur	BGD	Asia	24.9	89.95	35.6803	8	0.0660638	1.17072	5.18182	0.0572612
Jessor	BGD	Asia	23.167	89.2	36.1421	3.1	0.012519	1.04569	2.55455	0.0100632
Khulna	BGD	Asia	22.817	89.567	35.8522	0.7	0.00212924	1.02451	0.609091	0.00191527
Mymenshing	BGD	Asia	24.75	90.4	35.3698	3.2	0.0249093	1.25175	2.56364	0.023026
Narayanganj	BGD	Asia	23.6233	90.5011	35.571	0.8	0.00258671	1.07336	0.709091	0.00244101
Narsingdi	BGD	Asia	23.9208	90.7181	35.571	0.8	0.00258671	1.07336	0.709091	0.00244101
Naugâon	BGD	Asia	24.8167	88.9833	36.1201	16.3	0.130473	1.12188	5.66364	0.0443525
Nawâbganj	BGD	Asia	24.59	88.27	36.3357	24.6	0.246398	1.08091	2.32727	0.0644867
Pabna	BGD	Asia	24	89.25	36.079	8.1	0.0504951	1.07138	5.19091	0.0400336
Rajshahi	BGD	Asia	24.3667	88.6	36.2306	15.4	0.120566	1.05797	4.67273	0.0425862
Rangpûr	BGD	Asia	25.74	89.25	35.3546	8.5	0.0541358	1.15844	4.77273	0.0356496
Sabhar	BGD	Asia	23.8442	90.2511	35.7236	2.4	0.0112594	1.07202	1.76364	0.00994093
Saidpur	BGD	Asia	25.78	88.89	35.52	13	0.0927689	1.15336	4.63636	0.0431732
Sirajganj	BGD	Asia	24.45	89.7167	35.8128	7.4	0.0516183	1.1124	4.85455	0.0421208
Sitakunda	BGD	Asia	22.6453	91.6633	35.1276	0	0	1.08385	0	0
Sylhet	BGD	Asia	24.9	91.9333	34.8216	0.2	0.000718332	1.28143	0.2	0.000718332
Tangail	BGD	Asia	24.25	89.9167	35.8128	7.4	0.0516183	1.1124	4.85455	0.0421208
Tongi	BGD	Asia	23.89	90.4058	35.7236	2.4	0.0112594	1.07202	1.76364	0.00994093
Anqing	CHN	Asia	30.5092	117.051	33.4919	2.8	0.010577	4.0018	-1.56364	0.00124839
Bangbu	CHN	Asia	32.9408	117.361	32.8962	1.8	0.00578224	4.10131	-2.2	-0.0041326
Bozhou	CHN	Asia	33.8772	115.77	32.7962	6.5	0.0371972	3.99702	-8.77273	-0.0355245
Chaohu	CHN	Asia	31.6	117.867	33.1898	2.3	0.00640487	4.07566	-2.24545	-0.00463809
Chizhou	CHN	Asia	30.6578	117.483	33.4919	2.8	0.010577	4.0018	-1.56364	0.00124839
Chuzhou	CHN	Asia	32.3219	118.298	32.8542	1.7	0.00316937	4.14983	-2.66364	-0.00586519
Dianbu	CHN	Asia	31.8867	117.463	33.3557	2.1	0.00852963	4.02803	-1.53636	0.00136026
Fuyang	CHN	Asia	32.9	115.817	32.899	2.9	0.0111599	3.98327	-4.19091	-0.00984694
Hefei	CHN	Asia	31.8639	117.281	33.3557	2.1	0.00852963	4.02803	-1.53636	0.00136026
Huaibei	CHN	Asia	33.9744	116.792	32.7344	4.4	0.0242379	4.01414	-6.96364	-0.0167989
Huainan	CHN	Asia	32.6619	117.02	32.8962	1.8	0.00578224	4.10131	-2.2	-0.0041326
Huangshan	CHN	Asia	30.0606	118.16	31.0312	4.7	0.0181111	4.62279	-1.75455	-0.00360914
Chengguan	CHN	Asia	32.3369	116.261	33.0937	2.3	0.00732997	3.94464	-1.97273	-0.00267692
Jieshou	CHN	Asia	33.25	115.35	32.8222	5.3	0.0268794	3.93046	-7.60909	-0.0206716
Liu'an	CHN	Asia	31.7569	116.491	33.1086	2.5	0.0112091	4.06385	-1.5	0.00146113
Chengguan	CHN	Asia	31.2472	117.287	33.3423	2.3	0.00919992	4.05116	-1.60909	0.00141262
Ma'anshan	CHN	Asia	31.7333	118.483	33.0261	2.5	0.00664596	4.13421	-1.77273	-0.0044605
Mingguang	CHN	Asia	32.7797	117.983	32.8315	1.3	0.00424392	4.15775	-3.06364	-0.00466891
Ningguo	CHN	Asia	30.6253	118.977	32.2817	3.5	0.0114491	4.36087	-2.59091	-0.00910026
Chengguan	CHN	Asia	31.46	116.937	32.6719	2.3	0.00982334	4.23287	-1.88182	0.000717413
Suixi	CHN	Asia	33.8766	116.745	32.7344	4.4	0.0242379	4.01414	-6.96364	-0.0167989
Suzhou	CHN	Asia	33.6361	116.979	32.7344	4.4	0.0242379	4.01414	-6.96364	-0.0167989
Chengguan	CHN	Asia	33.1617	115.612	32.9149	4.3	0.0209424	3.96303	-6.24545	-0.0182111
Tianchang	CHN	Asia	32.6914	118.999	32.4555	1	0.00253525	4.27633	-2.63636	-0.00495711
Tongcheng	CHN	Asia	31.0556	116.946	32.6719	2.3	0.00982334	4.23287	-1.88182	0.000717413
Tongling	CHN	Asia	30.95	117.783	33.0353	3.4	0.0103572	4.1301	-2.6	-0.00843014
Wuhu	CHN	Asia	31.35	118.367	33.093	3.3	0.00988273	4.12063	-1.51818	-0.00482031
Wucheng	CHN	Asia	31.3	117.9	33.3466	3	0.00935617	4.03715	-2	-0.00539331
Longcheng	CHN	Asia	34.19	116.938	32.5651	6.4	0.0376222	4.04297	-9.14545	-0.028533
Xuancheng	CHN	Asia	30.9525	118.755	32.2817	3.5	0.0114491	4.36087	-2.59091	-0.00910026
Beijing	CHN	Asia	39.9062	116.388	32.1558	40.2	0.513751	4.45185	-33.3455	-0.334975
Chongqing	CHN	Asia	29.5628	106.553	33.2634	1.6	0.00385936	4.07488	-3.4	-0.00672496
Hechuan	CHN	Asia	29.9947	106.257	33.4003	1.5	0.00427181	4.0329	-4.5	-0.00743309
Jiangjin	CHN	Asia	29.2906	106.254	33.5145	1.8	0.00530847	3.98299	-3.38182	-0.00633955
Yongchuan	CHN	Asia	29.3514	105.895	33.3958	1.5	0.00432199	4.03039	-3.13636	-0.00531758
Fu'an	CHN	Asia	27.0881	119.649	31.646	0	0	4.30372	-1.18182	-0.000929504
Fuding	CHN	Asia	27.3347	120.216	32.3592	0	0	4.1513	-0.0909091	-4.98983e-05
Fuqing	CHN	Asia	25.7208	119.379	33.2765	0	0	3.7267	0	0
Fuzhou	CHN	Asia	26.0614	119.306	32.2698	0	0	4.00097	0	0
Jian'ou	CHN	Asia	27.0469	118.325	32.8407	3.6	0.0136633	4.03134	-2.85455	-0.00605387
Jianyang	CHN	Asia	27.3333	118.124	32.8407	3.6	0.0136633	4.03134	-2.85455	-0.00605387
Jinjiang	CHN	Asia	24.8178	118.576	34.178	0	0	3.38853	0	0
Longhai	CHN	Asia	24.45	117.817	33.3802	0	0	3.57283	0	0
Longyan	CHN	Asia	25.0969	117.022	31.9135	0.1	5.08065e-05	4.12536	-0.263636	-0.0015334
Nanan	CHN	Asia	24.9614	118.379	33.8319	0	0	3.50406	0	0
Nanping	CHN	Asia	26.645	118.174	32.3363	1.7	0.00386634	4.09923	-1.39091	-0.00498639
Ningde	CHN	Asia	26.6617	119.523	33.3088	0	0	3.77981	0	0
Daitou	CHN	Asia	25.2617	119.226	33.574	0	0	3.54458	0	0
Huangshi	CHN	Asia	25.3833	119.067	33.574	0	0	3.54458	0	0
Hushi	CHN	Asia	25.3169	119.088	33.574	0	0	3.54458	0	0
Putian	CHN	Asia	25.4394	119.01	33.574	0	0	3.54458	0	0
Quanzhou	CHN	Asia	24.9139	118.586	34.178	0	0	3.38853	0	0
Sanming	CHN	Asia	26.2486	117.619	32.4799	0.3	0.000163048	3.98258	-0.881818	-0.00307274
Shaowu	CHN	Asia	27.3	117.5	32.707	4.1	0.0149606	4.05657	-3.26364	-0.016371
Shishi	CHN	Asia	24.7386	118.626	34.178	0	0	3.38853	0	0
Wuyishan	CHN	Asia	27.7586	118.04	32.0934	3.2	0.0101254	4.22954	-2.89091	-0.00780517
Bangtou	CHN	Asia	25.4261	118.748	33.7938	0	0	3.53353	0	0
Yongan	CHN	Asia	25.98	117.364	32.502	0.3	0.000337062	4.04278	-0.972727	-0.00229026
Sui'an	CHN	Asia	24.1	117.617	33.3802	0	0	3.57283	0	0
Zhangzhou	CHN	Asia	24.5167	117.667	33.2466	0	0	3.67066	0	0
Baiyin	CHN	Asia	36.5583	104.208	25.2257	89.9	1.70433	5.6971	-49.6455	-1.3429
Dunhuang	CHN	Asia	40.1667	94.6833	30.7471	207.6	11.4132	4.94389	-14.8545	-3.02347
Jiayuguan	CHN	Asia	39.8167	98.3	22.852	143.5	3.17236	5.78408	-39.3182	-2.05571
Jinchang	CHN	Asia	38.4953	102.174	23.5409	104.5	2.04237	5.7834	-48.9545	-1.95635
Jiuquan	CHN	Asia	39.7667	98.5667	27.3555	155.5	4.30144	5.65843	-32.3182	-2.1966
Lanzhou	CHN	Asia	36.0564	103.792	25.1754	62.9	0.92096	5.72684	-55.4636	-0.970637
Pingliang	CHN	Asia	35.5392	106.686	25.2094	26.5	0.246717	5.58099	-48.6818	-0.428476
Tianshui	CHN	Asia	34.5803	105.727	25.4245	11.6	0.0939931	5.42056	-33.9455	-0.173043
Wuwei	CHN	Asia	37.9281	102.641	23.3429	88.9	1.70298	5.65773	-53.0091	-1.42902
Yumen	CHN	Asia	39.8333	97.7333	19.4355	145.3	3.26231	5.55689	-35.8818	-1.93998
Zhangye	CHN	Asia	38.9342	100.452	16.4135	83.6	0.834686	5.1195	-48.9455	-1.29447
Luoyang	CHN	Asia	23.1667	114.267	34.3201	0	0	3.41163	-0.727273	-0.00126906
Anbu	CHN	Asia	23.4517	116.68	34.4857	0	0	3.23544	0	0
Caitang	CHN	Asia	23.5089	116.655	33.5753	0	0	3.53898	0	0
Fengxi	CHN	Asia	23.645	116.608	33.5753	0	0	3.53898	0	0
Chaoyang	CHN	Asia	23.2728	116.598	34.4857	0	0	3.23544	0	0
Chaozhou	CHN	Asia	23.6658	116.64	33.5753	0	0	3.53898	0	0
Conghua	CHN	Asia	23.55	113.567	33.7104	0	0	3.61974	-0.636364	-0.00168599
Denghai	CHN	Asia	23.4694	116.767	34.4857	0	0	3.23544	0	0
Yangjiao	CHN	Asia	21.6736	110.977	34.6609	0	0	3.3006	-0.0909091	0
Dongguan	CHN	Asia	23.0489	113.745	34.3353	0	0	3.40131	-0.454545	-0.000520877
Enping	CHN	Asia	22.1833	112.3	33.6808	0	0	3.54471	-0.181818	-6.32414e-05
Foshan	CHN	Asia	23.0333	113.117	34.6245	0	0	3.32693	-0.454545	-0.000289182
Gaoming	CHN	Asia	22.8667	112.833	34.1661	0	0	3.45486	-0.181818	-8.09588e-05
Gaoyao	CHN	Asia	22.95	112.417	33.6968	0	0	3.58379	-0.181818	-5.84422e-05
Gaozhou	CHN	Asia	21.9167	110.867	34.6609	0	0	3.3006	-0.0909091	0
Guangzhou	CHN	Asia	23.1167	113.25	34.6245	0	0	3.32693	-0.454545	-0.000289182
Heshan	CHN	Asia	22.7892	112.953	34.1661	0	0	3.45486	-0.181818	-8.09588e-05
Heyuan	CHN	Asia	23.7333	114.683	33.8902	0	0	3.5794	-0.909091	-0.00456378
Huaicheng	CHN	Asia	23.9131	112.179	33.9917	0	0	3.54243	-0.363636	-0.000395441
Huazhou	CHN	Asia	21.6333	110.583	34.6609	0	0	3.3006	-0.0909091	0
Daling	CHN	Asia	23.0158	114.696	34.006	0	0	3.52805	-0.818182	-0.00207456
Pingshan	CHN	Asia	22.9833	114.717	33.8076	0	0	3.54259	-0.181818	-0.000159815
Huicheng	CHN	Asia	23.0369	116.291	33.913	0	0	3.41533	0	0
Huiyang	CHN	Asia	22.7986	114.464	34.0653	0	0	3.4486	-0.0909091	0
Huizhou	CHN	Asia	23.0833	114.4	34.3201	0	0	3.41163	-0.727273	-0.00126906
Jiangmen	CHN	Asia	22.5833	113.083	34.4605	0	0	3.35435	-0.181818	-1.50247e-05
Paotai	CHN	Asia	23.5028	116.484	33.5534	0	0	3.53849	-0.0909091	-2.28939e-05
Jieyang	CHN	Asia	23.5297	116.366	33.5534	0	0	3.53849	-0.0909091	-2.28939e-05
Kaiping	CHN	Asia	22.3833	112.683	33.9051	0	0	3.44589	-0.0909091	0
Lechang	CHN	Asia	25.1333	113.333	32.6613	0	0	4.11455	-0.272727	-0.000366394
Leizhou	CHN	Asia	20.9133	110.096	34.9461	0	0	3.22127	0	0
Anpu	CHN	Asia	21.45	110.017	34.9674	0	0	3.26498	-0.272727	-0.000583276
Lianzhou	CHN	Asia	24.7811	112.382	32.7706	0	0	4.0449	0	0
Luoding	CHN	Asia	22.7667	111.567	33.7614	0	0	3.57294	-0.181818	-3.42372e-05
Maoming	CHN	Asia	21.65	110.9	34.6609	0	0	3.3006	-0.0909091	0
Meizhou	CHN	Asia	24.3	116.117	33.1722	0	0	3.71465	-0.272727	-0.000514497
Nanhai	CHN	Asia	23.0322	113.143	34.6245	0	0	3.32693	-0.454545	-0.000289182
Nanxiong	CHN	Asia	25.1167	114.3	33.3295	0	0	3.88318	-0.909091	-0.00221423
Puning	CHN	Asia	23.2939	116.175	33.913	0	0	3.41533	0	0
Qingyuan	CHN	Asia	23.7132	113.023	34.3484	0	0	3.43723	-0.636364	-0.00126182
Maba	CHN	Asia	24.6833	113.583	33.9108	0	0	3.69614	-0.545455	-0.000183611
Sanshui	CHN	Asia	23.1592	112.884	34.2488	0	0	3.45224	-0.363636	-0.00027755
Shantou	CHN	Asia	23.3667	116.667	34.4857	0	0	3.23544	0	0
Shaoguan	CHN	Asia	24.8	113.583	33.9108	0	0	3.69614	-0.545455	-0.000183611
Shenzhen	CHN	Asia	22.5435	114.11	34.0653	0	0	3.4486	-0.0909091	0
Shunde	CHN	Asia	22.8408	113.245	34.4605	0	0	3.35435	-0.181818	-1.50247e-05
Sihui	CHN	Asia	23.3519	112.683	34.2488	0	0	3.45224	-0.363636	-0.00027755
Taishan	CHN	Asia	22.25	112.783	33.9051	0	0	3.44589	-0.0909091	0
Xingning	CHN	Asia	24.1333	115.717	33.9797	0	0	3.47216	-0.545455	-0.00142629
Xinhui	CHN	Asia	22.5178	113.04	34.4605	0	0	3.35435	-0.181818	-1.50247e-05
Xinyi	CHN	Asia	22.3542	110.939	34.1778	0	0	3.48137	-0.0909091	0
Yangchun	CHN	Asia	22.1667	111.783	33.3907	0	0	3.6363	-0.181818	-5.91853e-05
Yingde	CHN	Asia	24.1667	113.4	33.7563	0	0	3.67979	-0.0909091	-0.000284563
Yunfu	CHN	Asia	22.9333	112.033	33.6968	0	0	3.58379	-0.181818	-5.84422e-05
Zengcheng	CHN	Asia	23.2833	113.817	34.3353	0	0	3.40131	-0.454545	-0.000520877
Zhanjiang	CHN	Asia	21.2	110.383	34.9674	0	0	3.26498	-0.272727	-0.000583276
Zhaoqing	CHN	Asia	23.05	112.45	33.9515	0	0	3.53294	-0.181818	-0.000139066
Zhongshan	CHN	Asia	22.5175	113.366	34.4605	0	0	3.35435	-0.181818	-1.50247e-05
Zhuhai	CHN	Asia	22.2769	113.568	34.1773	0	0	3.30422	0	0
Baise	CHN	Asia	23.8997	106.613	34.5369	0.1	0.000239654	3.43657	-0.445455	-0.0030132
Beiliu	CHN	Asia	22.7072	110.349	33.9449	0	0	3.6294	-0.0909091	-0.000182045
Cenxi	CHN	Asia	22.9228	110.984	33.9616	0	0	3.59374	0	0
Fangchenggang	CHN	Asia	21.7833	108.383	34.1906	0	0	3.49671	-0.0909091	-0.000180303
Guigang	CHN	Asia	23.0964	109.609	34.2302	0	0	3.49253	-0.454545	-0.000500656
Guilin	CHN	Asia	25.2819	110.286	34.1223	0	0	3.65904	0	0
Guiping	CHN	Asia	23.3966	110.072	34.5369	0	0	3.43612	-0.545455	-0.000690355
Hechi	CHN	Asia	24.7	108.033	33.8767	0	0	3.6328	0	0
Hezhou	CHN	Asia	24.4167	111.517	32.9041	0	0	3.90675	-0.0909091	-1.19771e-06
Laipin	CHN	Asia	23.7	109.267	34.0486	0	0	3.56796	-0.454545	-0.000543784
Nanning	CHN	Asia	22.8167	108.317	34.3814	0	0	3.44629	-0.454545	-0.000577522
Qinzhou	CHN	Asia	21.95	108.617	34.7146	0	0	3.31984	-0.0909091	-0.000192876
Wuzhou	CHN	Asia	23.4833	111.317	34.2233	0	0	3.50378	-0.272727	-0.000412595
Yizhou	CHN	Asia	24.5	108.667	33.6811	0	0	3.66426	-0.0909091	-0.000127609
Yulin	CHN	Asia	22.6333	110.15	33.9449	0	0	3.6294	-0.0909091	-0.000182045
Anshun	CHN	Asia	26.25	105.933	29.6697	0.5	0.00543506	4.70948	-0.772727	-0.00452589
Bijie	CHN	Asia	27.3125	105.294	26.9339	0	0	5.38362	-1.27273	-0.00357239
Duyuen	CHN	Asia	26.2667	107.517	31.2359	0	0	4.46154	0	0
Fuquan	CHN	Asia	26.7	107.55	31.0286	0.1	0.000159531	4.65371	0.1	0.000159531
Guiyang	CHN	Asia	26.5833	106.717	28.6747	0	0	5.13319	-0.454545	-0.000928249
Kaili	CHN	Asia	26.5858	107.98	31.0286	0.1	0.000159531	4.65371	0.1	0.000159531
Liupanshui	CHN	Asia	26.7	104.8	24.3259	0.9	0.00915301	5.41899	-2.37273	-0.012173
Qingzhen	CHN	Asia	26.55	106.467	28.131	0.1	0.000384513	5.21877	-0.445455	-0.00109458
Renhuai	CHN	Asia	27.8197	106.405	29.5521	0	0	5.02175	-1.36364	-0.00428861
Tongren	CHN	Asia	27.7172	109.185	32.1556	0.1	0.000442694	4.40479	-0.809091	-0.000758068
Caohai	CHN	Asia	26.8731	104.284	24.3277	5.7	0.0436921	5.45	-3.3	-0.0337803
Xingyi	CHN	Asia	25.05	104.983	27.6704	3.9	0.0233761	4.94271	-2.19091	-0.0212492
Zunyi	CHN	Asia	27.6867	106.907	30.7994	0	0	4.76472	-1.18182	-0.00372536
Danzhou	CHN	Asia	19.5147	109.57	34.883	0	0	3.10641	0	0
Dongfang	CHN	Asia	19.0973	108.629	34.9701	0	0	3.10242	0	0
Haikou	CHN	Asia	20.0458	110.342	34.9994	0	0	3.08916	0	0
Qionghai	CHN	Asia	19.2425	110.464	33.8664	0	0	3.33394	0	0
Qiongshan	CHN	Asia	20.0058	110.354	34.9994	0	0	3.08916	0	0
Wanning	CHN	Asia	18.8003	110.397	34.0892	0	0	3.25019	0	0
Wenchang	CHN	Asia	19.6208	110.751	34.5617	0	0	3.17747	0	0
Anguo	CHN	Asia	38.4072	115.31	32.7098	48	0.62581	4.27342	-37.8182	-0.533988
Baoding	CHN	Asia	38.8511	115.49	32.5038	50.4	0.686784	4.36014	-32.7818	-0.491491
Bazhou	CHN	Asia	39.1083	116.394	32.5114	43.5	0.543208	4.25334	-35.5	-0.434409
Cangzhou	CHN	Asia	38.3167	116.867	32.7003	32	0.338903	4.15057	-34.2727	-0.368961
Changli	CHN	Asia	39.7042	119.151	30.4234	13	0.106358	4.87007	-20.2727	-0.106702
Chengde	CHN	Asia	40.9725	117.936	27.4079	34.4	0.49174	5.42271	-48.7818	-0.504959
Cizhou	CHN	Asia	36.3553	114.377	32.3061	21.5	0.189338	4.25856	-21.5	-0.154993
Dingzhou	CHN	Asia	38.5131	114.996	31.6785	42.4	0.494006	4.66632	-30.2364	-0.433263
Fengnan	CHN	Asia	39.5667	118.083	31.5764	25.9	0.287698	4.63218	-26.6455	-0.186328
Fengrun	CHN	Asia	39.8333	118.117	31.5764	25.9	0.287698	4.63218	-26.6455	-0.186328
Funing	CHN	Asia	39.8831	119.225	30.4234	13	0.106358	4.87007	-20.2727	-0.106702
Gaobeidian	CHN	Asia	39.3239	115.852	32.5668	43.3	0.529548	4.23777	-34.1545	-0.421409
Gaocheng	CHN	Asia	38.0336	114.829	32.7604	42	0.500657	4.4243	-28.5455	-0.352005
Gu'an	CHN	Asia	39.4308	116.295	32.5114	43.5	0.543208	4.25334	-35.5	-0.434409
Handan	CHN	Asia	36.6006	114.468	31.7667	21.3	0.173559	4.5965	-26.5182	-0.196017
Hejian	CHN	Asia	38.425	116.084	32.7491	33.2	0.363607	4.13503	-36.8	-0.393329
Hengshui	CHN	Asia	37.7322	115.701	32.6858	37.5	0.398551	4.12009	-32.6818	-0.366876
Jinzhou	CHN	Asia	38.027	115.025	32.7098	48	0.62581	4.27342	-37.8182	-0.533988
Jizhou	CHN	Asia	37.5622	115.559	32.6858	37.5	0.398551	4.12009	-32.6818	-0.366876
Langfang	CHN	Asia	39.5097	116.695	32.3855	45.8	0.578871	4.39079	-34.2	-0.374369
Bencheng	CHN	Asia	39.5	118.7	30.8746	17.8	0.155964	4.78702	-21.8364	-0.120702
Luquan	CHN	Asia	38.0806	114.296	32.2735	38.4	0.445762	4.58442	-29.8727	-0.337865
Mancheng	CHN	Asia	38.9461	115.311	32.5038	50.4	0.686784	4.36014	-32.7818	-0.491491
Nangong	CHN	Asia	37.3581	115.374	32.6187	37.9	0.405107	4.17341	-34.0091	-0.396112
Fenghuang	CHN	Asia	37.6119	114.912	32.7974	36.7	0.389056	4.30395	-27.7545	-0.311585
Potou	CHN	Asia	38.0667	116.567	32.7003	32	0.338903	4.15057	-34.2727	-0.368961
Qianan	CHN	Asia	40.0722	118.691	30.2166	23.8	0.270815	4.96537	-26.4727	-0.143348
Renqiu	CHN	Asia	38.6989	116.094	32.7666	40.2	0.49199	4.14775	-36.6182	-0.447308
Sanhe	CHN	Asia	39.9839	117.071	32.4917	44.3	0.553462	4.41823	-28.7909	-0.290591
Shahe	CHN	Asia	36.9383	114.506	32.8004	28.6	0.260153	4.25938	-22.8545	-0.194982
Shenzhou	CHN	Asia	38.0889	115.548	32.6562	40.8	0.453959	4.19006	-35.9273	-0.482543
Shijiazhuang	CHN	Asia	38.0414	114.479	32.2735	38.4	0.445762	4.58442	-29.8727	-0.337865
Tangshan	CHN	Asia	39.6333	118.183	31.5764	25.9	0.287698	4.63218	-26.6455	-0.186328
Wu'an	CHN	Asia	36.6944	114.196	31.7667	21.3	0.173559	4.5965	-26.5182	-0.196017
Xingtai	CHN	Asia	37.0631	114.494	31.541	24.4	0.214702	4.67666	-29.4182	-0.274332
Xinji	CHN	Asia	38	115.204	32.6609	43	0.503271	4.18453	-34.5455	-0.443463
Xinle	CHN	Asia	38.3334	114.672	32.7604	42	0.500657	4.4243	-28.5455	-0.352005
Ansu	CHN	Asia	39.0192	115.644	32.5668	43.3	0.529548	4.23777	-34.1545	-0.421409
Yongqing	CHN	Asia	39.32	116.49	32.5114	43.5	0.543208	4.25334	-35.5	-0.434409
Yutian	CHN	Asia	39.8786	117.739	32.2733	36.7	0.479145	4.50387	-33.5727	-0.30768
Zhangjiakou	CHN	Asia	40.81	114.879	26.5458	48.3	0.581103	5.57423	-42.1545	-0.557466
Zhaozhou	CHN	Asia	37.7464	114.769	32.7974	36.7	0.389056	4.30395	-27.7545	-0.311585
Zhengding	CHN	Asia	38.1397	114.559	32.7604	42	0.500657	4.4243	-28.5455	-0.352005
Zhuozhou	CHN	Asia	39.4811	115.963	32.5668	43.3	0.529548	4.23777	-34.1545	-0.421409
Zunhua	CHN	Asia	40.1792	117.959	30.0014	36.5	0.505145	5.03882	-39.1364	-0.370536
Acheng	CHN	Asia	45.5333	126.983	27.635	14.3	0.105519	5.07446	-21.4273	-0.169666
Anda	CHN	Asia	46.407	125.316	28.0549	26.7	0.281302	4.88891	-33.3	-0.346089
Bei'an	CHN	Asia	48.2667	126.6	25.5378	19.1	0.141943	5.34292	-30.7182	-0.23987
Daqing	CHN	Asia	46.5833	125	27.9541	27.8	0.306991	4.87301	-31.5636	-0.362656
Fujin	CHN	Asia	47.26	132.032	26.8166	5.5	0.0372621	5.25542	-18.7727	-0.0917677
Hailin	CHN	Asia	44.5833	129.417	24.9401	2.5	0.007904	5.36678	-17.6818	-0.069893
Hailun	CHN	Asia	47.454	126.952	26.3349	18.5	0.154495	5.25133	-26.2273	-0.19675
Harbin	CHN	Asia	45.75	126.65	27.635	14.3	0.105519	5.07446	-21.4273	-0.169666
Hegang	CHN	Asia	47.4	130.367	26.1378	8.1	0.0635895	5.24535	-16.6273	-0.0825333
Heihe	CHN	Asia	50.257	127.462	24.69	12.8	0.097376	5.36535	-30.2909	-0.215433
Hulin	CHN	Asia	45.7686	132.992	26.8541	2.5	0.0107865	5.1465	-15.6818	-0.0678908
Jiamusi	CHN	Asia	46.8333	130.35	26.4334	8.3	0.0729249	5.17494	-18.7909	-0.0959079
Jixi	CHN	Asia	45.3	130.967	26.0441	4.5	0.0203214	5.26569	-15.8636	-0.0627121
Longjiang	CHN	Asia	47.3303	123.184	27.314	44.2	0.675937	5.07667	-37.3455	-0.384014
Mishan	CHN	Asia	45.5431	131.882	26.2238	5	0.0247756	5.17803	-16.7273	-0.0699253
Mudanjiang	CHN	Asia	44.5833	129.6	25.4885	2.2	0.00853903	5.30573	-16.1636	-0.064141
Muling	CHN	Asia	44.5168	130.269	23.9387	3.2	0.0140401	5.37432	-20.6182	-0.080293
Nehe	CHN	Asia	48.4833	124.833	25.9585	32.1	0.391047	5.23295	-30.9	-0.251966
Ningan	CHN	Asia	44.3833	129.433	26.2239	2.3	0.00671249	5.33452	-16.0636	-0.0770878
Qiqiha'er	CHN	Asia	47.3408	123.967	27.8982	43.3	0.649654	5.00882	-34.8818	-0.361146
Qitaihe	CHN	Asia	45.8	130.85	26.4991	6.2	0.0382252	5.2074	-18.2545	-0.0747049
Shangzhi	CHN	Asia	45.2135	127.969	26.4626	8.2	0.0544612	5.21565	-20.2545	-0.124226
Shuangcheng	CHN	Asia	45.35	126.283	27.9743	16.6	0.127925	4.99555	-17.5818	-0.140479
Shuangyashan	CHN	Asia	46.6361	131.154	26.5096	8.1	0.0671035	5.1934	-19.0818	-0.0896424
Suihua	CHN	Asia	46.6406	126.997	27.5548	16.7	0.139448	5.04062	-23.6636	-0.200422
Tieli	CHN	Asia	46.95	128.05	23.8182	15.2	0.143225	5.3324	-23.6182	-0.10563
Wuchang	CHN	Asia	44.9159	127.154	27.0264	7.4	0.0449583	5.18645	-17.6909	-0.118841
Yichun	CHN	Asia	47.7	128.9	23.1907	9	0.0835711	5.34572	-24	-0.0825663
Zhaodong	CHN	Asia	46.0833	125.983	27.952	23.5	0.233902	4.89714	-27.8636	-0.262453
Anyang	CHN	Asia	36.0994	114.329	32.3061	21.5	0.189338	4.25856	-21.5	-0.154993
Linzhou	CHN	Asia	36.0667	113.817	29.0939	14.8	0.122044	4.96334	-25.2909	-0.178144
Changge	CHN	Asia	34.2137	113.763	32.175	11.5	0.085594	4.07017	-15.5	-0.0732644
Dengfeng	CHN	Asia	34.4553	113.028	31.3936	12.7	0.0905159	4.4272	-13.9364	-0.0542084
Dengzhou	CHN	Asia	32.6822	112.082	33.1124	4.8	0.0183716	4.0276	-4.2	-0.0140291
Gongyi	CHN	Asia	34.76	112.971	32.6859	19.5	0.17387	4.15434	-7.59091	0.00733508
Haobi	CHN	Asia	35.8992	114.192	32.2173	19.3	0.190286	4.19589	-21.4273	-0.117188
Huixian	CHN	Asia	35.4586	113.798	32.649	19.5	0.190846	3.97445	-18.5909	-0.0861847
Jiaozuo	CHN	Asia	35.2397	113.233	31.4792	21.7	0.215522	4.46047	-16.6636	-0.0605019
Jiyuan	CHN	Asia	35.09	112.58	31.4841	21	0.215739	4.4799	-14.4545	-0.0334398
Kaifeng	CHN	Asia	34.7442	114.419	32.5261	17.5	0.172182	3.97951	-14.8636	-0.0452603
Lingbao	CHN	Asia	34.5197	110.864	31.1723	22.6	0.242461	4.70378	-13.6727	-0.0179727
Luohe	CHN	Asia	33.5634	114.026	32.5859	7.9	0.0529868	3.96155	-13.1	-0.0518507
Luoyang	CHN	Asia	34.6836	112.454	32.3697	19.8	0.192498	4.29666	-8.56364	0.00878139
Nanyang	CHN	Asia	32.9947	112.533	32.9762	4.9	0.0215066	4.02776	-5.82727	-0.0157871
Pingdingshan	CHN	Asia	33.7408	113.306	32.3346	9.4	0.0604207	4.20254	-10.9636	-0.0369916
Puyang	CHN	Asia	35.7028	115.053	32.5052	20.6	0.199188	4.07584	-19.4909	-0.141761
Qinyang	CHN	Asia	35.0881	112.939	31.4841	21	0.215739	4.4799	-14.4545	-0.0334398
Ruzhou	CHN	Asia	34.1617	112.83	31.1573	11.7	0.0817429	4.51016	-12.9364	-0.0485511
Sanmenling	CHN	Asia	34.7747	111.181	30.4149	20.1	0.203197	4.84761	-11.7182	-0.0245288
Shangqiu	CHN	Asia	34.45	115.65	32.6623	8.5	0.0578779	4.02099	-11.5909	-0.0504992
Weihui	CHN	Asia	35.43	114.053	32.6215	20.9	0.21025	3.97501	-19.1909	-0.0954474
Wugang	CHN	Asia	33.2956	113.521	32.4668	4.1	0.0217395	4.02142	-7.53636	-0.0185811
Xiangcheng	CHN	Asia	33.4409	114.896	32.7345	5.8	0.029676	3.8877	-6.92727	-0.023692
Xinmi	CHN	Asia	34.5131	113.362	31.498	19	0.173392	4.43814	-13.2727	-0.0249715
Xinxiang	CHN	Asia	35.3089	113.867	32.649	19.5	0.190846	3.97445	-18.5909	-0.0861847
Xinyang	CHN	Asia	32.125	114.06	33.0309	1.1	0.00280186	3.93238	-2.80909	-0.00731199
Xinzheng	CHN	Asia	34.3953	113.718	32.175	11.5	0.085594	4.07017	-15.5	-0.0732644
Xuchang	CHN	Asia	34.0167	113.817	32.175	11.5	0.085594	4.07017	-15.5	-0.0732644
Yanshi	CHN	Asia	34.7156	112.809	32.6859	19.5	0.17387	4.15434	-7.59091	0.00733508
Chengguan	CHN	Asia	34.4197	112.419	31.4811	11.4	0.0878119	4.4895	-11.2364	-0.0440283
Yima	CHN	Asia	34.7381	111.884	30.9732	18	0.169867	4.6646	-9.09091	-0.00533246
Yongcheng	CHN	Asia	33.9297	116.364	32.7921	5.2	0.0314426	3.99857	-7.98182	-0.0233734
Yuzhou	CHN	Asia	34.1628	113.464	31.3936	12.7	0.0905159	4.4272	-13.9364	-0.0542084
Zhengzhou	CHN	Asia	34.7578	113.649	32.2097	18.2	0.170156	4.06961	-14.9818	-0.0523689
Zhoukou	CHN	Asia	33.6333	114.633	32.5447	8.6	0.0556335	3.92146	-11.4909	-0.0537834
Zhumadian	CHN	Asia	32.9805	114.017	32.765	2.6	0.0111219	3.98663	-4.03636	-0.00813144
Xingyang	CHN	Asia	34.781	113.35	31.498	19	0.173392	4.43814	-13.2727	-0.0249715
Anlu	CHN	Asia	31.2575	113.678	33.5712	1.7	0.00525565	3.99253	-3.75455	-0.00921786
Chibi	CHN	Asia	29.8833	113.633	33.9122	5.6	0.0305773	3.93337	-1.67273	0.00144701
Dangyang	CHN	Asia	30.8292	111.789	32.8443	0.5	0.000681653	4.1805	-3.04545	-0.00919511
Danjiangkou	CHN	Asia	32.5428	111.509	32.7606	4.6	0.019271	4.14392	-3.67273	-0.0135084
Daye	CHN	Asia	30.0833	114.95	33.8244	4.8	0.0232839	3.88212	-0.381818	0.00524624
Enshi	CHN	Asia	30.3	109.483	29.9271	0	0	5.05493	-0.818182	-0.000796045
Ezhou	CHN	Asia	30.4	114.833	33.8244	4.8	0.0232839	3.88212	-0.381818	0.00524624
Douhuti	CHN	Asia	30.0606	112.224	33.3886	1.7	0.00672347	4.09544	-4.02727	-0.0119774
Guangshui	CHN	Asia	31.6161	113.816	33.1914	1.2	0.00295209	4.06122	-3.52727	-0.00821073
Hanchuan	CHN	Asia	30.65	113.767	33.8147	3.1	0.00942003	3.9366	-3.44545	-0.0108634
Chengguan	CHN	Asia	31.2867	114.615	33.4121	2.6	0.00850934	3.96956	-2.76364	-0.0050176
Honghu	CHN	Asia	29.8167	113.467	34.0579	5.3	0.0285989	3.83299	-2.60909	-0.00472681
Huanggang	CHN	Asia	30.4474	114.864	33.8244	4.8	0.0232839	3.88212	-0.381818	0.00524624
Huangmei	CHN	Asia	30.0667	115.933	33.0384	4.1	0.015735	4.11815	-0.445455	8.60356e-05
Huangshi	CHN	Asia	30.2094	115.1	33.8365	4.6	0.0227947	3.8588	-0.672728	0.00459106
Yezhou	CHN	Asia	30.6167	109.633	30.2738	0.2	0.000412751	4.93448	-1.52727	-0.00235733
Jingmen	CHN	Asia	31.0336	112.205	33.1796	1.4	0.00383779	4.0654	-3.05455	-0.0128549
Xinshi	CHN	Asia	31.0219	113.103	32.7433	1.4	0.0034192	4.16648	-4.69091	-0.021299
Jingzhou	CHN	Asia	30.3503	112.19	33.3886	1.7	0.00672347	4.09544	-4.02727	-0.0119774
Laohekou	CHN	Asia	32.3858	111.668	32.4883	2	0.00573297	4.22054	-3.81818	-0.0148614
Huayuan	CHN	Asia	31.2461	113.967	33.5712	1.7	0.00525565	3.99253	-3.75455	-0.00921786
Macheng	CHN	Asia	31.1783	115.032	32.6375	3	0.0128701	4.24116	-2.09091	0.00107716
Qianjiang	CHN	Asia	30.4167	112.85	33.5447	3.8	0.0156591	3.96855	-3.38182	-0.0127512
Caohe	CHN	Asia	30.2333	115.433	33.8365	4.6	0.0227947	3.8588	-0.672728	0.00459106
Shishou	CHN	Asia	29.7167	112.4	33.791	3.4	0.0150818	3.97402	-3.69091	-0.0115526
Shiyan	CHN	Asia	32.6475	110.778	31.71	6.3	0.0351172	4.48235	-2.79091	-0.00763436
Songzi	CHN	Asia	30.1756	111.772	33.0165	0.8	0.0030056	4.19251	-3.10909	-0.00667604
Suizhou	CHN	Asia	31.7111	113.363	33.2439	1.9	0.00404255	3.99749	-3.19091	-0.0174807
Tianmen	CHN	Asia	30.65	113.1	33.5159	2.7	0.00673428	3.96077	-4.02727	-0.0217642
Wuhan	CHN	Asia	30.5833	114.267	33.7305	3.6	0.0116525	3.94332	-3.30909	-0.0120963
Wuxue	CHN	Asia	29.85	115.55	33.8189	5.3	0.0236086	3.87049	0.0272727	0.00470441
Xiangfan	CHN	Asia	32.0468	112.144	33.1692	2	0.00421072	4.01099	-4.09091	-0.0137934
Zhangwan	CHN	Asia	32.0833	112.033	33.1692	2	0.00421072	4.01099	-4.09091	-0.0137934
Xianning	CHN	Asia	29.8833	114.217	33.5765	5.1	0.0281191	4.02878	-1.44545	0.00218788
Xiantao	CHN	Asia	30.3833	113.4	33.7217	4.3	0.018105	3.94607	-3.33636	-0.0105733
Xiaogan	CHN	Asia	30.9167	113.9	33.8147	3.1	0.00942003	3.9366	-3.44545	-0.0108634
Qingquan	CHN	Asia	30.45	115.217	33.8365	4.6	0.0227947	3.8588	-0.672728	0.00459106
Xingguo	CHN	Asia	29.8333	115.167	33.1607	4.8	0.0236369	4.07129	-0.472727	0.00337061
Yichang	CHN	Asia	30.7144	111.285	31.8528	0.4	0.00069072	4.45352	-1.87273	-0.00350314
Yicheng	CHN	Asia	31.7057	112.255	33.2945	1.6	0.0049138	4.00946	-2.76364	-0.0114275
Yidu	CHN	Asia	30.3925	111.45	31.375	0.2	0.00106569	4.61981	-2.61818	-0.00318336
Yingcheng	CHN	Asia	30.95	113.55	33.8147	3.1	0.00942003	3.9366	-3.44545	-0.0108634
Chengguan	CHN	Asia	31.0228	113.731	33.5712	1.7	0.00525565	3.99253	-3.75455	-0.00921786
Zaoyang	CHN	Asia	32.1272	112.754	33.1751	2.1	0.00488631	3.96337	-5.80909	-0.0202311
Zhijiang	CHN	Asia	30.4214	111.753	33.0165	0.8	0.0030056	4.19251	-3.10909	-0.00667604
Zhongxiang	CHN	Asia	31.1661	112.583	32.919	1.4	0.00418442	4.08357	-4.50909	-0.0212358
Changde	CHN	Asia	29.0322	111.678	33.6496	2.4	0.00956632	4.01493	-2.69091	-0.00491144
Changning	CHN	Asia	26.4128	112.386	32.5116	0.2	0.000151178	4.20581	-1.89091	-0.00587537
Changsha	CHN	Asia	28.2	112.967	33.8248	4.7	0.0241034	3.88963	-2.02727	0.000363696
Chenzhou	CHN	Asia	25.8	113.033	32.8664	0	0	4.10007	-0.818182	-0.00129415
Lingyang	CHN	Asia	29.32	111.092	33.0381	0.9	0.0036325	4.18981	-2.64545	-0.00501665
Daojiang	CHN	Asia	25.5333	111.583	33.4127	0	0	3.89652	-0.454545	-0.000760657
Gaosha	CHN	Asia	26.9592	110.68	33.2187	0	0	4.11132	-0.818182	-0.00169932
Xidu	CHN	Asia	26.9761	112.344	33.8992	1.9	0.00864539	3.89262	-1.64545	-0.00362187
Hengyang	CHN	Asia	26.8881	112.615	34.082	3.8	0.0170541	3.78206	-2.10909	-0.000234919
Hongjiang	CHN	Asia	27.11	109.996	32.8505	0.1	0.000431858	4.20367	-0.536364	-3.48967e-06
Huaihua	CHN	Asia	27.5494	109.959	32.771	0.1	0.000451179	4.22574	-1.08182	-0.000844106
Jinshi	CHN	Asia	29.6333	111.883	33.4728	1.7	0.00638978	4.0572	-2.93636	-0.00799577
Jishou	CHN	Asia	28.3167	109.717	31.7589	0.1	0.000352862	4.54233	-1.08182	-0.00148448
Leiyang	CHN	Asia	26.4131	112.849	33.7181	1.1	0.00264578	3.84336	-2.44545	-0.00660507
Lengshuijiang	CHN	Asia	27.6833	111.417	31.7535	0.7	0.00229715	4.52463	-1.75455	-0.00471178
Lianyuan	CHN	Asia	27.6833	111.667	32.6857	1.2	0.00567668	4.28376	-1.70909	-0.00398772
Liling	CHN	Asia	27.6667	113.5	34.0913	4.8	0.0258147	3.79777	-2.01818	0.00383022
Linxiang	CHN	Asia	29.4833	113.45	33.9937	5.6	0.0294725	3.86043	-2.03636	0.00174785
Liuyang	CHN	Asia	28.15	113.633	32.9939	4.7	0.0208848	4.19055	-3.02727	-0.0083665
Loudi	CHN	Asia	27.75	111.983	32.6857	1.2	0.00567668	4.28376	-1.70909	-0.00398772
Miluo	CHN	Asia	28.8022	113.041	33.6534	5.3	0.0281275	3.97642	-2.42727	0.00149504
Shunling	CHN	Asia	25.6	111.9	33.4127	0	0	3.89652	-0.454545	-0.000760657
Hongqiao	CHN	Asia	26.7839	112.125	33.8992	1.9	0.00864539	3.89262	-1.64545	-0.00362187
Liangshi	CHN	Asia	27.25	111.75	33.2466	1.4	0.00686101	4.11262	-1.50909	-0.00301903
Shaoyang	CHN	Asia	27.25	111.467	32.9862	0.8	0.00305874	4.18381	-1.47273	-0.00308414
Zhangjiang	CHN	Asia	28.8994	111.482	32.8803	0.8	0.00333997	4.2429	-2.2	-0.00555935
Wugang	CHN	Asia	26.7266	110.615	33.2187	0	0	4.11132	-0.818182	-0.00169932
Xiangtan	CHN	Asia	27.85	112.9	33.6942	4.7	0.0221349	3.93322	-1.84545	0.00149022
Xiangxiang	CHN	Asia	27.7333	112.533	33.6942	4.7	0.0221349	3.93322	-1.84545	0.00149022
Shangmei	CHN	Asia	27.75	111.3	31.7535	0.7	0.00229715	4.52463	-1.75455	-0.00471178
Lufeng	CHN	Asia	27.9094	110.586	31.6121	0.6	0.00122926	4.57909	-1.21818	-0.00381402
Yiyang	CHN	Asia	28.5928	112.328	33.8484	3.1	0.0133702	3.98476	-2.35455	-0.00357832
Yongzhou	CHN	Asia	26.2333	111.617	33.8292	0	0	3.79301	-1.36364	-0.0025569
Yuanjiang	CHN	Asia	28.8511	112.373	33.8484	3.1	0.0133702	3.98476	-2.35455	-0.00357832
Yueyang	CHN	Asia	29.38	113.1	33.9937	5.6	0.0294725	3.86043	-2.03636	0.00174785
Zhangjiajie	CHN	Asia	29.2803	110.409	31.2481	0.2	0.000569593	4.7381	-0.981818	-0.00111404
Zhuzhou	CHN	Asia	27.8333	113.15	34.0913	4.8	0.0258147	3.79777	-2.01818	0.00383022
Zixing	CHN	Asia	25.9696	113.399	32.8664	0	0	4.10007	-0.818182	-0.00129415
Baotou	CHN	Asia	40.6522	109.822	27.8548	113.7	2.62199	5.74567	-32.5727	-1.34423
Chifeng	CHN	Asia	42.2683	118.964	27.6904	34.8	0.459473	5.06141	-54.7455	-0.577426
Dongsheng	CHN	Asia	39.8158	109.977	28.275	93.6	2.09761	5.64995	-35.8545	-0.875972
Genhe	CHN	Asia	50.7833	121.517	18.0064	21.7	0.104352	4.9623	-44.6636	-0.399567
Haila'er	CHN	Asia	49.2	119.7	24.0462	45.1	0.475096	5.28594	-35.0818	-0.49145
Huhehaote	CHN	Asia	40.8106	111.652	27.2213	83.9	1.59049	5.71213	-45.2818	-1.30635
Jining	CHN	Asia	41.0275	113.106	24.5376	67.3	1.03728	5.81457	-47.6091	-0.854386
Linhe	CHN	Asia	40.7514	107.421	28.9071	155.8	4.96628	5.64003	-22.8364	-1.78313
Manzhouli	CHN	Asia	49.6	117.433	24.5004	56.4	0.625529	5.49708	-35.0545	-0.68639
Tongliao	CHN	Asia	43.6125	122.265	28.4449	52	0.717607	5.11627	-56	-0.73166
Wuhai	CHN	Asia	39.6647	106.812	28.5026	155.3	5.19602	5.71161	-23.7	-1.6673
Wulanhaote	CHN	Asia	46.0833	122.083	26.8172	58.9	0.816314	5.13558	-48.6455	-0.805451
Xilinhaote	CHN	Asia	43.9667	116.033	25.0617	65	0.927985	5.61292	-51.6364	-0.935189
Yakeshi	CHN	Asia	49.2833	120.733	21.8013	35	0.252647	5.21403	-41.8182	-0.47382
Zhalantun	CHN	Asia	48	122.717	23.7156	34.8	0.439148	5.39986	-40.0182	-0.292139
Jiangyin	CHN	Asia	31.9058	120.268	32.6373	1.9	0.00498891	4.33622	-2.91818	-0.00607792
Dongkan	CHN	Asia	33.9997	119.831	31.9566	1.1	0.0060284	4.49887	-2.35455	-0.000122947
Yixing	CHN	Asia	31.3667	119.833	32.53	2.3	0.00837396	4.35467	-3.79091	-0.00737664
Changshu	CHN	Asia	31.6442	120.738	32.4897	1.3	0.0035511	4.40262	-4.06364	-0.00642784
Changzhou	CHN	Asia	31.7833	119.967	32.6756	2.3	0.00766086	4.30991	-3.06364	-0.00520407
Dafeng	CHN	Asia	33.2	120.467	31.9381	0.2	0.00178299	4.58795	-3.34545	-0.00464111
Danyang	CHN	Asia	32	119.57	32.5304	1.9	0.00607313	4.32085	-3.00909	-0.00506756
Xuzhou	CHN	Asia	34.2669	117.192	32.3204	4.5	0.0283783	4.139	-8.13636	-0.0193121
Niushan	CHN	Asia	34.5169	118.766	31.5118	2.6	0.015974	4.46455	-3.21818	-0.00427115
Dongtai	CHN	Asia	32.8406	120.313	32.1694	0.6	0.00140086	4.52225	-3.58182	-0.00784053
Fengcheng	CHN	Asia	34.6936	116.595	32.4204	8.5	0.0667528	4.05876	-9.04545	-0.022866
Qingkou	CHN	Asia	34.8364	119.119	31.3033	2.5	0.0112771	4.75762	-1.86364	-0.000892968
Gaoyou	CHN	Asia	32.7766	119.425	32.4953	1	0.00346554	4.31802	-2.72727	-0.004389
Yishan	CHN	Asia	34.325	119.217	31.6197	1.8	0.012961	4.57693	-3.56364	-0.00314029
Hai'an	CHN	Asia	32.5436	120.45	32.1694	0.6	0.00140086	4.52225	-3.58182	-0.00784053
Haimen	CHN	Asia	31.8972	121.154	32.4271	0.4	0.000955305	4.45261	-2.78182	-0.00384712
Huai'an	CHN	Asia	33.5039	119.144	32.1227	1.3	0.0094239	4.42773	-3.06364	-0.000815413
Huaiyin	CHN	Asia	33.5886	119.019	32.1227	1.3	0.0094239	4.42773	-3.06364	-0.000815413
Wangying	CHN	Asia	33.6342	119.018	32.1227	1.3	0.0094239	4.42773	-3.06364	-0.000815413
Jiangdu	CHN	Asia	32.4367	119.551	32.5304	1.9	0.00607313	4.32085	-3.00909	-0.00506756
Dongshan	CHN	Asia	31.8625	118.763	33.0258	2.9	0.00807572	4.14861	-1.73636	-0.00371998
Zhujiang	CHN	Asia	32.0561	118.615	32.6557	1.9	0.00364881	4.22478	-2.46364	-0.00655785
Jiangyan	CHN	Asia	32.5061	120.143	32.1694	0.6	0.00140086	4.52225	-3.58182	-0.00784053
Jingjiang	CHN	Asia	32.0142	120.263	32.2783	1.8	0.00372976	4.44423	-3.2	-0.00795274
Jintan	CHN	Asia	31.7439	119.565	32.6756	2.3	0.00766086	4.30991	-3.06364	-0.00520407
Jurong	CHN	Asia	31.9333	119.167	32.7902	2.4	0.00832609	4.27513	-2.78182	-0.0042232
Kunshan	CHN	Asia	31.3844	120.951	32.8081	1.4	0.00436415	4.30793	-3.87273	-0.00728872
Lianyungang	CHN	Asia	34.7319	119.442	31.3033	2.5	0.0112771	4.75762	-1.86364	-0.000892968
Liyang	CHN	Asia	31.4333	119.483	32.91	2.6	0.00958862	4.2364	-3.30909	-0.0060298
Nanjing	CHN	Asia	32.0588	118.773	32.6557	1.9	0.00364881	4.22478	-2.46364	-0.00655785
Nantong	CHN	Asia	32.0303	120.875	32.0686	1.4	0.0024384	4.53961	-3.6	-0.00959005
Peicheng	CHN	Asia	34.7361	116.925	32.4204	8.5	0.0667528	4.05876	-9.04545	-0.022866
Pizhou	CHN	Asia	34.3114	117.95	32.3095	2.5	0.0171965	4.17327	-7.31818	-0.0131774
Qidong	CHN	Asia	31.8111	121.655	32.3121	0.2	0.000286091	4.46036	-0.981818	-0.00168914
Rugao	CHN	Asia	32.3883	120.555	32.0686	1.4	0.0024384	4.53961	-3.6	-0.00959005
Hede	CHN	Asia	33.7681	120.252	31.6897	0.3	0.00233802	4.66982	-2.7	-0.00276829
Shucheng	CHN	Asia	34.1294	118.773	31.8479	1.6	0.0121922	4.29414	-3.12727	-0.00284329
Qingyang	CHN	Asia	33.4567	118.206	32.5651	1.2	0.00594946	4.12565	-2.34545	-0.00133238
Zhongxing	CHN	Asia	33.7039	118.679	32.0851	1.3	0.00892571	4.2271	-3.24545	-0.00102403
Suicheng	CHN	Asia	33.8931	117.943	32.5108	2	0.0125713	4.09001	-4.63636	-0.00701726
Suqian	CHN	Asia	33.9492	118.296	32.3424	1.7	0.0109624	4.13623	-3.84545	-0.00317184
Suzhou	CHN	Asia	31.3114	120.618	32.8081	1.4	0.00436415	4.30793	-3.87273	-0.00728872
Taicang	CHN	Asia	31.4478	121.094	32.7743	0.5	0.00131264	4.34745	-2.77273	-0.00450021
Taixing	CHN	Asia	32.1667	120.014	32.2783	1.8	0.00372976	4.44423	-3.2	-0.00795274
Taizhou	CHN	Asia	32.4933	119.908	32.5304	1.9	0.00607313	4.32085	-3.00909	-0.00506756
Tongzhou	CHN	Asia	32.0866	121.015	31.9986	0.4	0.000763567	4.60028	-3.05455	-0.00636917
Wujiang	CHN	Asia	31.1536	120.608	32.8081	1.4	0.00436415	4.30793	-3.87273	-0.00728872
Wujin	CHN	Asia	31.7862	120	32.6373	1.9	0.00498891	4.33622	-2.91818	-0.00607792
Wuxi	CHN	Asia	31.5772	120.294	32.6373	1.9	0.00498891	4.33622	-2.91818	-0.00607792
Xinghua	CHN	Asia	32.9392	119.834	32.3134	0.8	0.00275805	4.37371	-2.92727	-0.00486424
Xinyi	CHN	Asia	34.3758	118.345	32.1394	2	0.0148325	4.19862	-5	-0.00645345
Xucheng	CHN	Asia	33.0111	118.489	32.5651	1.2	0.00594946	4.12565	-2.34545	-0.00133238
Yancheng	CHN	Asia	33.3856	120.125	31.9381	0.2	0.00178299	4.58795	-3.34545	-0.00464111
Yangzhong	CHN	Asia	32.2314	119.826	32.5304	1.9	0.00607313	4.32085	-3.00909	-0.00506756
Yangzhou	CHN	Asia	32.3856	119.427	32.5063	1.9	0.00660072	4.32352	-3.19091	-0.00497787
Yizheng	CHN	Asia	32.2692	119.179	32.5063	1.9	0.00660072	4.32352	-3.19091	-0.00497787
Zhangjiagang	CHN	Asia	31.865	120.539	32.4897	1.3	0.0035511	4.40262	-4.06364	-0.00642784
Zhenjiang	CHN	Asia	32.2334	119.418	32.5063	1.9	0.00660072	4.32352	-3.19091	-0.00497787
Poyang	CHN	Asia	28.9833	116.667	34.1516	4.4	0.0225262	3.71345	-0.6	0.00778909
Dexing	CHN	Asia	28.9	117.567	32.9184	4.9	0.0215302	4.09159	0.809091	0.00828043
Fengcheng	CHN	Asia	28.2	115.767	34.4068	4.6	0.0181749	3.6023	-0.763637	0.000270335
Fuzhou	CHN	Asia	28.0167	116.333	34.2224	4.3	0.0166363	3.67221	-0.972727	-0.00190143
Ganzhou	CHN	Asia	25.85	114.933	34.3485	0.6	0.00138444	3.59476	-1.21818	-0.00342493
Gao'an	CHN	Asia	28.4167	115.367	34.0503	4.2	0.0185464	3.73812	-1.07273	-0.00246724
Guixi	CHN	Asia	28.2833	117.183	33.8426	3.6	0.0130808	3.81001	-1.30909	-0.00388407
Ji'an	CHN	Asia	27.1333	115	34.3415	4	0.0156979	3.69121	-0.181818	0.000901437
Jingdezhen	CHN	Asia	29.2897	117.202	33.2857	3.9	0.0174385	4.00908	-1.55455	0.00260078
Jiujiang	CHN	Asia	29.7231	115.984	33.8189	5.3	0.0236086	3.87049	0.0272727	0.00470441
Nanchang	CHN	Asia	28.6833	115.883	34.1036	4.3	0.0243675	3.71776	-0.427272	0.00867334
Nankang	CHN	Asia	25.6667	114.75	34.3485	0.6	0.00138444	3.59476	-1.21818	-0.00342493
Pingxiang	CHN	Asia	27.6167	113.85	33.6109	3.5	0.0181343	3.97639	-3.04545	-0.0040915
Ruichang	CHN	Asia	29.6667	115.65	33.8189	5.3	0.0236086	3.87049	0.0272727	0.00470441
Ruijin	CHN	Asia	25.8	116	33.3677	0.4	0.000941858	3.82742	-1.6	-0.00281296
Shangrao	CHN	Asia	28.4667	117.967	33.1869	3	0.0102367	3.98521	-1.90909	-0.00674263
Xinyu	CHN	Asia	27.8	114.933	34.1245	4.1	0.0164299	3.7689	-0.536364	-0.000637906
Yichun	CHN	Asia	27.8333	114.4	33.2187	3.4	0.0151445	4.09528	-2.05455	-0.00548331
Yingtan	CHN	Asia	28.2333	117	33.8426	3.6	0.0130808	3.81001	-1.30909	-0.00388407
Yueping	CHN	Asia	28.9667	117.117	33.763	4	0.0184154	3.85384	-0.909091	0.00553561
Zhangshu	CHN	Asia	28.0833	115.517	34.4068	4.6	0.0181749	3.6023	-0.763637	0.000270335
Baicheng	CHN	Asia	45.6167	122.817	28.5257	53.3	0.701297	4.91463	-49.9727	-0.659722
Baishan	CHN	Asia	41.9431	126.429	26.4187	0.7	0.00335627	5.29881	-6.84545	-0.0271786
Changchun	CHN	Asia	43.88	125.323	28.2012	11.1	0.0829398	5.17705	-27.4455	-0.255527
Da'an	CHN	Asia	45.5	124.3	28.3516	36.7	0.4217	4.91298	-41.5727	-0.483651
Dehui	CHN	Asia	44.5333	125.7	28.2974	18.3	0.153757	4.99837	-19.0636	-0.166202
Dunhua	CHN	Asia	43.3725	128.243	24.7813	1.8	0.00419156	5.3928	-16.3818	-0.0608683
Gongzhuling	CHN	Asia	43.5072	124.812	28.7331	16.6	0.148839	4.99766	-25.8545	-0.25851
Helong	CHN	Asia	42.5456	129.025	23.2401	1.2	0.00288687	5.53861	-23.2545	-0.0781539
Huadian	CHN	Asia	42.9633	126.748	25.9228	1.7	0.00735175	5.30651	-11.2091	-0.0466159
Hunchun	CHN	Asia	42.8675	130.358	25.7119	0.7	0.00304588	5.54261	-13.9364	-0.0320999
Jiaohe	CHN	Asia	43.7286	127.345	25.3448	2.8	0.0130356	5.37695	-18.1091	-0.0946566
Jilin	CHN	Asia	43.8508	126.56	27.5955	3.7	0.0213377	5.17443	-16.1182	-0.100189
Jiutai	CHN	Asia	44.1525	125.833	28.371	11.7	0.0903393	5.10298	-25.2091	-0.222099
Liaoyuan	CHN	Asia	42.9036	125.136	28.4525	5.1	0.036847	5.0794	-16.9909	-0.104107
Linjiang	CHN	Asia	41.8069	126.908	26.694	0.2	0.000239704	5.28576	-6.61818	-0.0216635
Longjing	CHN	Asia	42.7714	129.423	23.2401	1.2	0.00288687	5.53861	-23.2545	-0.0781539
Meihekou	CHN	Asia	42.5272	125.675	28.4702	3.9	0.0216647	5.05552	-11.1909	-0.0665774
Nongan	CHN	Asia	44.4333	125.183	28.5645	15.2	0.120777	5.1205	-27.8	-0.290157
Panshi	CHN	Asia	42.9422	126.056	28.908	2.6	0.0140001	4.9818	-7.94546	-0.0477878
Shuangliao	CHN	Asia	43.5064	123.506	29.1303	26.5	0.286381	4.89011	-32.2273	-0.32269
Shulan	CHN	Asia	44.4078	126.947	27.9844	6.1	0.0407822	5.13181	-18.3545	-0.13814
Siping	CHN	Asia	43.1633	124.369	29.0646	17.2	0.165852	4.89022	-26.0727	-0.238774
Songyuan	CHN	Asia	45.4742	125.018	28.3909	25.8	0.244352	5.01281	-22.1091	-0.237434
Taonan	CHN	Asia	45.3333	122.783	28.806	57.4	0.783708	4.99709	-47.3273	-0.626401
Tonghua	CHN	Asia	41.7197	125.926	26.4699	0.6	0.00362662	5.30753	-6.76364	-0.0261308
Tumen	CHN	Asia	42.9661	129.843	23.6412	1.9	0.00529075	5.5397	-22.5545	-0.0797961
Yanji	CHN	Asia	42.9075	129.508	23.6412	1.9	0.00529075	5.5397	-22.5545	-0.0797961
Yitong	CHN	Asia	43.3425	125.299	28.2053	6.8	0.0521003	5.13072	-23.7455	-0.170817
Yushu	CHN	Asia	44.8	126.533	27.772	11.3	0.0791438	5.08967	-18.4273	-0.142561
Anshan	CHN	Asia	41.1236	122.99	29.9709	6.3	0.0431167	4.80012	-19.5182	-0.113144
Beining	CHN	Asia	41.5956	121.793	29.7543	21.8	0.244742	4.9489	-35.2909	-0.239023
Beipiao	CHN	Asia	41.7919	120.779	27.4945	32	0.409366	5.35688	-52.0909	-0.479606
Benxi	CHN	Asia	41.2886	123.765	28.437	2.7	0.0129398	5.12104	-11.9364	-0.0628216
Chaoyang	CHN	Asia	41.5703	120.459	27.8105	32.3	0.416442	5.33002	-49.1545	-0.486023
Dandong	CHN	Asia	40.1292	124.395	28.29	0	0	5.23914	-2.72727	-0.0076029
Dashiqiao	CHN	Asia	40.6342	122.508	28.9751	3.7	0.0199943	4.98809	-18.0273	-0.0873151
Dengta	CHN	Asia	41.425	123.331	29.2926	4.5	0.026005	4.98963	-15.6818	-0.0859003
Fengcheng	CHN	Asia	40.4536	124.072	28.29	0	0	5.23914	-2.72727	-0.0076029
Fushun	CHN	Asia	41.8558	123.923	29.4324	5.1	0.0335268	4.98867	-15.3545	-0.0917332
Fuxin	CHN	Asia	42.0133	121.647	28.5454	31.6	0.389416	5.11654	-46.2182	-0.400049
Gaizhou	CHN	Asia	40.3942	122.369	29.1933	1.9	0.0097087	5.11925	-11.0091	-0.0389061
Haicheng	CHN	Asia	40.8519	122.742	28.9751	3.7	0.0199943	4.98809	-18.0273	-0.0873151
Jinzhou	CHN	Asia	41.1078	121.142	29.7204	17.2	0.176508	4.94567	-32.6182	-0.19421
Kaiyuan	CHN	Asia	42.5331	124.04	29.0115	11.1	0.108649	5.0197	-25.9	-0.191006
Liaoyang	CHN	Asia	41.2719	123.173	29.2926	4.5	0.026005	4.98963	-15.6818	-0.0859003
Linghai	CHN	Asia	41.1653	121.367	29.7204	17.2	0.176508	4.94567	-32.6182	-0.19421
Lingyuan	CHN	Asia	41.24	119.401	26.338	29.1	0.380044	5.50354	-45.9	-0.363049
Panjin	CHN	Asia	41.1881	122.049	30.1797	10.9	0.0897316	4.83266	-19.5545	-0.0954894
Pulandian	CHN	Asia	39.3953	121.967	29.6849	0.6	0.00274016	5.14904	-9.94545	-0.0259303
Shenyang	CHN	Asia	41.7922	123.433	29.6877	6.8	0.0560657	4.94421	-21.9273	-0.132168
Tiefa	CHN	Asia	42.4667	123.55	29.1976	7.7	0.0567256	5.01725	-23.3	-0.157783
Tieling	CHN	Asia	42.2931	123.841	29.1976	7.7	0.0567256	5.01725	-23.3	-0.157783
Wafangdian	CHN	Asia	39.6183	122.008	28.9721	0.9	0.00385774	5.13934	-9.1	-0.0293978
Xingcheng	CHN	Asia	40.6167	120.717	28.6931	12.4	0.102618	5.20694	-28.6909	-0.169486
Xinmin	CHN	Asia	41.9908	122.825	30.0159	10.8	0.0878597	4.80342	-25.3818	-0.184297
Yingkou	CHN	Asia	40.6681	122.225	30.0804	6.3	0.0469782	4.87139	-15.8818	-0.0651096
Zhuanghe	CHN	Asia	39.7008	122.991	28.9261	0.7	0.00208397	5.12039	-7.39091	-0.0265272
Shizuishan	CHN	Asia	39.2333	106.769	28.8733	143.1	4.40189	5.60362	-27.0818	-1.56159
Qingtongxia	CHN	Asia	37.8967	106.01	28.1955	119	3.21727	5.56131	-34.0909	-1.07083
Wuzhong	CHN	Asia	37.9919	106.203	28.1955	119	3.21727	5.56131	-34.0909	-1.07083
Yinchuan	CHN	Asia	38.4681	106.273	29.5782	131	3.83134	5.42951	-29.4545	-1.05249
Geermu	CHN	Asia	36.3667	94.9167	17.1914	160	3.13314	5.12128	-56.2727	-2.73907
Xining	CHN	Asia	36.6167	101.767	20.7943	89.3	1.30595	5.51687	-71.1545	-1.46294
Ankang	CHN	Asia	32.68	109.017	30.1185	2.8	0.0129402	5.00669	-4.10909	-0.00686043
Baoji	CHN	Asia	34.3536	107.375	26.7162	7.6	0.0634826	5.51282	-26.9455	-0.0993945
Hancheng	CHN	Asia	35.4603	110.429	31.932	32.7	0.419557	4.54221	-19.9364	-0.0621032
Hanzhong	CHN	Asia	33.0728	107.03	29.8543	1	0.00426721	5.04911	-5.54545	-0.0109579
Huayin	CHN	Asia	34.5653	110.066	31.5475	22.8	0.23774	4.68429	-13.4727	-0.0130503
Shangzhou	CHN	Asia	33.8667	109.931	27.1914	6.8	0.0547943	5.38353	-16.4727	-0.0548535
Tongchuan	CHN	Asia	35.0806	109.09	29.0461	29.6	0.371014	5.2177	-24.2182	-0.0794692
Weinan	CHN	Asia	34.5086	109.514	31.5464	24.6	0.258451	4.72276	-12.8545	-0.00982952
Xi'an	CHN	Asia	34.262	108.938	30.7977	13	0.11739	4.8962	-14.1818	-0.0346593
Xianyang	CHN	Asia	34.339	108.712	30.7977	13	0.11739	4.8962	-14.1818	-0.0346593
Xingping	CHN	Asia	34.3	108.487	30.7733	12.4	0.113192	4.90047	-12.9636	-0.0305821
Yan'an	CHN	Asia	36.599	109.492	28.1403	57.5	0.967586	5.5705	-39.4091	-0.40274
Yulin	CHN	Asia	38.2906	109.749	27.9815	76.2	1.66414	5.64786	-39.3455	-0.535743
Anqiu	CHN	Asia	36.4342	119.192	31.1025	3.4	0.0214488	4.68134	-6.78182	-0.0274582
Binzhou	CHN	Asia	37.3667	118.017	32.1889	15.8	0.126433	4.40667	-22.0182	-0.159285
Bianzhuang	CHN	Asia	34.8486	118.045	32.1302	3.2	0.0220034	4.2889	-4.8	-0.0063163
Changyi	CHN	Asia	36.8566	119.394	31.5248	7.3	0.0418508	4.60347	-8.24545	-0.0485943
Dezhou	CHN	Asia	37.4486	116.293	32.6654	28.1	0.260591	4.05043	-28.3545	-0.263298
Dongying	CHN	Asia	37.4466	118.486	32.1889	15.8	0.126433	4.40667	-22.0182	-0.159285
Feicheng	CHN	Asia	36.2486	116.766	32.0893	16.5	0.126694	4.16962	-15.1364	-0.103461
Feicheng	CHN	Asia	35.261	117.968	31.5984	5.2	0.0319806	4.41207	-9.25455	-0.032653
Gaomi	CHN	Asia	36.3833	119.753	30.8059	1.3	0.00702816	4.77107	-3.42727	-0.0104052
Haiyang	CHN	Asia	36.7767	121.16	30.1254	0.3	0.00162395	5.13398	-3.51818	-0.0107413
Heze	CHN	Asia	35.2431	115.441	32.5298	16.7	0.149953	3.99915	-16.0273	-0.104801
Jiaonan	CHN	Asia	35.8786	119.975	30.6055	0.9	0.00480976	4.84165	-3.1	-0.00461468
Jiaozhou	CHN	Asia	36.2839	120.003	30.6247	0.2	0.000946289	4.86745	-2.52727	-0.00591777
Jimo	CHN	Asia	36.3897	120.462	30.6247	0.2	0.000946289	4.86745	-2.52727	-0.00591777
Jinan	CHN	Asia	36.6683	116.997	32.8798	23.3	0.180674	4.01037	-18.9727	-0.15421
Jining	CHN	Asia	35.405	116.581	32.1578	9.9	0.0793495	4.11121	-12.6455	-0.0583534
Shizilu	CHN	Asia	35.1711	118.829	31.1872	2.9	0.0174722	4.51441	-5.46364	-0.0146594
Chengyang	CHN	Asia	35.5794	118.833	30.7916	4.1	0.02304	4.63132	-7.08182	-0.0251113
Laiwu	CHN	Asia	36.1928	117.657	31.3511	7	0.0461332	4.53466	-13.0909	-0.0650629
Laixi	CHN	Asia	36.8592	120.527	30.0079	0.4	0.0015711	5.00981	-4.50909	-0.0152068
Laiyang	CHN	Asia	36.9758	120.714	30.0079	0.4	0.0015711	5.00981	-4.50909	-0.0152068
Leling	CHN	Asia	37.7347	117.22	32.4731	26.7	0.245613	4.24433	-27.3909	-0.223064
Liaocheng	CHN	Asia	36.4439	115.965	32.5973	21.4	0.208179	4.05773	-19.2364	-0.130355
Lingcheng	CHN	Asia	37.332	116.572	32.7089	25.2	0.218185	4.03958	-27.1636	-0.234189
Linqing	CHN	Asia	36.8456	115.712	32.7	29.9	0.282231	4.11032	-25.8273	-0.219472
Linqu	CHN	Asia	36.5156	118.54	31.7362	7.5	0.0475572	4.50167	-11.9545	-0.0661105
Linyi	CHN	Asia	35.0631	118.343	31.7153	4.2	0.0255005	4.36363	-6.70909	-0.0211257
Mengyin	CHN	Asia	35.7069	117.926	31.7453	6.2	0.03902	4.4056	-10.8	-0.0448486
Penglai	CHN	Asia	37.8086	120.751	30.1869	1.8	0.00779303	4.94994	-8.92727	-0.0423574
Pingdu	CHN	Asia	36.7844	119.946	30.9554	2.9	0.0107509	4.73384	-6.1	-0.0284213
Pingyin	CHN	Asia	36.2831	116.445	32.3099	18.6	0.164415	4.1066	-16.5818	-0.115677
Yancheng	CHN	Asia	36.7994	116.744	32.8798	23.3	0.180674	4.01037	-18.9727	-0.15421
Qingdao	CHN	Asia	36.0986	120.372	30.6247	0.2	0.000946289	4.86745	-2.52727	-0.00591777
Qingzhou	CHN	Asia	36.6967	118.48	31.493	9.6	0.061466	4.55285	-15.9455	-0.102049
Qixia	CHN	Asia	37.2975	120.826	29.6386	1.2	0.0048547	5.04037	-8.8	-0.0382126
Qufu	CHN	Asia	35.5967	116.991	32.184	12.6	0.102889	4.11568	-13.3091	-0.0724191
Rizhao	CHN	Asia	35.4275	119.455	30.7864	1.9	0.0113764	4.84977	-3.73636	-0.00565975
Rongcheng	CHN	Asia	37.15	122.383	28.9676	0.2	0.000802383	5.47112	-7.52727	-0.013636
Shouguang	CHN	Asia	36.88	118.737	31.7362	7.5	0.0475572	4.50167	-11.9545	-0.0661105
Sishui	CHN	Asia	35.6489	117.276	31.8385	10.1	0.074042	4.27448	-12.4455	-0.0606659
Tai'an	CHN	Asia	36.185	117.12	31.006	10	0.0787588	4.50501	-16.4545	-0.0885173
Tancheng	CHN	Asia	34.6136	118.34	32.1302	3.2	0.0220034	4.2889	-4.8	-0.0063163
Tengzhou	CHN	Asia	35.0783	117.151	31.7525	8	0.0554609	4.27385	-10.9091	-0.0410516
Weifang	CHN	Asia	36.71	119.102	31.5248	7.3	0.0418508	4.60347	-8.24545	-0.0485943
Xiazhen	CHN	Asia	34.8022	117.112	32.184	6.6	0.0478135	4.18229	-7.58182	-0.0129646
Wendeng	CHN	Asia	37.1936	122.051	28.9676	0.2	0.000802383	5.47112	-7.52727	-0.013636
Wucheng	CHN	Asia	37.1428	115.888	32.6669	33	0.317001	4.10047	-30.8182	-0.314156
Hongning	CHN	Asia	35.7503	119.205	30.1741	1.8	0.011912	4.90411	-5.2	-0.0120093
Xiajin	CHN	Asia	36.9486	115.998	32.7	29.9	0.282231	4.11032	-25.8273	-0.219472
Xintai	CHN	Asia	35.9006	117.752	31.7453	6.2	0.03902	4.4056	-10.8	-0.0448486
Yanzhou	CHN	Asia	35.5528	116.829	32.184	12.6	0.102889	4.11568	-13.3091	-0.0724191
Jiehu	CHN	Asia	35.5428	118.455	31.3176	4.9	0.0294442	4.4885	-8.46364	-0.0314209
Yishui	CHN	Asia	35.7847	118.628	30.7916	4.1	0.02304	4.63132	-7.08182	-0.0251113
Nanma	CHN	Asia	36.1817	118.158	30.4895	5.1	0.0301992	4.69996	-10.0818	-0.0478135
Yucheng	CHN	Asia	36.9303	116.629	32.8798	23.3	0.180674	4.01037	-18.9727	-0.15421
Zaozhuang	CHN	Asia	34.8647	117.554	32.121	4.3	0.0278609	4.3073	-6.51818	-0.0131454
Zhangqiu	CHN	Asia	36.7167	117.5	31.5853	11.8	0.08164	4.55623	-18.7455	-0.130948
Zhaoyuan	CHN	Asia	37.3592	120.396	29.8179	2.5	0.0115845	4.95785	-12.1364	-0.0604698
Zhucheng	CHN	Asia	35.9947	119.397	30.1741	1.8	0.011912	4.90411	-5.2	-0.0120093
Zibo	CHN	Asia	36.7906	118.063	31.493	9.6	0.061466	4.55285	-15.9455	-0.102049
Zoucheng	CHN	Asia	35.4006	116.966	32.1578	9.9	0.0793495	4.11121	-12.6455	-0.0583534
Zouping	CHN	Asia	36.8833	117.7	31.5853	11.8	0.08164	4.55623	-18.7455	-0.130948
Shanghai	CHN	Asia	31.23	121.47	32.7743	0.5	0.00131264	4.34745	-2.77273	-0.00450021
Changzhi	CHN	Asia	36.1839	113.105	27.8886	18.3	0.149868	5.25984	-28.6091	-0.201751
Datong	CHN	Asia	40.0936	113.291	27.1227	52	0.752827	5.51643	-45.5455	-0.658949
Fenyang	CHN	Asia	37.2647	111.778	28.2364	44.6	0.532367	5.2923	-38.7636	-0.49187
Gaoping	CHN	Asia	35.7933	112.917	29.1988	20.1	0.204149	4.99194	-25.1727	-0.135595
Gujiao	CHN	Asia	37.905	112.134	27.8222	44	0.540829	5.38086	-40.8182	-0.509697
Hejin	CHN	Asia	35.58	110.7	30.5192	34.9	0.457112	4.91036	-29.1	-0.178327
Huozhou	CHN	Asia	36.5756	111.719	29.1316	39	0.443281	5.16576	-36.0909	-0.371178
Jiexiu	CHN	Asia	37.0244	111.912	28.2364	44.6	0.532367	5.2923	-38.7636	-0.49187
Jincheng	CHN	Asia	35.5022	112.833	29.1988	20.1	0.204149	4.99194	-25.1727	-0.135595
Jinzhong	CHN	Asia	37.6803	112.732	28.1984	41.3	0.50238	5.45096	-40.8818	-0.480004
Linfen	CHN	Asia	36.0889	111.519	30.3946	34.1	0.390416	4.89362	-30.3545	-0.239755
Lishi	CHN	Asia	37.5156	111.134	26.2672	59.9	0.967119	5.51749	-45.2818	-0.737781
Yongji	CHN	Asia	34.8661	110.44	31.5475	22.8	0.23774	4.68429	-13.4727	-0.0130503
Shuozhou	CHN	Asia	39.3158	112.422	25.1302	60.9	0.898642	5.76299	-40.7364	-0.619802
Taiyuan	CHN	Asia	37.8694	112.56	28.1984	41.3	0.50238	5.45096	-40.8818	-0.480004
Xiaoyi	CHN	Asia	37.1228	111.802	28.2364	44.6	0.532367	5.2923	-38.7636	-0.49187
Xinzhou	CHN	Asia	38.4092	112.733	27.853	43.5	0.58703	5.5568	-42.3182	-0.480791
Yangquan	CHN	Asia	37.8575	113.563	28.7127	29.8	0.295922	5.27793	-37.3818	-0.402397
Yuanping	CHN	Asia	38.7153	112.757	28.0197	45.7	0.610962	5.45475	-40.1182	-0.516328
Yuncheng	CHN	Asia	35.0231	110.993	32.0414	31.3	0.391411	4.47953	-19.1545	-0.0542846
Yueyang	CHN	Asia	30.15	105.3	32.5347	0.3	0.000345741	4.32546	-2.15455	-0.0043055
Bazhong	CHN	Asia	31.85	106.7	31.1853	0	0	4.66017	-0.818182	-0.00026693
Chengdu	CHN	Asia	30.6667	104.067	31.7706	0	0	4.50128	-4.18182	-0.00695237
Chongzhou	CHN	Asia	30.6312	103.668	31.8485	0	0	4.48616	-0.0909091	0
Jinyuan	CHN	Asia	30.6833	103.483	26.7178	0	0	5.38077	0	0
Penglai	CHN	Asia	30.6	105.233	32.4564	0	0	4.33989	-5.18182	-0.0116192
Dazhou	CHN	Asia	31.2389	107.478	31.6598	0	0	4.55789	-1.36364	-0.00137704
Deyang	CHN	Asia	31.1333	104.4	31.7549	0	0	4.50331	-0.545455	-0.00057079
Dujiangyan	CHN	Asia	31.0038	103.618	28.7112	0	0	5.1076	0	0
Emeishan	CHN	Asia	29.5833	103.517	32.5667	0	0	4.312	-0.636364	-0.000956486
Xunchang	CHN	Asia	28.4167	104.7	31.744	0.1	0.000167909	4.51512	-1.53636	-0.00240592
Guangan	CHN	Asia	30.4667	106.6	32.5653	0.6	0.00116847	4.2869	-3.49091	-0.00456089
Guanghan	CHN	Asia	31.0167	104.267	31.7549	0	0	4.50331	-0.545455	-0.00057079
Guangyuan	CHN	Asia	32.4403	105.821	30.5073	0	0	4.81233	-5.18182	-0.00873236
Huaying	CHN	Asia	30.3833	106.75	32.5653	0.6	0.00116847	4.2869	-3.49091	-0.00456089
Jiangyou	CHN	Asia	31.7667	104.717	31.2761	0	0	4.60852	-1.63636	-0.0032237
Jianyang	CHN	Asia	30.4	104.55	31.876	0.4	0.00149975	4.46934	-7.23636	-0.0160902
Zhaozhen	CHN	Asia	30.85	104.45	31.7706	0	0	4.50128	-4.18182	-0.00695237
Langzhong	CHN	Asia	31.5756	105.966	31.9104	0	0	4.47676	-4.36364	-0.010049
[truncated: 2,739 more rows]

## Sheet: RCP2.6 SSP5
world_cities.Name1	world_cities.ISO3	world_cities.Continent	world_cities.Latitude	world_cities.Longitude	MMT	EXD	MAG	DELTA.MMT	DELTA.EXD	DELTA.MAG
[truncated: 3,820 more rows]

[truncated: 11 more sheets: RCP4.5 SSP1, RCP4.5 SSP2, RCP4.5 SSP3, RCP4.5 SSP4, RCP4.5 SSP5, RCP6.0 SSP1, RCP6.0 SSP2, RCP6.0 SSP3, RCP6.0 SSP4, RCP6.0 SSP5, RCP8.5 SSP5]
