# Supplementary material for: Future heat adaptation and exposure among urban populations and why a prospering economy alone won’t save us
Source: Sci Rep. 2021 Oct 13;11:20309. doi: 10.1038/s41598-021-99757-0 (PMC8514539; doi:10.1038/s41598-021-99757-0)
Supplement: Supplementary file 3 — Supplementary Table S2. [file 41598_2021_99757_MOESM3_ESM.xlsx]

## Sheet: Notes
	Supplementary Table S2 comparison of mean values and statistics for ENSMEAN
	Future heat adaptation and exposure among urbanpopulations and why a prospering economy alone won’t save us
	Linda Krummenauer (1,2*), Luis Costa(1), Boris F. Prahl(1), and Jürgen P. Kropp(1,2) 1 Potsdam Institute for Climate Impact Research, RD2 Climate Resilience, Potsdam, 14412, Germany 2 University of Potsdam, Institute of Environmental Science and Geography, Potsdam, 14476, Germany *lindakrummenauer@pik-potsdam.de
	Parameters	Time reference
		Past	Future
	MMT	2000	2100
	EXD*	1991-2000	2090-2099
	MAG*	1991-2000	2090-2099
	*in table: EXD and MAG Delta values refer to change between past and future decades

## Sheet: MMT
Scenario Combinations	Analysis	P05	P95	Mean	Min	Max
RCP2.6/SSP1	MMT 2000	16.9	35.2	26.5	6.1	38.2
RCP2.6/SSP1	MMT 2100	22.3	37.5	30.8	9.7	39.5
RCP2.6/SSP1	MMT Delta	2.3	6	4.3	1.1	7.2
RCP2.6/SSP2	MMT 2000	16.9	35.2	26.5	6.1	38.2
RCP2.6/SSP2	MMT 2100	22.1	37.1	30.3	9.5	39.3
RCP2.6/SSP2	MMT Delta	1.9	5.7	3.8	1	7.4
RCP2.6/SSP4	MMT 2000	16.9	35.2	26.5	6.1	38.2
RCP2.6/SSP4	MMT 2100	22.3	36.9	30.4	9.8	39.2
RCP2.6/SSP4	MMT Delta	1.4	6.1	4	0.7	7.9
RCP2.6/SSP5	MMT 2000	16.9	35.2	26.5	6.1	38.2
RCP2.6/SSP5	MMT 2100	24.6	38.2	32.4	11.7	39.9
RCP2.6/SSP5	MMT Delta	2.9	8.2	5.9	1.3	9.8
RCP4.5/SSP1	MMT 2000	16.9	35.2	26.5	6.1	38.2
RCP4.5/SSP1	MMT 2100	23.4	37.9	31.6	10.5	39.8
RCP4.5/SSP1	MMT Delta	2.7	7.3	5.1	1.3	8.5
RCP4.5/SSP2	MMT 2000	16.9	35.2	26.5	6.1	38.2
RCP4.5/SSP2	MMT 2100	23.3	37.6	31.2	10.2	39.6
RCP4.5/SSP2	MMT Delta	2.3	7	4.7	1.2	8.7
RCP4.5/SSP3	MMT 2000	16.9	35.2	26.5	6.1	38.2
RCP4.5/SSP3	MMT 2100	22.1	37	30.2	9.3	39.3
RCP4.5/SSP3	MMT Delta	1.7	5.9	3.7	0.9	7.4
RCP4.5/SSP4	MMT 2000	16.9	35.2	26.5	6.1	38.2
RCP4.5/SSP4	MMT 2100	23.6	37.4	31.3	10.6	39.5
RCP4.5/SSP4	MMT Delta	2	7.4	4.8	0.9	9.1
RCP4.5/SSP5	MMT 2000	16.9	35.2	26.5	6.1	38.2
RCP4.5/SSP5	MMT 2100	25.8	38.5	33.1	12.6	40.1
RCP4.5/SSP5	MMT Delta	3.3	9.5	6.6	1.5	11
RCP6.0/SSP1	MMT 2000	16.9	35.2	26.5	6.1	38.2
RCP6.0/SSP1	MMT 2100	23.7	37.9	31.8	10.9	39.9
RCP6.0/SSP1	MMT Delta	2.7	7.5	5.4	1.3	8.9
RCP6.0/SSP2	MMT 2000	16.9	35.2	26.5	6.1	38.2
RCP6.0/SSP2	MMT 2100	23.7	37.6	31.4	10.7	39.7
RCP6.0/SSP2	MMT Delta	2.3	7.2	4.9	1.2	8.9
RCP6.0/SSP3	MMT 2000	16.9	35.2	26.5	6.1	38.2
RCP6.0/SSP3	MMT 2100	22.4	37.1	30.4	9.8	39.4
RCP6.0/SSP3	MMT Delta	1.8	6.1	4	1	7.5
RCP6.0/SSP4	MMT 2000	16.9	35.2	26.5	6.1	38.2
RCP6.0/SSP4	MMT 2100	23.9	37.4	31.5	11	39.6
RCP6.0/SSP4	MMT Delta	2.1	7.6	5	1	9.4
RCP6.0/SSP5	MMT 2000	16.9	35.2	26.5	6.1	38.2
RCP6.0/SSP5	MMT 2100	26	38.5	33.3	13.1	40.2
RCP6.0/SSP5	MMT Delta	3.3	9.7	6.8	1.6	11.2
RCP8.5/SSP5	MMT 2000	16.9	35.2	26.5	6.1	38.2
RCP8.5/SSP5	MMT 2100	27.7	39	34.4	15	40.4
RCP8.5/SSP5	MMT Delta	3.8	11.6	7.9	1.8	13

## Sheet: EXD
Scenario Combinations	Analysis	P05	P95	Mean	Min	Max
RCP2.6/SSP1	EXD 2000	0	171.8	50.2	0	364.4
RCP2.6/SSP1	EXD 2100	0	156.1	33.6	0	347.9
RCP2.6/SSP1	EXD Delta	-50.7	0.2	-16.6	-140.2	39.9
RCP2.6/SSP2	EXD 2000	0	171.8	50.2	0	364.4
RCP2.6/SSP2	EXD 2100	0	158.9	35.5	0	349
RCP2.6/SSP2	EXD Delta	-46.8	1.2	-14.7	-127.4	43.1
RCP2.6/SSP4	EXD 2000	0	171.8	50.2	0	364.4
RCP2.6/SSP4	EXD 2100	0	160.1	35.2	0	350.5
RCP2.6/SSP4	EXD Delta	-49.1	3.5	-15.1	-115.8	51.5
RCP2.6/SSP5	EXD 2000	0	171.8	50.2	0	364.4
RCP2.6/SSP5	EXD 2100	0	147.3	28.1	0	346.3
RCP2.6/SSP5	EXD Delta	-66.7	0	-22.2	-223.7	32.1
RCP4.5/SSP1	EXD 2000	0	171.8	50.2	0	364.4
RCP4.5/SSP1	EXD 2100	0	166.9	37.3	0	355.7
RCP4.5/SSP1	EXD Delta	-44.6	7.7	-13	-152	56.9
RCP4.5/SSP2	EXD 2000	0	171.8	50.2	0	364.4
RCP4.5/SSP2	EXD 2100	0	169.9	39.2	0	356.3
RCP4.5/SSP2	EXD Delta	-40.7	9.3	-11	-141.2	60.9
RCP4.5/SSP3	EXD 2000	0	171.8	50.2	0	364.4
RCP4.5/SSP3	EXD 2100	0	177.6	45.1	0	361.2
RCP4.5/SSP3	EXD Delta	-29.1	13.6	-5.2	-73.6	66.7
RCP4.5/SSP4	EXD 2000	0	171.8	50.2	0	364.4
RCP4.5/SSP4	EXD 2100	0	172.8	38.8	0	357.4
RCP4.5/SSP4	EXD Delta	-43.2	11.5	-11.4	-131.3	67.2
RCP4.5/SSP5	EXD 2000	0	171.8	50.2	0	364.4
RCP4.5/SSP5	EXD 2100	0	157.9	31.4	0	354.6
RCP4.5/SSP5	EXD Delta	-61.9	4	-18.9	-230.3	51.3
RCP6.0/SSP1	EXD 2000	0	171.8	50.2	0	364.4
RCP6.0/SSP1	EXD 2100	0	168.8	40.2	0	358.1
RCP6.0/SSP1	EXD Delta	-39.9	10.1	-10	-127.9	40.4
RCP6.0/SSP2	EXD 2000	0	171.8	50.2	0	364.4
RCP6.0/SSP2	EXD 2100	0	170.4	42.5	0	358.5
RCP6.0/SSP2	EXD Delta	-35.8	12.7	-7.8	-116.1	43.4
RCP6.0/SSP3	EXD 2000	0	171.8	50.2	0	364.4
RCP6.0/SSP3	EXD 2100	0	178.1	48.8	0	361.2
RCP6.0/SSP3	EXD Delta	-23.4	17.6	-1.4	-72.8	57.8
RCP6.0/SSP4	EXD 2000	0	171.8	50.2	0	364.4
RCP6.0/SSP4	EXD 2100	0	170.7	41.9	0	359.2
RCP6.0/SSP4	EXD Delta	-38.5	14.3	-8.3	-103.7	49.7
RCP6.0/SSP5	EXD 2000	0	171.8	50.2	0	364.4
RCP6.0/SSP5	EXD 2100	0	158.9	33.7	0	357.4
RCP6.0/SSP5	EXD Delta	-58.2	5.9	-16.6	-212.6	34.6
RCP8.5/SSP5	EXD 2000	0	171.8	50.2	0	364.4
RCP8.5/SSP5	EXD 2100	0	181	42.6	0	363.6
RCP8.5/SSP5	EXD Delta	-43.9	24.5	-7.6	-185.9	92.3

## Sheet: MAG
Scenario Combinations	Analysis	P05	P95	Mean	Min	Max
RCP2.6/SSP1	MAG 2000	0	5.9	1.2	0	25.3
RCP2.6/SSP1	MAG 2100	0	5.3	1	0	25.8
RCP2.6/SSP1	MAG Delta	-0.9	0	-0.2	-3.5	1.9
RCP2.6/SSP2	MAG 2000	0	5.9	1.2	0	25.3
RCP2.6/SSP2	MAG 2100	0	5.5	1.1	0	26
RCP2.6/SSP2	MAG Delta	-0.8	0.2	-0.1	-3.3	2
RCP2.6/SSP4	MAG 2000	0	5.9	1.2	0	25.3
RCP2.6/SSP4	MAG 2100	0	5.7	1.1	0	26.4
RCP2.6/SSP4	MAG Delta	-0.8	0.3	-0.1	-3.1	2.3
RCP2.6/SSP5	MAG 2000	0	5.9	1.2	0	25.3
RCP2.6/SSP5	MAG 2100	0	5	0.9	0	25.5
RCP2.6/SSP5	MAG Delta	-1.2	0	-0.3	-5.1	1.6
RCP4.5/SSP1	MAG 2000	0	5.9	1.2	0	25.3
RCP4.5/SSP1	MAG 2100	0	6.1	1.2	0	26.8
RCP4.5/SSP1	MAG Delta	-0.6	0.9	0	-4	2.9
RCP4.5/SSP2	MAG 2000	0	5.9	1.2	0	25.3
RCP4.5/SSP2	MAG 2100	0	6.3	1.2	0	27
RCP4.5/SSP2	MAG Delta	-0.5	1	0	-3.8	3.1
RCP4.5/SSP3	MAG 2000	0	5.9	1.2	0	25.3
RCP4.5/SSP3	MAG 2100	0	6.5	1.3	0	27.2
RCP4.5/SSP3	MAG Delta	-0.3	1.2	0.1	-2.9	3.4
RCP4.5/SSP4	MAG 2000	0	5.9	1.2	0	25.3
RCP4.5/SSP4	MAG 2100	0	6.4	1.2	0	27.3
RCP4.5/SSP4	MAG Delta	-0.5	1	0	-3.7	3.1
RCP4.5/SSP5	MAG 2000	0	5.9	1.2	0	25.3
RCP4.5/SSP5	MAG 2100	0	5.8	1.1	0	26.5
RCP4.5/SSP5	MAG Delta	-0.8	0.6	-0.1	-5.6	2.5
RCP6.0/SSP1	MAG 2000	0	5.9	1.2	0	25.3
RCP6.0/SSP1	MAG 2100	0	6.4	1.3	0	27.8
RCP6.0/SSP1	MAG Delta	-0.5	1.2	0.1	-3.1	4.5
RCP6.0/SSP2	MAG 2000	0	5.9	1.2	0	25.3
RCP6.0/SSP2	MAG 2100	0	6.6	1.3	0	28
RCP6.0/SSP2	MAG Delta	-0.4	1.3	0.1	-2.9	4.6
RCP6.0/SSP3	MAG 2000	0	5.9	1.2	0	25.3
RCP6.0/SSP3	MAG 2100	0	6.9	1.4	0	28.2
RCP6.0/SSP3	MAG Delta	-0.2	1.6	0.2	-1.5	4.9
RCP6.0/SSP4	MAG 2000	0	5.9	1.2	0	25.3
RCP6.0/SSP4	MAG 2100	0	6.6	1.3	0	28.2
RCP6.0/SSP4	MAG Delta	-0.5	1.4	0.1	-2.8	4.5
RCP6.0/SSP5	MAG 2000	0	5.9	1.2	0	25.3
RCP6.0/SSP5	MAG 2100	0	6.1	1.2	0	27.5
RCP6.0/SSP5	MAG Delta	-0.8	1	-0.1	-4.8	4.1
RCP8.5/SSP5	MAG 2000	0	5.9	1.2	0	25.3
RCP8.5/SSP5	MAG 2100	0	7.2	1.4	0	29.3
RCP8.5/SSP5	MAG Delta	-0.5	1.9	0.2	-4.4	5.4
